# Supplementary material for: MAPK-RAP1A Signaling Enriched in Hepatocellular Carcinoma Is Associated With Favorable Tumor-Infiltrating Immune Cells and Clinical Prognosis
Source: Front Oncol. 2021 Jun 10;11:649980. doi: 10.3389/fonc.2021.649980 (PMC8222816; doi:10.3389/fonc.2021.649980)
Supplement: Supplementary file 2 [file Table_1.csv]

ID	Description	setSize	enrichmentScore	NES	pvalue	p.adjust	qvalues	rank	leading_edge	core_enrichment
hsa00910	Nitrogen metabolism	10	0.699475793961114	1.81738241078047	0.00557413600891862	0.0587216194036655	0.047031045288977	2181	tags=60%	list=14%	signal=51%	761/771/767/768/762/2747
hsa05033	Nicotine addiction	27	0.685629683977869	2.24335255609695	0.00101626016260163	0.0192491630798661	0.015416949835133	1404	tags=52%	list=9%	signal=47%	2891/2893/2562/2556/55879/57030/2567/1139/246213/116444/2903/1141/2568/2569
hsa04512	ECM-receptor interaction	73	0.645167865690614	2.36527608854349	0.001	0.0192491630798661	0.015416949835133	3163	tags=64%	list=21%	signal=51%	3381/284217/1758/1288/158326/3673/22987/7060/3918/3694/1298/1293/80144/3910/3691/1278/8516/3914/948/3912/1287/255743/1311/1282/3909/3685/3675/1297/3696/3678/6696/1277/3676/1284/3915/3688/9900/3371/3655/1285/22801/375790/3339/3161/7450/960/1292
hsa04974	Protein digestion and absorption	72	0.628611064065691	2.30241607108805	0.001	0.0192491630798661	0.015416949835133	3234	tags=60%	list=21%	signal=47%	5645/1358/1301/153201/10136/1288/1302/480/255631/6543/81578/1303/1300/3784/6547/1298/1293/478/1278/6510/1290/10008/1287/23428/476/1282/1305/1297/1277/1284/4224/1289/1285/8645/340267/4311/1281/340024/6546/483/1292/9056/206358
hsa03010	Ribosome	121	-0.586167552659668	NA	1	1	0.80091533180778	5780	tags=98%	list=38%	signal=61%	55168/63875/55173/6189/124995/65005/9553/51263/6194/51187/6138/51318/6171/6222/6146/6125/6128/4736/64968/6188/6191/6228/6130/29074/6175/63931/65008/6204/6193/6133/6205/6187/6202/23521/51021/51023/6230/6207/6201/51081/6124/6229/6134/6233/6122/64983/6135/6165/6183/9349/6217/3921/6161/64965/9801/6136/6141/6154/64963/6206/6159/51073/6129/6227/9045/6210/6157/64969/51065/6143/6232/6170/65003/64928/6152…
hsa05412	Arrhythmogenic right ventricular cardiomyopathy (ARVC)	66	0.538261159920025	1.9583364588298	0.001	0.0192491630798661	0.015416949835133	3131	tags=53%	list=21%	signal=42%	9254/284217/2697/3673/6445/6543/779/59283/785/6547/3694/89/6262/3691/27092/8516/88/55799/3685/1829/3675/3696/3678/3676/51176/3688/6443/775/3655/784/22801/1824/6546/1832/776
hsa04742	Taste transduction	42	0.536229511261341	1.87087610378093	0.00100200400801603	0.0192491630798661	0.015416949835133	4527	tags=62%	list=30%	signal=44%	6340/2911/3359/255022/2914/2556/29850/3710/10021/5137/3352/2784/775/8645/259290/259294/1131/5153/5028/54429/2550/259295/112/5136/50840/5567
hsa00130	Ubiquinone and other terpenoid-quinone biosynthesis	11	-0.53304990400654	-2.09585786660379	0.0101010101010101	0.0855927698032961	0.0685525616273539	4500	tags=91%	list=30%	signal=64%	27235/51805/84274/51004/2677/79001/1728/6898/3242
hsa04080	Neuroactive ligand-receptor interaction	191	0.530595127110734	2.08576889874062	0.000999000999000999	0.0192491630798661	0.015416949835133	2521	tags=41%	list=17%	signal=34%	5645/3952/1134/2917/3375/2898/2911/2587/2891/2922/2893/2899/23566/2562/2914/2556/8862/55879/623/4985/117/2913/2567/1268/1132/2837/6753/799/134/5733/8001/3269/59350/1902/1139/2897/2696/7432/116444/3352/3360/339403/2903/1136/2151/4886/57105/1909/90226/10888/136/5367/2900/4923/1141/5021/165829/116/2568/2569/51083/133/2925/2358/27334/3363/5724/84634/2743/624/2862/8811/152/5737/5734/9340/2894/2570
hsa05410	Hypertrophic cardiomyopathy (HCM)	73	0.527020311880809	1.9321305479684	0.001	0.0192491630798661	0.015416949835133	2690	tags=48%	list=18%	signal=40%	9254/284217/3673/6445/6543/779/59283/785/6547/3694/6262/3691/27092/7042/1636/8516/7043/55799/3685/7171/3675/3696/3678/3569/3676/4607/3688/6443/775/3655/7273/7169/784/5563/22801
hsa05414	Dilated cardiomyopathy (DCM)	74	0.523211212851284	1.92015492478703	0.001	0.0192491630798661	0.015416949835133	2690	tags=47%	list=18%	signal=39%	9254/284217/5350/3673/6445/6543/779/59283/785/6547/3694/6262/3691/27092/7042/8516/7043/55799/3685/7171/3675/3696/3678/3676/4607/3688/113/109/6443/775/3655/7273/7169/784/22801
hsa00534	Glycosaminoglycan biosynthesis - heparan sulfate / heparin	20	0.522715140327647	1.61037618105383	0.0197095435684647	0.129519857735625	0.103734439834025	1627	tags=30%	list=11%	signal=27%	9955/90161/266722/2134/64131/9956
hsa04964	Proximal tubule bicarbonate reclamation	19	0.502319597257238	1.5310722802436	0.0396659707724426	0.181227223480745	0.145147661826683	5442	tags=58%	list=36%	signal=37%	480/478/476/762/2747/358/483/8671/486/481/2744
hsa00591	Linoleic acid metabolism	19	0.497895901416193	1.51758883640538	0.0438413361169102	0.190769057157366	0.152789862711849	3337	tags=37%	list=22%	signal=29%	255189/283748/5321/1557/26279/8399/151056
hsa00052	Galactose metabolism	25	0.494096527320106	1.59778164097513	0.0163766632548618	0.119847399274216	0.0959876195560083	2132	tags=28%	list=14%	signal=24%	3938/3099/93432/8972/5214/5213/3098
hsa04972	Pancreatic secretion	67	0.493675822337025	1.79752312294037	0.001	0.0192491630798661	0.015416949835133	3597	tags=48%	list=24%	signal=37%	5645/1358/10136/1080/480/3784/3710/3708/6262/478/6548/6558/476/23236/952/9545/7220/5332/113/490/109/5579/26279/1131/8399/5582/1056/483/8671/493/5908/5578
hsa04970	Salivary secretion	59	0.491476513977221	1.76949619576355	0.001001001001001	0.0192491630798661	0.015416949835133	4527	tags=56%	list=30%	signal=39%	5593/1755/727897/480/3710/3708/478/1469/6548/2982/6558/476/5592/23236/952/1470/2977/2983/5332/113/490/109/5579/1131/5582/483/493/5578/3783/112/6263/486/5567
hsa00340	Histidine metabolism	19	-0.486592544373927	-2.38409796856545	0.0227272727272727	0.133720930232558	0.107099143206854	4354	tags=89%	list=29%	signal=64%	443/4128/4129/55748/223/219/3176/26/501/217/3034/3067/84735/144193/10841/131669
hsa04973	Carbohydrate digestion and absorption	35	0.483739485231087	1.63776679963298	0.00705645161290323	0.0668287476280835	0.0535241685808449	5417	tags=63%	list=36%	signal=41%	3938/3099/93432/480/8972/6518/478/476/23236/5332/3098/5579/483/776/5293/10000/3101/486/481/5290/92579/80201
hsa05332	Graft-versus-host disease	33	0.482629646225522	1.62127097056127	0.0110998990918264	0.0916453207068747	0.073400142442577	5190	tags=64%	list=34%	signal=42%	3552/3804/941/3811/3569/3553/3002/3111/3458/356/3821/3112/3118/3113/942/7124/3824/3109/3122/5551/940
hsa04977	Vitamin digestion and absorption	18	0.474034723158385	1.42170701385789	0.0757097791798107	0.255352894528152	0.204516048249092	1223	tags=22%	list=8%	signal=20%	8029/9227/113278/4363
hsa04640	Hematopoietic cell lineage	77	0.471604424373128	1.73622136230863	0.000999000999000999	0.0192491630798661	0.015416949835133	4020	tags=52%	list=26%	signal=38%	3589/2208/917/2056/3673/933/3552/3815/3559/948/1378/924/952/3675/3678/3569/3676/1441/2209/1379/3553/4254/3655/4311/3111/951/1435/3112/960/1436/3118/925/100133941/7037/915/3113/909/1440/3684/7124
hsa00601	Glycosphingolipid biosynthesis - lacto and neolacto series	24	0.470669765002055	1.51090909085871	0.0358606557377049	0.172839506172839	0.138429810435913	3522	tags=50%	list=23%	signal=38%	2525/84002/10317/28/8706/6489/53947/2529/10331/8708/79369/2526
hsa04940	Type I diabetes mellitus	36	0.470496558418411	1.60508248017599	0.0100603621730382	0.0855927698032961	0.0685525616273539	5190	tags=61%	list=34%	signal=40%	5798/3552/3592/941/3553/5799/2571/3002/3111/3458/356/3112/3118/3113/942/7124/4049/3109/1363/3122/5551/940
hsa04978	Mineral absorption	45	0.467588179657777	1.64059293472898	0.0030060120240481	0.0372283027593649	0.0298167184571572	3391	tags=38%	list=22%	signal=29%	115019/10568/480/6543/6547/478/476/261729/538/142680/140803/490/340024/9843/6546/483/493
hsa00900	Terpenoid backbone biosynthesis	19	-0.460742985113951	-2.25744604503605	0.0227272727272727	0.133720930232558	0.107099143206854	8207	tags=100%	list=54%	signal=46%	9986/10269/9453/2339/23590/116150/3156/51449/3157/2342/79947/3422/2224/4598/57107/4597/38/3158
hsa00592	alpha-Linolenic acid metabolism	17	0.459303873928763	1.3602238171431	0.11005291005291	0.313602097672894	0.251168728113302	3337	tags=35%	list=22%	signal=28%	255189/283748/5321/26279/8399/151056
hsa04911	Insulin secretion	66	0.457860232726417	1.66581662130268	0.002	0.0322	0.0257894736842105	4829	tags=58%	list=32%	signal=39%	6513/90993/480/9699/117/779/6833/3710/27345/6262/478/27445/116/476/23236/5332/113/109/775/5579/3779/6616/1131/5582/483/776/6804/27094/3782/5578/3783/112/3767/486/64764/5567/1385/481
hsa03060	Protein export	22	-0.455057240324439	-2.36022415694276	0.03125	0.162298387096774	0.12998726655348	6953	tags=95%	list=46%	signal=52%	29927/60559/55176/11231/7095/23478/6729/6734/196294/6726/5018/6728/3309/23480/6727/58477/9789/28972/10952/83943
hsa00053	Ascorbate and aldarate metabolism	20	0.454980056797786	1.40169853481269	0.0819502074688797	0.261266998069102	0.209252744448937	3909	tags=35%	list=26%	signal=26%	54579/54575/10720/54576/54577/79799/54490
hsa00030	Pentose phosphate pathway	22	0.453285635634261	1.4247823200015	0.0762886597938144	0.255352894528152	0.204516048249092	1819	tags=23%	list=12%	signal=20%	8277/5214/5213/2539/226
hsa00500	Starch and sucrose metabolism	27	0.453155542867587	1.48270658222306	0.0365853658536585	0.172839506172839	0.138429810435913	5542	tags=52%	list=36%	signal=33%	3099/93432/8972/283209/5169/5837/3098/2997/55276/3101/92579/5834/80201/2992
hsa05144	Malaria	44	0.449841573308604	1.57418372829279	0.00601805416248746	0.0587216194036655	0.047031045288977	5226	tags=55%	list=34%	signal=36%	7060/7042/3592/3586/948/1311/7043/1378/3569/1379/3553/3458/7097/3383/1440/7124/5175/3576/2995/7099/6347/22914/7412/3689
hsa00120	Primary bile acid biosynthesis	15	-0.448538450967206	-1.93116516535635	0.0298507462686567	0.162298387096774	0.12998726655348	1544	tags=73%	list=10%	signal=66%	10005/80270/1109/570/8309/1581/1582/51302/1593/10998
hsa05030	Cocaine addiction	39	0.447711657085229	1.54787440199967	0.0210631895687061	0.133720930232558	0.107099143206854	1273	tags=23%	list=8%	signal=21%	6531/2891/84152/90993/2913/627/116444/2903/6571
hsa00140	Steroid hormone biosynthesis	42	0.445533553876735	1.55444275608759	0.0120240480961924	0.092184368737475	0.0738318742748655	1708	tags=19%	list=11%	signal=17%	1588/54579/1545/54575/6820/10720/412/54576
hsa04260	Cardiac muscle contraction	63	0.441424396115527	1.59834279210235	0.003	0.0372283027593649	0.0298167184571572	3131	tags=35%	list=21%	signal=28%	9254/480/6543/779/1346/59283/785/6547/6262/478/27092/6548/476/55799/7171/775/7169/784/6546/4635/483/776
hsa01040	Biosynthesis of unsaturated fatty acids	23	0.43951845046148	1.39164404243608	0.0907216494845361	0.27689632688546	0.221770513523824	2063	tags=26%	list=14%	signal=23%	6785/83401/79966/9200/79993/3992
hsa03050	Proteasome	42	-0.435466263015768	-2.36193180522488	0.25	0.543918918918919	0.435633001422475	7565	tags=98%	list=50%	signal=49%	5708/10213/5698/5707/5700/5718/5717/23198/5687/5713/9861/5714/5682/9491/5709/5699/5688/5685/5706/5690/5696/5693/5686/5701/5704/5719/5684/11047/5720/5695/5702/51371/5705/5683/5692/5689/5694/5721/5710/7979
hsa04924	Renin secretion	57	0.434368722750257	1.56193571991489	0.006	0.0587216194036655	0.047031045288977	2350	tags=35%	list=15%	signal=30%	5593/117/3759/779/134/3710/5137/3708/5139/1636/1909/2982/116/23236/2977/2983/5332/358/775/5734
hsa05146	Amoebiasis	84	0.428503600835458	1.59361004145856	0.001	0.0192491630798661	0.015416949835133	4935	tags=56%	list=32%	signal=38%	284217/4583/1288/3918/3910/1278/7042/3592/3914/3586/3912/1287/7043/2919/23236/1282/3909/7414/3569/1277/1284/3915/5332/3553/1285/5579/338382/1281/3458/5582/2921/7097/3911/5293/5578/909/3684/7124/2769/5567/3576/4790/87/7099/5272/81/5290
hsa04724	Glutamatergic synapse	99	0.428034142962569	1.61745761072113	0.000999000999000999	0.0192491630798661	0.015416949835133	3267	tags=37%	list=21%	signal=30%	2917/2898/2911/2891/2893/2899/50944/2914/57030/2913/9229/255189/283748/5321/3710/246213/2897/116444/3708/2903/81539/2900/23236/2784/7220/5332/113/109/775/5579/1742/5582/54331/59345/776/3760/9454
hsa05323	Rheumatoid arthritis	78	0.422967813140278	1.56002083487133	0.001998001998002	0.0322	0.0257894736842105	5226	tags=55%	list=34%	signal=36%	3589/50617/6374/1513/3552/7042/7043/941/2919/8792/7422/3569/6372/2321/3553/284/3111/3458/1435/2921/3112/7097/3383/10673/3118/3600/4314/1493/3113/942/7124/245972/3109/3576/8741/3122/534/7099/6347/526/4050/940/3689
hsa04061	Viral protein interaction with cytokine and cytokine receptor	74	0.422452591540921	1.55037660549318	0.003	0.0372283027593649	0.0298167184571572	5900	tags=64%	list=39%	signal=39%	6374/51554/53833/3559/3586/2919/53832/11009/3579/3569/10344/7852/6372/8794/3560/6355/1232/3577/1435/27178/2921/1524/5197/6376/3561/1436/2826/8793/57007/1237/6357/7124/1235/56477/1230/4049/6369/3576/6347/8795/6362/3587/6351/6373/6375/8797/1234
hsa04060	Cytokine-cytokine receptor interaction	201	0.418237464021318	1.65016842682816	0.000999000999000999	0.0192491630798661	0.015416949835133	5335	tags=56%	list=35%	signal=37%	3589/3952/3623/3598/6374/133396/970/655/2056/115650/51554/3552/23495/53833/353500/64109/3559/7042/3592/658/4982/55504/3586/7043/9573/2919/1896/3976/53832/11009/392255/8792/3579/9966/3569/10220/654/10344/1441/27242/50615/9180/7852/84957/6372/8794/8744/3553/5008/3560/6355/1232/1439/3604/3577/10913/943/83729/939/3458/1435/3460/27190/356/27178/2921/1524/5197/6376/3561/7293/1436/2662/10673/7046/2826/3…
hsa00533	Glycosaminoglycan biosynthesis - keratan sulfate	13	0.418143555835001	1.16039516989677	0.288648648648649	0.588258638385221	0.471145362551092	2085	tags=31%	list=14%	signal=27%	8534/93010/9435/2530
hsa00512	Mucin type O-glycan biosynthesis	24	0.417509119314929	1.34025673794149	0.114754098360656	0.321311475409836	0.257343286941516	4218	tags=54%	list=28%	signal=39%	26290/51809/728819/8693/2650/79623/2591/9245/11226/11227/100528030/51301/9334
hsa04350	TGF-beta signaling pathway	83	0.416955184955258	1.54881443919142	0.003	0.0372283027593649	0.0298167184571572	6693	tags=73%	list=44%	signal=41%	7044/9241/5308/655/10637/353500/4052/56963/4681/26585/7042/658/7043/392255/79875/2331/654/5933/4093/1875/64750/83729/25805/3458/1030/7027/2200/7046/4086/90/659/7124/656/7048/6093/657/2033/4092/4756/3624/3625/4088/93/650/6667/3400/9765/4087/5594/268/652/60436/4090/91/92/5516/3399/6198/4091/1874/1387
hsa00380	Tryptophan metabolism	32	0.416860040609543	1.39642529009994	0.0728008088978766	0.255244755244755	0.204429437839049	1194	tags=12%	list=8%	signal=12%	1545/7166/259307/3620
hsa04723	Retrograde endocannabinoid signaling	108	0.416143432587535	1.58268414512941	0.000999000999000999	0.0192491630798661	0.015416949835133	3214	tags=32%	list=21%	signal=26%	2911/2891/2893/2562/2556/55879/57030/2567/1268/779/56901/3710/22999/246213/3708/3762/2568/2569/23236/2784/5332/747/113/109/774/775/5579/2570/5602/5582/54331/59345/776/5603/3760
hsa04672	Intestinal immune network for IgA production	35	0.413258582881947	1.39914397598556	0.0675403225806452	0.246022471910112	0.197043169722058	4614	tags=57%	list=30%	signal=40%	115650/23495/3586/941/3569/3676/7852/3111/3112/10673/3118/2826/3600/3113/942/56477/29851/3109/8741/3122
hsa04929	GnRH secretion	56	0.41271708177234	1.47982985589172	0.019019019019019	0.127585919252586	0.102185518852186	3699	tags=48%	list=24%	signal=37%	779/3710/3708/3762/8913/23236/6696/7220/5332/84634/8912/775/5579/7223/348980/5582/776/3760/2796/5293/2550/3782/5578/2100/3845/3783/10000
hsa04360	Axon guidance	163	0.412614160667883	1.60745140022624	0.000999000999000999	0.0192491630798661	0.015416949835133	5785	tags=60%	list=38%	signal=37%	3897/2046/655/84628/7222/10398/2049/1946/5063/5365/10512/285220/6092/56963/10371/219699/2048/658/9723/1949/54437/9353/5361/137970/7474/1947/7220/80031/7852/3984/64218/8633/3688/8829/57556/6586/1948/59277/8440/1630/57522/91653/5163/55558/7223/55740/56924/10507/7976/5880/6714/7225/8482/9901/5293/6405/2043/5727/84448/5335/5530/25/5578/6091/3845/10501/5921/659/3983/9475/4773/6093/10509/85464/56288/23…
hsa05150	Staphylococcus aureus infection	56	0.410281982376748	1.47109861372411	0.023023023023023	0.133720930232558	0.107099143206854	4614	tags=43%	list=30%	signal=30%	3872/2215/3859/3868/54474/3586/2214/2358/2209/5724/2212/3111/3112/3383/3118/2357/719/3113/3684/2359/714/3880/3109/3122
hsa05330	Allograft rejection	30	0.408863404338929	1.35470746751649	0.083080040526849	0.262272284800445	0.210057894004933	5190	tags=53%	list=34%	signal=35%	3592/3586/941/3002/3111/3458/356/3112/3118/3113/942/7124/3109/3122/5551/940
hsa04913	Ovarian steroidogenesis	31	0.407818305955749	1.36095032250937	0.0920121334681496	0.27689632688546	0.221770513523824	2240	tags=26%	list=15%	signal=22%	1588/1545/255189/283748/5321/654/113/109
hsa04960	Aldosterone-regulated sodium reabsorption	29	0.406950768087835	1.34441733129678	0.101419878296146	0.29158215010142	0.233532614497705	4935	tags=45%	list=32%	signal=30%	6340/480/478/476/5579/5582/483/5293/5578/3845/486/481/5290
hsa04614	Renin-angiotensin system	16	0.406047508612028	1.18486993595798	0.265392781316348	0.565936924396451	0.453267559585258	4135	tags=31%	list=27%	signal=23%	3816/1636/4311/4012/59272
hsa00565	Ether lipid metabolism	39	0.405132306548062	1.40066472874851	0.0581745235707121	0.228441421826455	0.182962237160776	3800	tags=41%	list=25%	signal=31%	133121/255189/283748/7368/5321/9514/7941/79888/79153/54947/26279/8399/254531/151056/5050/284161
hsa00730	Thiamine metabolism	12	-0.404458626812546	-1.60712208560703	0.0232558139534884	0.133720930232558	0.107099143206854	6636	tags=92%	list=44%	signal=52%	26289/9054/52/27010/204/205/248/84284/158067/203
hsa04730	Long-term depression	54	0.401340783207614	1.43822141456844	0.037037037037037	0.172839506172839	0.138429810435913	6546	tags=63%	list=43%	signal=36%	5593/2911/2891/255189/283748/5321/3710/3708/2982/5592/23236/2977/2983/5332/5579/2781/5582/5578/3845/3480/10672/2770/4893/6261/2776/5594/2768/5331/673/5604/5516/2773/100137049/773
hsa05320	Autoimmune thyroid disease	31	0.398027437518692	1.32827673880195	0.11830131445905	0.325581395348837	0.260763131286254	5190	tags=52%	list=34%	signal=34%	3586/941/7173/3002/3111/356/3112/3118/1493/3113/942/3109/3122/7253/5551/940
hsa05310	Asthma	19	0.397242011939362	1.21079535090703	0.240083507306889	0.534569224916128	0.428144688147928	4614	tags=47%	list=30%	signal=33%	3586/2207/3111/3112/3118/3113/7124/3109/3122
hsa04971	Gastric acid secretion	57	0.396210031675718	1.42472182882912	0.033	0.16603125	0.132976973684211	4829	tags=51%	list=32%	signal=35%	1080/480/85366/3759/3784/3710/3708/478/3773/6548/476/3766/23236/5332/113/109/5579/1131/5582/483/3274/5578/7430/112/115111/91807/5567/2770/481
hsa04740	Olfactory transduction	37	0.394555209219372	1.34969199437734	0.0915492957746479	0.27689632688546	0.221770513523824	3036	tags=32%	list=20%	signal=26%	5593/79290/282763/6543/6547/5997/5137/5592/1258/109/5153/6546
hsa00061	Fatty acid biosynthesis	14	0.394479524721157	1.11552353323601	0.330462863293864	0.641018325184484	0.513401404609999	4754	tags=36%	list=31%	signal=25%	55301/23205/81616/31/2181
hsa04950	Maturity onset diabetes of the young	14	0.393846198333353	1.11373258986496	0.330462863293864	0.641018325184484	0.513401404609999	5353	tags=50%	list=35%	signal=32%	3375/222546/389692/6928/168620/5080/3175
hsa02010	ABC transporters	36	0.392986872368391	1.34066090918505	0.0955734406438632	0.284950443401148	0.228221178925404	2883	tags=28%	list=19%	signal=23%	340273/1080/64137/154664/6833/4363/225/9619/26154/6890
hsa00260	Glycine	serine and threonine metabolism	35	-0.39243435588635	-2.65596326547518	0.1	0.29158215010142	0.233532614497705	664	tags=51%	list=4%	signal=49%	501/875/211/132158/9380/29958/6470/1610/51268/2593/189/635/1757/64902/27232/113675/10993
hsa04540	Gap junction	74	0.392383422265032	1.44002449137333	0.018	0.126	0.10091533180778	6602	tags=65%	list=43%	signal=37%	5593/2911/2697/80310/3710/1902/3708/112714/983/2982/10381/84617/5592/23236/56034/2977/2983/5332/7846/113/10376/109/5579/5155/5582/5159/84790/6714/5578/3845/6654/112/81027/5567/2770/1950/4893/113457/5598/2776/5594/5331/347733/5604/203068/2773/6655/1453
hsa05143	African trypanosomiasis	34	0.391664421526883	1.32165471496408	0.112903225806452	0.318902093944539	0.255413576385786	4020	tags=44%	list=26%	signal=33%	3910/3592/3586/3620/23236/3569/5332/3553/5579/3458/356/5582/3383/5578/7124
hsa04514	Cell adhesion molecules (CAMs)	121	0.390610807533889	1.49782591340402	0.003996003996004	0.045954045954046	0.0368052999631947	6034	tags=55%	list=40%	signal=33%	9074/1272/3897/79679/1001/51208/22871/84628/1462/933/4684/9071/8506/80380/57502/8516/29126/57863/941/3685/3696/3676/3688/5133/5818/5010/26047/3655/201633/6402/5788/3111/54413/257194/83700/3112/3383/3118/925/4897/1493/9019/3113/942/3684/965/5175/29851/3109/4756/3122/90952/7412/94030/5797/940/80381/3689/9369/5792/152404/9672/25945/57555/1003/2734
hsa04961	Endocrine and other factor-regulated calcium reabsorption	45	0.388122100754841	1.36177603286848	0.0671342685370741	0.246022471910112	0.197043169722058	7547	tags=73%	list=50%	signal=37%	793/3816/480/6543/6547/478/476/23236/5332/624/1759/490/5579/5582/6546/483/493/5578/112/486/5567/481/2776/1785/5331/9365/1213/26052/7421/8766/1173/5330/163
hsa05032	Morphine addiction	68	0.383836363689459	1.39723944387785	0.031	0.162298387096774	0.12998726655348	4733	tags=50%	list=31%	signal=35%	2562/2556/55879/2567/134/10846/5137/5139/3762/2568/2569/2784/113/109/774/5142/5579/2570/5144/5153/5582/54331/5150/59345/3760/2550/5578/157/112/5136/8622/5567/2770/50940
hsa04550	Signaling pathways regulating pluripotency of stem cells	116	0.383076482300908	1.46453234017363	0.004995004995005	0.0554617795997106	0.0444201896107522	6237	tags=64%	list=41%	signal=38%	7044/7475/10637/8324/6657/7477/658/8313/2260/1749/8325/1852/3976/7483/2247/7474/2535/11211/7480/5013/3717/8321/2261/4093/51384/8323/83729/56916/7479/3720/7976/5603/5293/7994/3845/4086/10000/90/659/55183/5978/3480/6929/6932/657/5080/6498/1856/648/4211/3718/7855/3624/5290/3625/1499/4893/4088/93/10336/7703/1857/3175/463/3400/4087/5594/5460/652/6926/4090/91/5604/92
hsa05217	Basal cell carcinoma	53	0.382252540097924	1.36809702332147	0.0660660660660661	0.246022471910112	0.197043169722058	5333	tags=53%	list=35%	signal=34%	7475/2737/8324/8643/7477/8313/8325/7483/7474/2535/11211/2735/51176/7480/8321/51384/8323/7479/7976/5727/578/6932/1856/7855/1499/51426/650/1857
hsa04726	Serotonergic synapse	88	0.380598605385553	1.42417606454866	0.013986013986014	0.1047324768255	0.0838818464277461	3214	tags=36%	list=21%	signal=29%	3359/2562/7166/255189/779/3751/283748/5321/3710/3352/3708/3360/1557/242/3762/6532/6571/23236/2784/7220/5332/3363/5742/774/775/5579/5582/54331/59345/240/776/3760
hsa04727	GABAergic synapse	65	0.380349936367502	1.38156581143996	0.045	0.192583732057416	0.154243263661546	3597	tags=40%	list=24%	signal=31%	2562/2556/55879/2567/779/92745/81539/5334/2568/2569/2784/113/109/774/2571/775/5579/2570/5582/54331/59345/9001/776/6714/2550/5578
hsa05340	Primary immunodeficiency	31	0.379754166975717	1.26729611808048	0.16582406471183	0.417151162790698	0.334102761960513	4837	tags=52%	list=32%	signal=35%	115650/23495/5788/6890/5994/3561/925/915/326/3932/29851/695/64421/5896/3718/4261
hsa00532	Glycosaminoglycan biosynthesis - chondroitin sulfate / dermatan sulfate	17	0.377298248475234	1.11736497964306	0.337566137566138	0.643173350865659	0.515127397718491	3204	tags=35%	list=21%	signal=28%	64131/9469/50515/55790/22856/337876
hsa04918	Thyroid hormone synthesis	62	0.376876652550691	1.36216993045774	0.059	0.22889156626506	0.183322764743183	6129	tags=55%	list=40%	signal=33%	50506/90993/480/4036/405753/3710/3708/478/493869/476/23236/5332/7173/113/109/5579/8458/5582/483/5578/112/486/64764/5567/1385/481/7253/7270/2936/1386/2776/5172/5331/9586
hsa04392	Hippo signaling pathway - multiple species	27	0.376764244214913	1.23275734708817	0.195121951219512	0.465160738542033	0.372554367253345	5108	tags=59%	list=34%	signal=39%	54798/8463/25937/166824/9770/8642/92597/126374/10413/1454/7004/55233/7003/7005/26524/9113
hsa05140	Leishmaniasis	66	0.375592869263199	1.3665061949926	0.051	0.210538461538462	0.168623481781377	4690	tags=52%	list=31%	signal=36%	2215/3552/7042/3592/3586/7043/1378/2214/3676/2209/1379/3688/1536/3553/653361/2212/3717/5579/3111/3458/3460/3112/7097/5603/3118/1535/3113/65108/3684/7124/3109/4790/3122/7099
hsa04390	Hippo signaling pathway	137	0.373184961718617	1.43730255659845	0.003996003996004	0.045954045954046	0.0368052999631947	7356	tags=73%	list=48%	signal=38%	655/7475/8324/6657/374/2246/353500/894/85407/1741/7042/7477/658/5521/8313/7043/8325/7483/8463/392255/9231/7474/2535/5054/654/11211/51176/7480/25937/166824/8321/51384/8323/1742/332/7479/92597/7976/5522/7046/10971/126374/3996/5584/10413/154796/4086/174/659/1454/656/7004/55233/7048/7003/7005/56288/6932/657/4092/5520/1856/595/7161/7855/26524/1499/7532/9113/4088/3689/650/1857/7533/5500/7534/85409/5501…
hsa04024	cAMP signaling pathway	171	0.372117177199206	1.45582591808383	0.000999000999000999	0.0192491630798661	0.015416949835133	5112	tags=47%	list=34%	signal=32%	2891/2893/84152/27198/90993/1080/480/5350/117/2737/10398/779/134/627/338442/5733/2867/10021/8843/2696/3991/7432/10846/116444/3352/3360/6262/2903/478/5139/4886/1909/6548/10451/5021/116/476/54714/2735/1258/113/490/109/5142/775/5144/4659/5602/7409/6662/5880/483/776/5293/493/5727/2550/5908/10000/814/2149/9475/64411/112/6093/486/64764/10257/2033/5567/4790/489/2770/1385/481/7253/5290/4881/487/51196/6751
hsa05230	Central carbon metabolism in cancer	63	0.370952169476267	1.34317163146087	0.068	0.246022471910112	0.197043169722058	3699	tags=37%	list=24%	signal=28%	3099/6513/4914/5315/5214/3815/3945/9123/6510/2260/3091/5213/2539/5979/3098/160287/2261/5163/5159/8140/5293/3845/10000
hsa04713	Circadian entrainment	80	0.370715248332629	1.37304924336923	0.031968031968032	0.163392163392163	0.130863288758026	3284	tags=36%	list=22%	signal=29%	5593/2891/2893/117/3710/3708/6262/2903/3762/2982/116/8913/5592/23236/2784/2977/2983/5332/113/8912/109/775/5579/5582/54331/59345/776/3760/9252
hsa04925	Aldosterone synthesis and secretion	78	0.370693994714903	1.36722071314003	0.035964035964036	0.172839506172839	0.138429810435913	5008	tags=47%	list=33%	signal=32%	3777/90993/480/779/3710/3991/3708/478/51305/3762/476/8913/23236/5332/747/113/490/8912/109/775/5579/5582/483/776/23683/493/5581/5578/814/466/112/64764/5567/1385/5587/481/4881
hsa04020	Calcium signaling pathway	144	0.370265392427524	1.43236012271292	0.002997002997003	0.0372283027593649	0.0298167184571572	3597	tags=40%	list=24%	signal=31%	2911/5350/85366/623/6543/779/5733/6547/3269/3710/1139/5137/3708/3360/6262/2903/57105/1909/136/4923/5021/844/8913/23236/952/2925/113026/5332/3363/5724/7852/80228/5255/113/624/490/8912/109/774/5737/775/84812/5579/1131/3707/5153/5582/8877/5159/6546/776/493/5335/3706/3274/5530/5578
hsa00051	Fructose and mannose metabolism	29	0.36719804173442	1.21308878134232	0.225152129817444	0.51055623803674	0.408912318793728	2132	tags=24%	list=14%	signal=21%	3099/5214/5209/5210/5213/226/3098
hsa00603	Glycosphingolipid biosynthesis - globo and isoglobo series	12	0.366620614757926	0.996560902780202	0.474890829694323	0.797329488465396	0.638593411814391	5852	tags=58%	list=38%	signal=36%	10317/8706/6489/53947/2524/26301/2523
hsa04022	cGMP-PKG signaling pathway	142	0.365174557699262	1.4095964298989	0.00599400599400599	0.0587216194036655	0.047031045288977	5995	tags=56%	list=39%	signal=34%	5593/90993/480/5350/85366/4985/6543/10398/779/134/6547/5997/3710/4879/27345/3708/8654/478/5139/1909/2982/476/5592/23236/2977/10335/2983/146850/5332/1258/113/624/490/109/152/775/3779/4659/2969/5294/6546/483/776/27094/7225/493/5581/5530/10000/9475/4773/112/10672/4208/9569/6093/91807/486/64764/489/2770/1385/481/4881/487/7408/4775/2626/5500/1386/4776/2776/5501/5594/2768/4207/805/5331/808
hsa04916	Melanogenesis	80	0.365033269950952	1.35200442216781	0.042957042957043	0.189481751125587	0.151758839574269	6390	tags=61%	list=42%	signal=36%	7306/90993/7475/8324/3815/7477/8325/23236/7483/7474/2535/5332/11211/51176/7480/113/4254/109/8321/5579/51384/8323/7479/4286/5582/7976/5578/3845/112/64764/6932/2033/5567/2770/1385/1856/7855/1499/4893/1857/1906/2776/5594/805/5331/808/5604/817/2773
hsa04110	Cell cycle	120	0.364896498976297	1.39847344537061	0.00899100899100899	0.0804195804195804	0.0644092749355907	4517	tags=49%	list=30%	signal=35%	1028/890/894/27127/7042/5347/4085/701/23594/7272/983/7043/990/993/991/699/4998/8317/5933/4171/1870/891/1111/9133/1021/9134/1029/1017/8556/1875/6502/1019/8318/10926/1871/1031/4175/9700/1030/4172/7027/8243/10971/3066/4173/994/10274/9126/25/1032/64682/9088/4999/5111/995/5925/5591/2033/472
hsa04270	Vascular smooth muscle contraction	104	0.364742938123464	1.38418491564282	0.016983016983017	0.121522921522922	0.0973295710137816	6194	tags=57%	list=41%	signal=34%	85366/255189/10398/779/283748/5321/3710/4879/27345/3708/72/1909/136/2982/5592/23236/133/2977/10335/2983/5332/113/109/775/5579/3779/26279/4659/5588/8399/5582/776/27094/5581/5578/4660/9475/112/5580/10672/6093/91807/5583/5567/4629/59/4881/1906/5500/2776/5501/9826/5594/2768/805/5331/808/673/5604
hsa04261	Adrenergic signaling in cardiomyocytes	117	0.361409399793489	1.38274165528346	0.011988011988012	0.092184368737475	0.0738318742748655	6857	tags=63%	list=45%	signal=35%	9254/6331/90993/480/5350/6543/779/59283/785/3784/6547/6262/478/27092/5521/6548/476/55799/23236/7171/146850/5332/113/490/109/775/7169/784/5294/6546/5523/4635/483/776/5603/5522/9252/493/6330/5578/10000/112/782/486/64764/5567/5520/489/2770/1385/781/481/487/5500/1386/2776/5501/93589/5594/805/5331/808/5528/9586/5516/817/2773/6324/596/1388/778/783/815/488
hsa00830	Retinol metabolism	48	0.360870628207028	1.27537900580179	0.123246492985972	0.332400932400932	0.266225003067108	1708	tags=19%	list=11%	signal=17%	54579/56603/54575/9227/50700/6121/10720/29785/54576
hsa04923	Regulation of lipolysis in adipocytes	43	0.359499644238335	1.25763841771115	0.154463390170512	0.397897693079238	0.318682362878108	5008	tags=42%	list=33%	signal=28%	5593/134/5733/3991/4886/5592/113/5742/109/2167/5293/10000/112/5567/2770/7253/5290/4881
hsa04510	Focal adhesion	182	0.357031395092136	1.39947187853354	0.002997002997003	0.0372283027593649	0.0298167184571572	4998	tags=48%	list=33%	signal=32%	3381/284217/1288/85366/3673/10398/7060/3918/5063/3694/80310/1298/1293/2277/894/3910/3691/1278/2316/8516/3914/3912/1287/1311/10451/5228/1282/56034/3909/3685/7414/3675/1297/3696/7422/3678/6696/1277/3676/1284/3915/5923/3688/3371/2321/3655/1285/5579/5155/4659/22801/56924/5602/7409/5582/5159/7450/5880/1292/6714/3911/5293/53358/5908/857/5578/10000/4660/9475/6654/3480/6093/91807/23396/55742/7094/87/8515…
hsa05206	MicroRNAs in cancer	152	0.35605419618133	1.38101668175118	0.00799200799200799	0.0735264735264735	0.0588884799411115	5544	tags=55%	list=36%	signal=35%	3236/5328/1545/8091/4325/1946/894/9493/8626/7042/4318/6541/4363/4854/6624/993/7422/3678/10642/3371/6659/672/54541/1870/113130/1021/1786/90427/4082/2261/5579/7431/5155/9134/1029/9839/2146/4851/1789/1871/5582/5159/7976/6935/960/9252/5293/3066/994/5335/5581/25/5578/3845/578/27250/659/7430/1788/6654/9759/6093/4853/995/3925/2033/472/4790/1944/648/595/5290/1945/4855/4893/599/23414/7078/5598/2744/10253/…
hsa04933	AGE-RAGE signaling pathway in diabetic complications	94	0.355956341214888	1.33880955998125	0.033966033966034	0.168262506724045	0.134764021403698	5740	tags=56%	list=38%	signal=35%	1288/2152/3552/2277/1278/7042/50507/4313/1287/7043/23236/1282/7422/113026/3569/1277/5054/1284/5332/1536/3553/3717/1285/84812/5579/1281/1019/5602/5603/3383/7046/5293/5335/5581/5578/3845/10000/7124/5580/7048/3576/4790/6347/595/5290/7412/4893/51196/4088/1906/7424/4087/5594
hsa05031	Amphetamine addiction	58	0.351153656965753	1.26285695295788	0.13	0.343114754098361	0.274805867126834	7311	tags=62%	list=48%	signal=32%	6531/2891/2893/84152/90993/116444/2903/6571/775/5579/23237/5582/776/6804/3066/5530/5578/814/64764/5567/1385/5500/1386/5501/805/808/9586/817/5533/1388/23411/3065/815/5532/2353/10488
hsa04151	PI3K-Akt signaling pathway	285	0.350720238699839	1.41693720514082	0.001998001998002	0.0322	0.0257894736842105	3409	tags=35%	list=22%	signal=27%	26281/3381/284217/2069/285/1288/23566/90993/2056/4914/3673/627/1946/7060/3918/3694/374/2246/80310/1298/1293/1902/3815/2277/894/3910/3691/1278/3559/8516/5521/3914/2260/3912/1287/1311/4515/5228/1282/56034/3909/3685/2247/2784/3675/1297/3696/7422/3678/6696/3569/1277/3676/1284/3915/1441/146850/9180/3688/3371/2321/4254/672/5008/3560/54541/57121/3717/1021/3655/1285/2261/5155/9134/2997/1017/284/1019/5563…
hsa04721	Synaptic vesicle cycle	60	0.350200161798596	1.2639366901544	0.126126126126126	0.335641426550517	0.268820364514144	2417	tags=25%	list=16%	signal=21%	6531/50617/440279/57030/22999/246213/6536/6532/6571/6857/10814/1759/774/6616/6812
hsa05321	Inflammatory bowel disease (IBD)	50	0.348743831497189	1.23811930091392	0.148296593186373	0.385092766177516	0.308426700599842	5278	tags=52%	list=35%	signal=34%	3552/7042/3592/3586/7043/2625/3569/50615/3553/3111/3458/3460/3561/3112/7097/3118/7100/3113/7124/3109/4790/3122/7099/3594/4088/64127
hsa04070	Phosphatidylinositol signaling system	92	0.348207556789833	1.30744260175435	0.0539460539460539	0.217132867132867	0.173905042326095	6985	tags=65%	list=46%	signal=35%	9108/9162/1607/3710/8821/3708/27124/8395/23236/113026/5332/55613/1040/55529/8898/84812/5579/64768/117283/1606/3707/253430/5582/22876/3635/160851/8526/5293/5335/3706/5578/5286/8871/23396/8867/8527/5287/5290/4952/200576/51196/5297/5305/8394/79837/8897/8525/805/5331/808/3631/3636/1608/23262/5289/8396/22908/9107/5298/8776
hsa04611	Platelet activation	111	0.347899194132901	1.32421942856023	0.02997002997003	0.162298387096774	0.12998726655348	4683	tags=45%	list=31%	signal=31%	5593/85366/3673/255189/283748/5321/3710/3708/1278/2982/5592/23236/2977/1277/2207/2983/146850/5332/3688/113/5742/2212/109/4659/1281/10125/5294/5028/7450/54518/6850/6714/5603/9002/5293/5908/5584/3937/10000/2149/9475/64805/112/10672/6093/91807/5567/695/7094/2770
hsa04927	Cortisol synthesis and secretion	50	0.34644384010154	1.22995381243298	0.157314629258517	0.39886071355309	0.319453660740461	2327	tags=26%	list=15%	signal=22%	3777/90993/779/3710/3708/8913/23236/57552/5332/113/8912/109/775
hsa03320	PPAR signaling pathway	60	0.345471356914894	1.24686956499262	0.143143143143143	0.374732456033269	0.30012896936303	1768	tags=17%	list=12%	signal=15%	2173/79966/2170/2172/23205/2169/948/5360/126129/2171
hsa05222	Small cell lung cancer	85	0.343809108776163	1.28148670890361	0.0729270729270729	0.255244755244755	0.204429437839049	3699	tags=38%	list=24%	signal=29%	284217/1288/3673/3918/3910/3914/3912/1287/1282/3909/3685/3675/1284/3915/3688/1870/1021/7188/3655/1285/9134/1017/6502/1019/317/1871/1030/1164/3911/5293/578/10000
hsa05205	Proteoglycans in cancer	177	0.343419063752005	1.34594405092228	0.011988011988012	0.092184368737475	0.0738318742748655	4064	tags=40%	list=27%	signal=30%	60495/7291/3236/7475/5328/3673/5329/8324/3710/3708/1278/2316/7042/7477/4313/2260/3091/286/4318/287/6548/10451/8325/3316/10855/8826/7483/3685/2247/117581/7474/7422/2535/3678/1277/867/11211/7480/3688/1839/8321/5579/51384/4659/8323/7479/3339/7409/356/5582/2549/7976/7097/960/6714/5603/288/5293/5727/5335/857/5578/3845/27250/10000/4660/7430/9475/6654/7124/3480
hsa04670	Leukocyte transendothelial migration	95	0.341740170983557	1.2860961962537	0.0609390609390609	0.233599733599734	0.18709360814624	5412	tags=49%	list=36%	signal=32%	9074/51208/10398/9071/4313/4318/10451/7414/3676/7852/3688/1536/653361/5010/5579/399/7294/7409/5582/83700/5880/5603/3383/5293/5335/5908/5578/1535/7430/9475/3684/6093/7070/5175/87/2770/90952/394/81/5829/5290/1499/7412/7408/3689/4478/4689
hsa04921	Oxytocin signaling pathway	134	0.341035520909217	1.3118757586635	0.021978021978022	0.133720930232558	0.107099143206854	7586	tags=69%	list=50%	signal=35%	9254/85366/255189/3759/10398/779/283748/59283/785/5321/5997/3710/3708/6262/27092/3762/2982/5021/55799/23236/952/2977/2983/146850/5332/113/109/775/5579/784/4659/5563/5294/3768/5582/776/6714/3760/5530/5578/3845/814/4660/9475/7226/4773/112/782/4208/6263/6093/91807/5567/2770/781/595/4881/4893/4775/5598/5500/4776/6261/2776/5501/93589/5594/805/5331/808/3770/5604/817/2773/100137049/5533/778/783/815/3401…
hsa04072	Phospholipase D signaling pathway	131	0.339069371180226	1.30482417932839	0.021978021978022	0.133720930232558	0.107099143206854	6502	tags=56%	list=43%	signal=33%	2917/2911/23566/2914/2913/255189/9162/1607/283748/5321/80310/1902/3815/56895/8395/23236/56034/3579/2207/146850/5332/113/4254/1759/57121/109/5737/5155/3577/5294/1606/8877/5159/9265/2549/6850/160851/8526/5293/53358/5335/5578/3845/2846/10000/2149/6654/112/10672/27128/9170/23396/3576/8527/7248/1950/5290/5898/4893/5899/8394/5594/5781/2768/1785/8525/10554/5331/5604/8612/100137049/5900/1608/6655
hsa04310	Wnt signaling pathway	136	0.338997030945352	1.3055777923754	0.025974025974026	0.146730462519936	0.117518677075464	5545	tags=52%	list=36%	signal=33%	11197/343637/8061/7475/6423/8324/4919/57216/340419/2239/894/85407/1501/7477/8313/80319/4920/283106/8325/23236/7483/7474/2535/5332/11211/51176/7480/8840/6422/81839/1488/8321/5579/8549/84133/51384/8323/25805/5602/7479/5582/147111/7976/5880/166336/6424/1457/5530/5578/23500/79718/9475/4773/54894/1454/27121/6932/2033/5567/6425/1856/595/7855/1499/6259/4088/4775/1857/1452/4776/85409
hsa05202	Transcriptional misregulation in cancer	158	0.338580127210302	1.31579711421706	0.018981018981019	0.127585919252586	0.102185518852186	5591	tags=53%	list=37%	signal=34%	2138/5328/4914/8091/3205/860/890/894/5327/5079/4318/3486/4291/8842/597/2115/9915/6756/3569/2209/2321/861/4300/2530/3560/4613/55589/7468/653604/51384/8353/3002/3206/2119/4286/8356/64919/1053/1031/5090/51804/6935/1436/6692/8861/5468/8357/3066/8352/5087/4297/578/4314/4086/942/466/3684/3480/7403/4208/6929/7048/2005/4299/604/472/3576/4790/904/648/4211/5966/5218/51426/84444/6688/6667/2120/8464/221037/7…
hsa04650	Natural killer cell mediated cytotoxicity	97	0.337632896576645	1.27240776458115	0.0699300699300699	0.25019425019425	0.200384410910727	6525	tags=59%	list=43%	signal=34%	2215/9437/10451/3804/80328/79465/3805/3811/2214/2207/353091/135250/5579/3002/3458/3460/7409/356/3821/5582/80329/6850/5880/3383/5293/53358/5335/5530/5578/3937/4277/3845/6654/4773/7124/3824/3932/4068/22914/962/117157/8795/5290/5551/4893/3689/51744/5594/5781/8797/7535/673/836/5604/919/6655/5533
hsa04215	Apoptosis - multiple species	27	0.336982706720296	1.10259376766693	0.353658536585366	0.66595350164028	0.533372369734778	8542	tags=81%	list=56%	signal=36%	5366/317/5602/332/578/57448/330/840/836/329/596/8772/56616/331/841/54205/8678/10018/5599/5601/598/27113
hsa00562	Inositol phosphate metabolism	69	0.336156991404087	1.22653951875417	0.156	0.398666666666667	0.319298245614035	6985	tags=65%	list=46%	signal=35%	9108/8821/27124/8395/23236/23007/113026/5332/55613/8898/84812/64768/5294/3707/253430/22876/3635/5293/5335/51477/3706/5286/8871/23396/8867/5287/5290/4952/200576/51196/5297/5305/8394/79837/8897/5331/3631/138429/3636/5289/8396/22908/9107/5298/8776
hsa00590	Arachidonic acid metabolism	44	0.335219762889015	1.17307409419903	0.240722166499498	0.534569224916128	0.428144688147928	3337	tags=27%	list=22%	signal=21%	255189/283748/5321/1557/242/493869/5742/26279/8399/9536/240/151056
hsa04066	HIF-1 signaling pathway	96	0.334322570931332	1.25997801438799	0.0779220779220779	0.256029684601113	0.205058099794942	5417	tags=48%	list=36%	signal=31%	285/3099/6513/112399/2056/2026/5214/5209/3945/3091/5213/7422/3569/5054/226/2321/1536/3098/160287/5579/5163/284/3458/3460/5582/5230/5293/5335/7037/5578/10000/7428/3480/3101/1977/2023/2597/2033/4790/7099/1950/5290/2872/8453/1906/80201
hsa03030	DNA replication	36	0.334310869673078	1.14048978731841	0.290744466800805	0.588803259810435	0.471581558200577	6717	tags=64%	list=44%	signal=36%	4171/5422/5983/4175/1763/4172/4173/5985/5984/5427/2237/5424/5111/5557/5558/10714/6117/29935/4176/3978/23649/5426/54107
hsa03440	Homologous recombination	41	0.334005404091411	1.16182432528317	0.244979919678715	0.536622681200995	0.429789332769675	8154	tags=73%	list=54%	signal=34%	8438/7516/580/672/146956/675/11073/641/5932/83990/5888/84142/4361/5424/25788/472/10714/79728/6117/7517/8940/29935/5893/5892/51720/10111/5890/79184/6118/7156
hsa04725	Cholinergic synapse	97	0.332216169441789	1.25199421562046	0.0819180819180819	0.261266998069102	0.209252744448937	8009	tags=71%	list=53%	signal=34%	90993/3786/3759/1132/779/3784/3710/1139/3708/1136/9132/1141/23236/2784/146850/5332/113/3717/109/774/775/56479/5579/5294/1131/3768/5582/54331/43/59345/776/3760/5293/5578/3845/10000/814/112/64764/5567/2770/1385/5290/4893/2776/2790/5594/5331/3770/9586/5604/817/2773/596/773/2786/778/2782/815/2793/2353/23533/10488/5330/818/8503/5595/2791/3763
hsa04340	Hedgehog signaling pathway	44	0.331699831625132	1.16075638314454	0.253761283851555	0.548396868457722	0.439219459863164	8071	tags=73%	list=53%	signal=34%	4036/2737/8643/894/23432/2735/132884/2121/91653/64750/50937/5727/157/1454/11127/5567/53944/595/1452/1954/339745/8452/8945/596/1453/374654/57154/23291/2932/51684/1455/1456
hsa00062	Fatty acid elongation	25	0.330344708714011	1.06825019321492	0.382804503582395	0.7003582395087	0.560927651780423	521	tags=12%	list=3%	signal=12%	6785/83401/9200
hsa00514	Other types of O-glycan biosynthesis	40	0.330136939726085	1.14684621449032	0.267803410230692	0.567320382199229	0.454375592150413	2345	tags=25%	list=15%	signal=21%	23127/26290/727936/51809/728819/8693/79623/2591/11226/152002
hsa04666	Fc gamma R-mediated phagocytosis	91	0.32911882280745	1.23514464303954	0.0899100899100899	0.27689632688546	0.221770513523824	3803	tags=38%	list=25%	signal=29%	2215/255189/273/283748/5321/85477/4651/8853/10451/8395/2214/2209/3984/50807/8936/653361/2212/4082/5579/5788/7409/5582/8877/6850/3635/5880/1794/3055/5293/5335/10810/5581/5578/10000/65108
hsa05224	Breast cancer	121	0.328524543691428	1.25975156150168	0.0529470529470529	0.215809506948747	0.17284514286513	5391	tags=49%	list=35%	signal=32%	26281/7475/10683/8324/2246/3815/5241/7477/182/8313/2260/54567/8325/4854/7483/2247/7474/2535/11211/51176/7480/23462/672/675/1870/1021/8321/51384/8323/4851/1019/7479/1871/7976/26508/5293/53358/2100/3845/578/10000/6654/3480/4853/5925/6932/1856/1950/595/7855/5290/1499/4855/8648/51426/4893/1857/6667/1452
hsa04930	Type II diabetes mellitus	40	0.325957624004834	1.13232789849075	0.286860581745236	0.588258638385221	0.471145362551092	8476	tags=72%	list=56%	signal=32%	3099/5315/6833/8913/3098/774/775/389692/5602/776/5293/5581/7124/5580/3101/3767/5290/80201/122809/5594/773/6517/8503/5595/3551/5599/5601/9021/5291
hsa05322	Systemic lupus erythematosus	98	0.319706117222495	1.20624370574008	0.122877122877123	0.332400932400932	0.266225003067108	5196	tags=47%	list=34%	signal=31%	2215/8329/2903/8343/3586/85235/941/440689/2214/8342/2209/8332/2212/8340/653604/8353/3111/3458/8356/8348/3112/8360/55506/8357/3118/8367/8352/3015/121504/3014/3113/942/3013/7124/714/8349/8970/3109/3122/8344/87/6738/8365/81/940/128312
hsa04919	Thyroid hormone signaling pathway	107	0.319596762105361	1.21454657162421	0.100899100899101	0.29158215010142	0.233532614497705	5169	tags=48%	list=34%	signal=32%	6513/480/5350/53919/5214/116931/478/3091/6548/1734/4854/476/23236/3685/9882/113026/5332/84812/5579/4851/10231/5582/7067/483/6714/23389/5293/3066/5335/5578/3845/10000/117247/9282/9968/4853/486/2033/5567/489/595/481/5290/1499/4855/8648/487/4893/51196/5469/9440
hsa04934	Cushing syndrome	126	0.319523453110943	1.22823700930093	0.0799200799200799	0.259942078123896	0.208191595751404	4828	tags=44%	list=32%	signal=30%	3777/90993/7475/779/8324/3710/3708/7477/8313/8325/8913/23236/7483/7474/2535/57552/5332/11211/51176/7480/113/1870/8912/109/1021/8321/775/9134/51384/1029/1017/8323/1019/7479/1871/1031/1030/7976/776/5908/5087/4297/112/8085/8622/5925/64764/6932/5567/2770/1385/1856/50940/595/7855
hsa04610	Complement and coagulation cascades	77	0.318762920870852	1.17353223194105	0.200799200799201	0.465160738542033	0.372554367253345	4053	tags=26%	list=27%	signal=19%	5055/5328/2152/623/5329/5327/2151/1378/10544/5054/1379/624/2162/7450/9002/11326/719/2149/3684/714
hsa04720	Long-term potentiation	56	0.318084741692194	1.14051808914312	0.276276276276276	0.576945635010151	0.462084604699206	6849	tags=59%	list=45%	signal=32%	2911/2891/3710/3708/2903/23236/5332/6196/775/5579/5582/5908/5530/5578/3845/814/2033/5567/4893/5500/2776/5501/5594/6197/805/5331/808/673/5604/817/5533/1387/815
hsa04976	Bile secretion	53	0.317659365880451	1.13691548728467	0.276276276276276	0.576945635010151	0.462084604699206	5098	tags=40%	list=34%	signal=26%	6513/1080/480/478/6548/476/57552/113/361/109/358/6579/483/8671/112/486/10257/5567/481/6522/6344
hsa04750	Inflammatory mediator regulation of TRP channels	81	0.316755578106941	1.17312822456022	0.191	0.465160738542033	0.372554367253345	5995	tags=51%	list=39%	signal=31%	4914/623/255189/283748/5321/3269/3710/3708/23236/5332/113/3553/624/41/109/5579/5734/5588/5602/5582/6714/5603/5293/5335/5581/5578/112/5580/5583/5567/5608/5290/51393/3556/5500/5732/2776/5501/805/5331/808
hsa00650	Butanoate metabolism	23	-0.316682138887585	-1.70566593150673	0.0625	0.236764705882353	0.189628482972136	571	tags=57%	list=4%	signal=54%	38/35/18/3158/3155/1892/64064/54988/123876/348158/622/116285
hsa05226	Gastric cancer	120	0.316065839305412	1.21132892340001	0.0989010989010989	0.29158215010142	0.233532614497705	5391	tags=44%	list=35%	signal=29%	26281/83998/4583/1015/1045/7475/8324/2246/7042/7477/8313/7043/8325/7483/2247/7474/2535/11211/51176/7480/1870/8321/9134/51384/1017/8323/7479/1871/1030/2549/7976/7046/5293/53358/3845/578/10000/6654/7048/5925/6932/1856/1950/595/7855/5290/1499/51426/4893/4088/5915/1857/1452
hsa00040	Pentose and glucuronate interconversions	26	0.31529223672976	1.024377119188	0.45	0.783243243243243	0.627311522048364	3909	tags=27%	list=26%	signal=20%	54579/54575/10720/54576/54577/79799/54490
hsa04015	Rap1 signaling pathway	176	0.313291744230714	1.22752410319773	0.0569430569430569	0.226366226366226	0.181300181300181	6464	tags=56%	list=43%	signal=33%	26281/285/23566/1268/1946/2246/80310/1902/3815/2277/5217/2903/2260/136/10451/5228/23236/56034/2247/7422/5332/5909/3688/2321/113/4254/57121/109/2261/5579/5155/260425/284/55740/1435/7409/5582/2533/5159/5028/54518/5880/23683/1436/6714/5603/9002/5293/2357/5335/5908/5584/5578/3937/3845/2846/10000/2149/64411/112/3684/3480/889/9170/56288/9771/7094/1944/2770/5608/2889/1950/5587/5290/1945/1499/5898/4893/5…
hsa04810	Regulation of actin cytoskeleton	189	0.313285983715263	1.23173583079075	0.048951048951049	0.204704386522568	0.163950881654231	5778	tags=50%	list=38%	signal=32%	26281/85366/623/3673/10398/1132/5063/3694/2246/80310/1902/85477/5217/3691/8516/2260/3681/6548/10451/8395/8826/56034/3685/2247/7414/3675/3645/3696/3678/3676/7852/3984/3688/8936/624/57121/3655/2261/5155/4659/55740/22801/56924/1131/7409/5159/50649/5880/10152/6714/5293/10787/89846/3845/2846/3071/4660/2149/7430/9475/2245/6654/3684/10672/9459/6093/91807/9170/128239/85464/23396/28964/87/8515/1950/81/582…
hsa01212	Fatty acid metabolism	47	0.309800423685527	1.09372225517581	0.336673346693387	0.643173350865659	0.515127397718491	2063	tags=17%	list=14%	signal=15%	6785/83401/79966/9200/23205/126129/79993/3992
hsa04912	GnRH signaling pathway	79	0.307276247426746	1.13522356659033	0.255744255744256	0.548997668997669	0.439700650226966	8151	tags=71%	list=54%	signal=33%	255189/779/283748/5321/3710/3708/4323/4313/23236/5332/1839/113/109/775/5579/5602/4214/776/6714/5603/2796/5578/3845/6654/112/5580/5567/5608/4893/4215/2798/5598/2776/5594/805/5331/808/5604/817/100137049/6655/778/815/5337/10746/2002/123745/1956/5330/818/1432/5338/5595/2885/5599/5601
hsa04145	Phagosome	132	0.307075229837563	1.18109639296538	0.123876123876124	0.332400932400932	0.266225003067108	5462	tags=45%	list=36%	signal=29%	50617/2215/3673/81035/7060/1780/948/112714/79659/1311/10381/84617/3685/2214/3678/2209/3688/7846/1536/10376/653361/2212/338382/4074/3111/30835/1783/6890/3112/7097/84790/1781/4481/3118/10333/7037/22925/64581/1535/3113/3684/4973/81027/245972/3109/8417/8411/3122/534/1778/7099/11151/526/200576/113457/3689/4689/729238/90423
hsa04114	Oocyte meiosis	102	0.305974407992038	1.15791189145438	0.183816183816184	0.451822986174131	0.361871956890036	6587	tags=56%	list=43%	signal=32%	64506/3710/5241/3708/27127/5347/4085/983/26271/991/151648/699/113/891/9133/109/6196/9134/1017/9700/8243/5603/10971/9126/5530/286151/64682/112/3480/9088/995/5567/132864/7532/285955/7533/5500/245711/7534/5501/9748/9232/442590/5594/6197/805/808/441273/5528/5604/996/5516/817/6790/8945/5533/7529
hsa00920	Sulfur metabolism	10	-0.305921450862517	-1.12719235673305	0.323809523809524	0.639672801635992	0.512323754170703	2216	tags=80%	list=15%	signal=68%	10380/23474/58472/9060/8991/4357/7263
hsa04928	Parathyroid hormone synthesis	secretion and action	86	0.305298078347872	1.13958832352464	0.242757242757243	0.535396110738577	0.428806953680782	7508	tags=64%	list=49%	signal=33%	10568/90993/5744/4325/860/3710/3708/4323/2260/23236/2625/5332/1839/113/142680/10893/109/5142/5579/5144/8521/5582/5578/112/10672/4208/64764/5567/2770/1385/6667/1386/2776/9826/5594/2768/5331/673/9586/9365/9935/5604/2773/596/1388/1026/5337/2353/7421/1594/4040/10488/1956/4205/5330
hsa04915	Estrogen signaling pathway	109	0.304809502322935	1.15898557922938	0.173826173826174	0.433891689705643	0.347510506629234	7508	tags=59%	list=49%	signal=30%	7031/3872/2911/3859/3868/90993/3310/3710/5241/3708/54474/4313/4318/3762/23236/5332/1839/113/109/6714/3760/5293/7039/2550/53358/2100/3845/10000/6654/112/5580/3880/64764/5567/2770/1385/5290/8648/4893/6667/1386/2776/5594/805/3305/5331/808/9586/5604/3304/2773/3306/596/6655/1388/3866/6464/8202/3326/2353/2288/10488/1956/5330
hsa03460	Fanconi anemia pathway	53	0.304801575292711	1.09089694408526	0.35035035035035	0.66360478125184	0.531491243565547	5637	tags=55%	list=37%	signal=35%	2187/2177/55215/672/146956/675/2178/641/29089/83990/7398/80010/116028/2189/91442/5888/57697/5395/545/79008/51426/5429/11201/79728/84126/6117/8940/29935/51455
hsa04330	Notch signaling pathway	51	0.302189990362649	1.07705191664909	0.358074222668004	0.667529002789118	0.534634212760164	5836	tags=51%	list=38%	signal=32%	10683/182/54567/4854/23462/6868/1488/84441/4851/3955/6310/26508/3066/9612/4853/55534/9794/2033/1856/83464/4855/1857/3516/342371/196403/9253
hsa03430	Mismatch repair	23	0.301939653275589	0.95602930710873	0.543298969072165	0.859385712326889	0.688295192939156	5636	tags=52%	list=37%	signal=33%	9156/5983/4436/5985/5984/5424/5111/5395/10714/2956/6117/29935
hsa05165	Human papillomavirus infection	286	0.301365977558607	1.21770928120587	0.03996003996004	0.181227223480745	0.145147661826683	5092	tags=41%	list=33%	signal=28%	3381/50617/284217/1288/90993/7475/3673/5315/8324/7060/3918/3694/890/1298/1293/894/3910/3691/1278/1741/7477/182/8516/5521/8313/3914/3912/1287/1311/54626/8325/4854/1282/7483/3909/3685/3675/7474/1297/3696/7422/2535/3678/6696/1277/3676/1284/3915/11211/7480/3688/3371/23462/5933/84441/1021/8321/3655/1285/5734/9134/51384/1017/8323/4851/1019/22801/7479/356/3955/5159/7450/7976/5523/1292/5522/26508/3911/52…
hsa04926	Relaxin signaling pathway	110	0.300425796904461	1.14370546833556	0.195804195804196	0.465160738542033	0.372554367253345	8151	tags=68%	list=54%	signal=32%	1288/90993/59350/2277/339403/1278/4313/4318/1287/23236/1282/2784/7422/1277/1284/5332/113/109/1285/1281/5602/54331/59345/6714/5603/7046/5293/53358/5578/3845/10000/3640/6654/112/7048/2769/64764/5567/4790/59/2770/1385/5290/4893/1906/1386/7424/6019/2790/4087/5594/5331/9586/5604/4843/2773/6655/1388/2786/2782/1910/6464/2793/2353/10488/7423/1956/5330/8503/1432/5595/2791/2885/5599/5601
hsa04658	Th1 and Th2 cell differentiation	80	0.299631973386802	1.10977213966347	0.302697302697303	0.605394605394605	0.484869821254261	8523	tags=75%	list=56%	signal=33%	917/10683/3559/3592/182/54567/4854/2625/3560/84441/3717/3111/4851/5588/5602/3458/3460/3561/3112/5603/3118/5335/5530/915/3113/4773/3932/4853/55534/9794/3109/4790/3122/3718/3594/864/4775/3516/5594/916/7535/3117/919/5533/3716/3714/5532/27040/2353/28514/4794/6772/1432/5595/3551/5599/5601/6776/3115/6775
hsa04520	Adherens junction	69	0.298644229435501	1.08966631311324	0.327	0.641018325184484	0.513401404609999	9281	tags=81%	list=61%	signal=32%	81607/2260/283106/8826/7414/51176/8936/5818/5880/6714/7046/1457/10810/3480/7048/2241/56288/6932/2033/87/81/1499/10163/5797/4088/5792/9855/25945/5594/1387/6591/7525/6885/5770/1500/1495/117178/1956/83439/4008/8976/7454/6934/1459/5595/10580/387/998/4089/71/5777/5795/5879/4301/60/5787
hsa04728	Dopaminergic synapse	113	0.297661236772647	1.13556272132161	0.216783216783217	0.495065218469474	0.39650532371697	8151	tags=65%	list=54%	signal=31%	6531/2891/6323/2893/84152/90993/3800/3710/3798/3708/2903/5521/3762/6571/23236/2784/5332/774/775/5579/5602/5582/54331/59345/5523/776/5603/5522/3760/5530/5578/10000/3799/64764/5567/9575/5520/2770/1385/5500/1386/2776/5501/2790/805/5331/808/5528/9586/5516/817/2773/5533/1388/773/2786/2782/815/5529/5532/2793/2353/2932/10488/406/5526/5330/818/1432/2931/2791/3763/5599/5601
hsa00630	Glyoxylate and dicarboxylate metabolism	26	-0.296052409610802	-1.69424499958594	0.0454545454545455	0.192583732057416	0.154243263661546	4942	tags=85%	list=33%	signal=57%	6472/81888/4190/5095/2731/48/55902/275/125061/283871/4191/4594/112817/132158/38/9380/6470/51179/5096/189/54363
hsa05225	Hepatocellular carcinoma	143	0.294729343164859	1.13918853584937	0.176823176823177	0.437977407208176	0.350782820418448	5740	tags=48%	list=38%	signal=30%	7475/8324/8193/7042/7477/8313/7043/8325/7483/7474/2535/11211/51176/7480/1870/1021/8321/5579/51384/1029/2949/8323/1019/6604/7479/1871/5582/2549/7976/7046/5293/7039/53358/5335/5578/3845/578/6601/10000/196528/86/2950/6654/3480/6602/7048/5925/6932/6599/1856/2947/595/7855/5290/1499/55193/8289/51426/4893/7296/4088/1857/1452/6595/6597/55274/57492/4087/5594
hsa00970	Aminoacyl-tRNA biosynthesis	44	-0.294429257283146	-1.79691278047024	0.2	0.465160738542033	0.372554367253345	10057	tags=98%	list=66%	signal=33%	1615/4141/4677/7453/51067/10352/2058/57505/2617/51520/23395/7407/123283/6897/55278/833/92935/79731/25973/8565/10056/283459/79587/5917/55699/23438/6301/5859/3735/2193/3035/57038/57176/16/123263/5188/124454/10667/54938/118672/51091/80222
hsa05218	Melanoma	58	0.293919522885087	1.05702533840248	0.39	0.705505617977528	0.565050266114725	5092	tags=43%	list=33%	signal=29%	26281/2246/80310/2260/56034/2247/1870/1021/5155/1029/1019/1871/4286/5159/5293/3845/578/10000/3480/5925/1950/595/5290/51426/4893
hsa05145	Toxoplasmosis	100	0.29170489533913	1.10305527360382	0.287712287712288	0.588258638385221	0.471145362551092	8151	tags=67%	list=54%	signal=31%	284217/3310/3918/3910/7042/3592/3914/3586/3912/7043/3909/3915/146850/3688/3717/3655/3111/5294/5602/3458/3460/240/3112/7097/5603/3911/3118/10000/3113/7124/3109/4790/3122/2770/7099/5608/4261/3587/5594/330/1234/3305/23118/836/3117/329/4843/3304/2773/3306/596/3716/6885/51135/23533/331/5170/3949/6772/7189/841/1432/54205/5595/3551/5599/5601
hsa00531	Glycosaminoglycan degradation	18	0.291536243032614	0.874364474297718	0.649842271293375	0.946829010662746	0.758329871240186	2458	tags=17%	list=16%	signal=14%	60495/10855/23553
hsa01523	Antifolate resistance	30	0.291371361283839	0.965415233456443	0.53596757852077	0.858614727779542	0.687677699594599	4613	tags=37%	list=30%	signal=26%	390243/4363/2348/3569/3553/7298/2352/10057/7124/10257/4790
hsa00071	Fatty acid degradation	32	-0.290231802215707	-1.93594410501808	0.0769230769230769	0.255352894528152	0.204516048249092	3173	tags=50%	list=21%	signal=40%	1962/1632/501/217/30/38/35/2639/33/127/124/1892/1579/284541/126
hsa04660	T cell receptor signaling pathway	94	0.287826040176275	1.08256044234064	0.334665334665335	0.643173350865659	0.515127397718491	9214	tags=80%	list=61%	signal=32%	917/5063/3586/10451/5133/84433/8440/5788/5588/1019/10125/56924/5602/3458/7409/5603/1326/8915/5293/5335/925/5530/915/3937/3845/10000/1493/10892/6654/4773/7124/3932/29851/4790/5290/4893/940/4775/10298/4690/5594/916/7006/7535/5604/919/6655/5533/6885/1739/5532/27040/3702/2353/2932/5170/868/4794/8503/1432/5595/2885/3551/5599/5601/387/998/926/5291/9020/920/5777/1147/5058/5062
hsa04630	JAK-STAT signaling pathway	117	0.287800027151977	1.10111437655507	0.277722277722278	0.576945635010151	0.462084604699206	4935	tags=38%	list=32%	signal=26%	3589/3952/3598/2056/2670/53833/64109/894/3559/3592/3586/3976/53832/11009/3569/1441/50615/9180/5008/3560/3717/1439/5155/10401/3458/3460/5159/3561/9655/30837/8027/5293/3600/10000/1440/6654/9466/2033/2273/1950/3718/595/3594/5290
hsa04136	Autophagy - other	31	-0.287475280158207	-1.71387004193251	0.0769230769230769	0.255352894528152	0.204516048249092	10841	tags=100%	list=71%	signal=29%	55062/84971/5516/5289/30849/8678/3476/9706/64422/55102/60673/55054/84938/57521/10533/23192/5515/9474/79065/11337/9776/9140/11345/2475/26100/23710/64223/115201/83734/23130
hsa04657	IL-17 signaling pathway	71	0.286680425978558	1.0485807922358	0.393	0.706960893854749	0.566215818876801	8151	tags=66%	list=54%	signal=31%	6374/4586/727897/8061/6279/4318/2919/3569/6280/6372/3553/7188/5602/3458/27190/2921/5603/4314/1440/7124/3576/4790/6347/9641/5598/7187/5594/257397/23118/836/29761/5597/6885/6364/8772/3326/2353/225689/2932/7189/29110/841/1432/5595/3551/5599/5601
hsa05168	Herpes simplex virus 1 infection	446	0.286401395707133	1.17431567629722	0.030969030969031	0.162298387096774	0.12998726655348	7554	tags=64%	list=50%	signal=33%	80032/346171/100129543/55786/90594/7772/84436/163071/57615/284307/3592/26974/171392/163223/390927/84671/115004/162963/90338/162655/113835/79788/148206/162972/442319/162967/3678/90333/51427/3569/81856/256051/7710/7757/353355/148198/344787/90649/55762/84911/30832/125893/3553/80110/7639/5818/55769/147686/25833/9668/90233/81931/285676/7594/5452/3717/91975/26152/10793/374879/7188/284349/400720/255403/…
hsa05142	Chagas disease (American trypanosomiasis)	92	0.286000398337958	1.07386843741433	0.358641358641359	0.667529002789118	0.534634212760164	8476	tags=70%	list=56%	signal=31%	917/7042/3592/1636/5521/3586/7043/23236/3569/5054/5332/3553/624/5602/3458/3460/356/7097/5603/5522/7046/5293/10333/915/10000/7124/714/7048/2769/3576/5520/4790/2770/7099/6347/5290/713/2776/4087/5594/916/5331/4843/5516/2773/919/51135/8772/54106/2353/5330/7189/8503/841/1432/5595/3551/5599/5601/6348/2774/5518/8837/5291
hsa00280	Valine	leucine and isoleucine degradation	40	0.285554724171896	0.99197428412005	0.506519558676028	0.823733827745864	0.659741051970371	827	tags=8%	list=5%	signal=7%	586/259307/5019
hsa00564	Glycerophospholipid metabolism	86	0.285166149757808	1.06444172949621	0.371628371628372	0.687726067036412	0.550810351173328	3337	tags=27%	list=22%	signal=21%	9468/255189/9162/1607/283748/5321/150763/56895/79888/1040/129642/23171/54947/2820/26279/1606/10162/8399/43/254531/160851/8526/151056
hsa05200	Pathways in cancer	440	0.284469834778152	1.1661739565362	0.040959040959041	0.183177933177933	0.146710015131068	5430	tags=44%	list=36%	signal=29%	26281/284217/1288/23566/6513/112399/7475/10683/2056/4914/623/3673/2737/8324/5733/3918/8643/2246/890/1902/3815/2122/2277/894/3910/3559/7042/3592/7477/182/8313/3914/4313/2260/3091/1909/4318/3912/1287/54567/7043/8325/5228/4854/5366/23236/1282/7483/3909/3685/2247/2784/3675/7474/7422/2535/9915/3569/1284/3915/867/1441/5332/11211/2735/51176/7852/7480/3688/5979/23462/861/113/4254/624/3560/1630/675/1870/5…
hsa00010	Glycolysis / Gluconeogenesis	51	0.284429465520979	1.01375065607968	0.455366098294885	0.786919786096257	0.630256121587391	4747	tags=33%	list=31%	signal=23%	3099/2026/5315/5214/3945/5213/226/3098/160287/84532/5230/55276/3101/222/2023/2597/1737
hsa04664	Fc epsilon RI signaling pathway	59	0.284069507469373	1.02275469631653	0.434434434434434	0.764414687911956	0.612231443407745	9527	tags=78%	list=63%	signal=29%	255189/283748/5321/10451/2207/5602/241/7409/240/6850/3635/5880/5603/5293/5335/5578/3937/3845/10000/6654/7124/695/5608/5290/4893/5594/5604/100137049/6655/27040/123745/5170/8503/1432/5595/2885/5599/5601/4067/5291/9846/8681/5879/5894/2206/6416
hsa00860	Porphyrin and chlorophyll metabolism	36	0.283141326738603	0.965926689218763	0.552313883299799	0.863325584575414	0.691450697028363	3909	tags=22%	list=26%	signal=17%	54579/54575/10720/54576/54577/9843/79799/54490
hsa04014	Ras signaling pathway	191	0.282748904252719	1.11148565169584	0.205794205794206	0.473326673326673	0.379094589620905	8486	tags=70%	list=56%	signal=31%	26281/285/4914/255189/283455/627/283748/1946/5063/2246/5321/80310/3815/2277/2903/8437/2260/5228/56034/2247/2784/7422/3363/5923/2321/9462/4254/23179/2261/5579/5155/22821/5924/26279/284/10125/56924/5602/1435/8399/356/5582/54331/5159/59345/2549/5880/8844/8831/1436/5293/7039/53358/5335/5908/25/5578/3845/10000/5921/6654/3480/5922/5567/9771/4790/1944/27/1950/5966/9610/5290/1945/2113/5898/115727/6789/48…
hsa04917	Prolactin signaling pathway	57	0.28246340847037	1.0157031668057	0.457	0.786919786096257	0.630256121587391	8539	tags=68%	list=56%	signal=30%	2001/894/8792/3717/5602/9655/6714/5603/30837/5293/53358/2100/3845/10000/6654/4790/595/5290/4893/122809/5594/5604/2309/6655/6464/2353/2932/6772/8503/1432/5595/2885/5599/5601/9021/9306/5291/6776/5618
hsa05219	Bladder cancer	39	0.281925655810461	0.97470213024386	0.54062186559679	0.859385712326889	0.688295192939156	6194	tags=51%	list=41%	signal=30%	4313/4318/7422/1839/1870/2261/1029/1019/1871/6714/9252/3845/5925/3576/1950/595/4893/5594/673/5604
hsa05231	Choline metabolism in cancer	95	0.281660337156147	1.05999329025174	0.385614385614386	0.701513176089447	0.561852658195209	8151	tags=68%	list=54%	signal=32%	9468/255189/9162/1607/283748/5321/80310/3091/8395/56034/204962/8936/5579/5155/1606/5602/5582/5159/5880/160851/57153/8526/5293/5335/10810/5578/3845/10000/6654/23396/8527/7248/1950/1119/5290/4893/10163/56261/6667/8394/5594/6584/80736/126969/8525/5604/8612/100137049/5900/1608/6655/6198/23446/5337/2353/123745/5170/1956/7454/8503/5338/5595/2885/5599/5601
hsa05210	Colorectal cancer	85	0.280944529909042	1.04717028091308	0.400599400599401	0.716627816627817	0.573958205537153	8542	tags=71%	list=56%	signal=31%	2069/374/7042/8313/7043/5366/51176/1630/5602/332/5880/7046/5293/7039/4436/3845/578/10000/6654/7048/6932/1950/595/5290/1499/5898/51426/4893/4088/2956/5899/4087/5594/673/836/5604/26060/5900/596/6655/6198/1026/2353/2932/324/1956/83439/8503/8312/6934/54205/5595/10018/2885/5599/5601/387/5291/4089/27113
hsa05416	Viral myocarditis	51	0.280920861698773	1.0012454487863	0.47542627883651	0.797329488465396	0.638593411814391	5226	tags=41%	list=34%	signal=27%	284217/6445/941/6443/3111/3112/5880/3383/3118/857/25/3113/942/1982/3109/3122/27/595/5551/940/3689
hsa05214	Glioma	67	0.276824800389919	1.00794682905198	0.468	0.797329488465396	0.638593411814391	8108	tags=66%	list=53%	signal=31%	1870/1021/5579/5155/1029/1019/1871/5582/5159/5293/7039/53358/5335/5578/3845/578/10000/814/6654/3480/5925/1950/595/5290/51426/4893/5594/805/808/673/5604/817/6655/815/1026/6464/1956/818/8503/5595/8536/2885/57118/4193
hsa03450	Non-homologous end-joining	12	0.274280792781178	0.745559587940138	0.791484716157205	1	0.80091533180778	9404	tags=83%	list=62%	signal=32%	4361/2237/5591/64421/10111/7520/3981/7518/79840/2547
hsa00350	Tyrosine metabolism	26	0.272827970922052	0.886411710563568	0.643877551020408	0.942402597402597	0.754784688995215	1826	tags=12%	list=12%	signal=10%	7306/259307/7173
hsa04010	MAPK signaling pathway	254	0.271809614633922	1.08958766406078	0.231768231768232	0.521883710694899	0.417984665316281	6572	tags=51%	list=43%	signal=29%	9254/26281/2069/285/3310/4914/255189/779/627/283748/59283/1946/3552/785/374/2246/5321/80310/1846/3815/2122/2277/27092/2316/7042/2260/7043/5228/1852/8913/55799/56034/2247/7422/5923/2321/3553/4254/8912/774/6196/775/2261/5579/5155/5924/284/784/10125/5602/1435/356/5582/4214/5159/8491/5880/776/4137/1436/5603/1326/9252/7046/7039/994/5908/5530/5578/3845/10000/5921/57551/6654/7124/3480/782/4208/7048/2005…
hsa00600	Sphingolipid metabolism	44	0.271444294559506	0.949897068184824	0.577733199598796	0.885857572718155	0.709496911787996	6568	tags=50%	list=43%	signal=28%	7368/9514/130367/340485/9331/427/10558/253782/166929/8877/55304/123099/55331/4758/56624/9517/10715/2581/57704/8612/91012/55627
hsa01522	Endocrine resistance	88	0.270225415873827	1.01116652524345	0.471528471528472	0.797329488465396	0.638593411814391	8151	tags=66%	list=54%	signal=31%	10683/182/4313/4318/54567/4854/1839/113/1870/109/1029/4851/1019/5602/638/1871/1031/6714/5603/5293/53358/2100/3845/10000/6654/112/3480/4853/5925/5567/10498/595/5290/4855/4893/5469/6667/5594/673/5604/596/6655/6198/1026/6464/8202/3714/2353/28514/1956/8503/1432/5595/2885/9611/5599/4193/5601
hsa05215	Prostate cancer	92	0.268341587906905	1.00756349772056	0.483516483516484	0.806695894778796	0.646095110234734	8476	tags=66%	list=56%	signal=30%	90993/5328/80310/5327/2260/4318/56034/3645/51176/1870/5155/9134/1017/2119/1871/5159/6935/6692/5293/7039/3845/4314/10000/2950/6654/3480/5925/64764/6932/2033/4790/1385/1950/595/5290/1499/4824/4893/5594/673/9586/5604/596/6655/1387/1026/3326/2932/10488/5170/1956/83439/8503/6934/5595/2885/3551/4193/2078/7850/5291
hsa04218	Cellular senescence	147	0.267976568276942	1.03763934104445	0.432567432567433	0.764414687911956	0.612231443407745	7356	tags=58%	list=48%	signal=30%	3552/890/3710/894/3708/7042/2305/3486/983/7043/3804/993/3805/4605/3569/5054/5933/1870/891/1111/286826/9133/1021/9134/1029/1017/1875/1019/1871/144715/1030/776/5603/7046/5293/5530/3845/10000/4361/4773/7048/5925/472/3576/4790/545/5608/7248/595/5290/204851/2113/4893/4088/4775/2626/5500/4776/824/5501/4087/5928/5594/132660/805/808/83593/5604/2309/90550/8945/5533/23411/1874/7417/10114/1026/10111/5532/58…
hsa05152	Tuberculosis	146	0.266701891994628	1.03243965312331	0.438561438561439	0.767482517482518	0.614688515146181	8151	tags=65%	list=54%	signal=30%	50617/2215/3552/7042/3592/3586/7043/1378/2214/3569/2207/2209/1379/3553/2212/3717/3111/30835/317/5602/3458/3460/8877/5994/6850/3112/8844/7097/6714/5603/7096/8915/3118/10333/5530/22925/64581/10000/3113/10892/4046/3684/7124/245972/3109/2033/8411/4790/3122/7099/1385/4800/4261/11151/3689/3587/64127/5594/805/808/1263/836/3117/4843/817/23545/596/5533/1387/5289/3716/26253/843/815/51135/3687/8772/5532/541…
hsa04012	ErbB signaling pathway	79	0.26519032419137	0.979738291439339	0.544455544455544	0.859385712326889	0.688295192939156	8151	tags=65%	list=54%	signal=30%	2069/5063/374/10718/867/1839/8440/5579/56924/5602/5582/2549/6714/5293/7039/53358/5335/25/5578/3845/10000/685/6654/9542/27/1950/5290/4893/10298/4690/5594/1399/673/5604/817/6655/6198/815/1026/6464/2065/2002/2932/868/1956/818/8503/5595/2885/5599/5601
hsa05034	Alcoholism	141	0.264965098866837	1.02219720627108	0.45954045954046	0.787085255170362	0.630388648305782	6766	tags=51%	list=45%	signal=29%	6531/5569/84152/90993/627/116444/8329/2903/8343/136/6571/85235/440689/2784/8342/8332/8340/653604/8353/8356/9734/54331/8348/59345/84254/8360/55506/8357/3066/8367/53358/8352/51564/3015/121504/3845/3014/814/3013/6654/9759/8349/64764/8970/5567/8344/2770/1385/8365/2030/4893/128312/5500/1386/5501/8351/2790/5594/8339/8520/805/808/673/9586/5604/2773/6655/1388/2786/94239/3065/2782
hsa00360	Phenylalanine metabolism	14	-0.264926150870922	-1.10359324675743	0.315068493150685	0.626247251818028	0.501571025483547	471	tags=36%	list=3%	signal=35%	2806/6898/3242/10249
hsa04914	Progesterone-mediated oocyte maturation	81	0.264266671013591	0.978731589919931	0.552	0.863325584575414	0.691450697028363	9384	tags=73%	list=62%	signal=28%	64506/890/5241/5347/4085/983/993/699/113/891/9133/109/6196/1017/5602/5603/5293/994/3845/10000/64682/112/3480/9088/995/5567/132864/2770/5290/285955/245711/442590/5594/6197/441273/673/5604/996/2773/6790/6793/3326/8503/8697/1432/5595/10393/5599/5601/29945/5291/2771/51434/8881/729597/51433/3320/5894/6195
hsa04380	Osteoclast differentiation	116	0.264034040873625	1.00942346928624	0.500499500499501	0.822249179392037	0.658551974341448	8151	tags=65%	list=54%	signal=30%	2215/1513/8061/799/3552/7042/4982/8792/2214/2209/3553/653361/2212/55423/5602/3458/1435/3460/4286/10859/11006/79168/6850/1436/5603/5468/7046/5293/5530/3937/10000/1535/814/4773/7124/3932/7048/10326/2355/54209/695/4790/5608/1385/10288/5290/6688/140885/4689/126014/5594/2274/11024/7006/23118/5604/5533/3716/6885/3554/3690/5532/2353/6772/7189/11027/8503/1432/2213/11025/5595/2885/3551/5599/5601
hsa00511	Other glycan degradation	17	-0.262743941944447	-1.19079702605495	0.192982456140351	0.465160738542033	0.372554367253345	6393	tags=76%	list=42%	signal=44%	175/4125/2720/3073/2517/23324/64772/3074/4123/2629/284004/129807
hsa04371	Apelin signaling pathway	120	0.262154952821028	1.00471432617501	0.506493506493506	0.823733827745864	0.659741051970371	7586	tags=59%	list=50%	signal=30%	8862/85366/6543/6547/3710/3991/3708/5327/6262/182/6548/4854/23236/2784/6696/5054/146850/5332/113/109/5563/5294/54331/8877/59345/6546/4635/7046/5581/3845/10000/814/112/9759/10672/4208/6263/91807/5567/59/2770/595/4893/4088/6261/2776/7019/2790/4087/5594/4207/805/5331/808/5604/4843/2773/2786/6198/5289/2782/340156/2793/23533/22808/1490/30849/4899/4205/5330/5562
hsa05211	Renal cell carcinoma	65	0.261235906913785	0.948901427878443	0.586	0.890056603773585	0.712859980139027	6721	tags=51%	list=44%	signal=28%	6513/112399/5063/7042/3091/7043/7422/9915/5155/56924/2549/5293/7039/5908/3845/10000/7428/6654/2033/2889/5290/2113/4893/8453/10298/5594/5781/1399/673/5604/6655/1387/7030
hsa04922	Glucagon signaling pathway	88	0.260964763141525	0.976513744658289	0.557442557442557	0.867132867132867	0.694500008001152	7586	tags=53%	list=50%	signal=27%	6513/90993/5315/5214/3710/3945/3708/5213/23236/5837/126129/5332/5255/160287/2997/5563/5530/10000/64764/2033/5567/31/1385/3276/92579/5834/1386/2776/805/5331/808/9586/3939/817/5533/23411/1387/5257/5223/815/5532/5256/1375/10488/5330/818/5562
hsa04071	Sphingolipid signaling pathway	111	0.260641833874307	0.992089048013359	0.531468531468531	0.855664335664336	0.685314685314685	8808	tags=68%	list=58%	signal=29%	4985/134/130367/5521/4363/340485/23236/2207/5332/427/624/5579/10558/253782/166929/5602/5582/8877/5523/5880/5603/5522/55304/5293/5581/123099/5578/3845/10000/8439/9475/7124/10672/6093/5520/4790/2770/56624/5290/4893/2776/5594/9517/2768/10715/5331/1903/5528/5604/5516/2773/596/91012/81537/5337/5529/5170/5526/5330/53637/8503/1432/5338/8560/5595/5599/1901/5601/8879/387/5518/5291/2771/9846/259230/7157
hsa05133	Pertussis	66	0.259159280035909	0.942890003086623	0.598	0.899794392523364	0.720659124446631	8243	tags=61%	list=54%	signal=28%	6374/3552/3592/3586/3678/3569/6372/3688/3553/353376/5602/5603/3684/7124/714/3576/4790/2770/7099/3689/10392/729238/713/114548/5594/840/805/808/836/4843/2773/834/51135/2353/7189/1432/5595/5599/5601/387
hsa05212	Pancreatic cancer	75	0.258876295733906	0.951415359013355	0.592407592407592	0.895564529367346	0.717271362193527	8999	tags=72%	list=59%	signal=30%	7042/7043/7422/675/1870/1021/1029/1019/5602/1871/5880/7046/5293/7039/3845/5888/578/10000/7048/9459/5925/4790/1950/595/5290/5898/51426/4088/5899/4087/5594/673/5604/5900/6198/3716/1026/5337/1956/6772/8503/10928/5338/5595/3551/5599/5601/998/5291/598/4089/7157/1869/1147
hsa05216	Thyroid cancer	35	0.25784314850589	0.872963570327638	0.673387096774194	0.948678440203864	0.759811107714765	7977	tags=63%	list=52%	signal=30%	4914/51176/5979/5468/3845/578/6932/8030/7175/595/1499/51426/4893/5594/673/5604/1026/7170/8031/83439/6934/5595
hsa04659	Th17 cell differentiation	91	0.257493337430391	0.96634253134646	0.581418581418581	0.887283332780963	0.710638824881778	8521	tags=68%	list=56%	signal=30%	917/3662/3559/3091/2625/3569/50615/861/3553/3560/3717/3111/5588/5602/3458/3460/3561/3112/5603/7046/3118/5335/5530/915/3113/4773/3932/7048/3109/9466/4790/3122/3718/3594/4088/4775/3556/4087/5594/916/7535/3117/919/5533/3716/196/149233/3554/3326/5532/27040/2353/4794/6772/1432/5595/3551/5599/5601/6776/4089/3115
hsa04710	Circadian rhythm	29	0.257463213803765	0.85056482000408	0.688640973630832	0.948678440203864	0.759811107714765	8430	tags=62%	list=55%	signal=28%	6096/79365/4862/5563/1454/9575/1385/8553/8945/1453/26224/8864/23291/406/5562/8863/1407/5571
hsa00230	Purine metabolism	112	0.256122675614743	0.975505590450128	0.563436563436563	0.872243141473911	0.698592905070638	4794	tags=34%	list=32%	signal=23%	956/5315/10846/5137/8654/5139/2982/5169/2977/272/2983/113/1633/109/9061/5142/2984/5144/5145/5471/5153/6241/5150/93034/51251/2766/3614/55276/112/6240/5136/9583/8622/22978/221264/953/50940/8833
hsa04530	Tight junction	149	0.252381183076236	0.977803096384989	0.573426573426573	0.883461036571084	0.707577489244576	5400	tags=38%	list=36%	signal=24%	9074/1080/57644/51208/10398/11149/9071/1741/22989/5521/150084/112714/9181/8531/8735/58538/3688/7846/861/10376/5010/4621/1019/5563/5602/51762/4214/23370/83700/776/84790/6714/5522/3996/5584/5581/154796/909/7430/9475/6093/5111/56288/5567/5520/4629/87/10097/595/81/10096/7408/113457/4628/2626/4478
hsa01521	EGFR tyrosine kinase inhibitor resistance	74	0.251660248451657	0.923578573181169	0.638	0.941004566210046	0.753664984378755	8046	tags=61%	list=53%	signal=29%	80310/56034/2247/7422/3569/3717/2261/5579/5155/558/5582/5159/2549/6714/5293/7039/53358/5335/5578/3845/10000/6654/3480/1977/9542/1950/5290/4893/5594/673/5604/4763/2309/596/6655/6198/3716/6464/2065/2932/1956/8503/5595/10018/2885
hsa04668	TNF signaling pathway	107	0.251356949724539	0.955218443174388	0.604395604395604	0.905187835420393	0.724978815554091	8476	tags=66%	list=56%	signal=30%	6374/90993/2277/182/4323/4318/2919/3976/3569/6372/3553/7188/5602/1435/2921/6376/5603/3383/1326/9252/5293/10059/3600/4314/10000/7124/4049/64764/4790/6347/5608/1385/5290/7412/64127/1906/7187/11035/1386/7424/5594/330/840/257397/9586/23118/836/5604/329/1388/6885/843/6364/8809/8772/2353/10488/153090/8503/841/1432/9530/5595/3551/5599/5601/197259/9021/3627/8837/5291
hsa04662	B cell receptor signaling pathway	73	0.251139259072213	0.920711827056325	0.64	0.941004566210046	0.753664984378755	8051	tags=63%	list=53%	signal=30%	933/10451/84433/5579/27071/7409/10859/11006/79168/6850/3635/5880/8915/5293/974/5530/3845/10000/10892/6654/4773/695/4790/10288/971/5290/4893/4775/5594/11024/5604/25780/3636/6655/5533/5532/2353/2932/4794/11027/8503/2213/11025/5595/2885/3551
hsa05135	Yersinia infection	113	0.250150661434756	0.954312254155612	0.608391608391608	0.906954156954157	0.726393489551384	8327	tags=66%	list=55%	signal=30%	3586/10451/8395/3678/3569/3676/3984/3688/3553/6196/5602/7409/2533/7456/5880/6714/5603/5293/9815/5335/3937/10000/9475/4773/7124/3932/6093/23396/4210/3576/147179/4790/5586/7099/6347/5608/10097/5829/5290/10096/10163/4775/114548/8394/5594/1399/6197/7535/8874/23118/5604/9564/8935/1793/6885/834/51135/27040/5585/2353/2932/2335/7189/29110/9138/8976/7454/8503/1432/5595/3551/5599/5601/387/998
hsa04966	Collecting duct acid secretion	21	0.249679976528874	0.778935426257767	0.761363636363636	1	0.80091533180778	62	tags=5%	list=0%	signal=5%	50617
hsa00770	Pantothenate and CoA biosynthesis	17	0.249094568667009	0.737691067405202	0.807407407407407	1	0.80091533180778	1330	tags=12%	list=9%	signal=11%	586/5169
hsa00250	Alanine	aspartate and glutamate metabolism	32	0.24763378793322	0.829540014551537	0.731041456016178	0.993229319988225	0.795492590379585	7657	tags=44%	list=50%	signal=22%	259307/440/2747/2571/284716/5471/790/2752/57494/2744/2673/80150/159/339983
hsa00982	Drug metabolism - cytochrome P450	47	0.247582433180182	0.874067291252689	0.692384769539078	0.948678440203864	0.759811107714765	4732	tags=28%	list=31%	signal=19%	54579/54575/1557/10720/54576/2326/2949/54577/79799/2950/54490/222/2947
hsa04062	Chemokine signaling pathway	160	0.247246273603965	0.961434217936161	0.611388611388611	0.907221810447617	0.726607857337908	8661	tags=67%	list=57%	signal=29%	6374/10451/2919/23236/2784/3579/10344/146850/5332/7852/6372/113/6355/1232/653361/3717/109/5579/3577/5294/131890/7409/2921/54331/59345/1524/5197/6376/5880/6714/1794/3055/5293/53358/2826/5908/3845/10000/1237/157/6357/9475/6654/112/1235/56477/1230/5580/6369/6093/56288/5567/3576/4790/2770/6347/2268/3718/6362/5829/5290/4893/6351/6373/2790/5594/1399/6375/1234/5331/673/5604/9564/2309/2773/6655/2786/2782…
hsa04115	p53 signaling pathway	68	0.247080633786919	0.899421837022012	0.68	0.948678440203864	0.759811107714765	2939	tags=26%	list=19%	signal=21%	894/3486/983/51512/5366/5054/891/1111/9133/1021/63970/9134/1029/1017/1019/317/6241/901
hsa01230	Biosynthesis of amino acids	66	0.245888913902667	0.89460890135413	0.686	0.948678440203864	0.759811107714765	554	tags=8%	list=4%	signal=7%	8277/586/2026/5315/5214
hsa01210	2-Oxocarboxylic acid metabolism	18	0.245086114680512	0.73505300607281	0.819137749737119	1	0.80091533180778	275	tags=6%	list=2%	signal=5%	586
hsa04935	Growth hormone synthesis	secretion and action	102	0.244384683248842	0.924835291553239	0.661338661338661	0.948678440203864	0.759811107714765	8661	tags=64%	list=57%	signal=28%	90993/779/6753/3710/3708/3486/23236/5332/113/3717/109/775/5579/5602/5582/4214/776/5603/5293/53358/5335/5578/3845/10000/6654/112/64764/2033/5567/2770/5608/1385/5290/4893/6751/1386/2776/5594/1399/5331/9586/5604/9564/2773/6655/1388/1387/778/6464/2353/2932/10488/5330/6772/8503/1432/5595/2885/5599/5601/9021/5291/6776/2771/5747
hsa05220	Chronic myeloid leukemia	75	0.24379269908943	0.895980521010774	0.682317682317682	0.948678440203864	0.759811107714765	8999	tags=68%	list=59%	signal=28%	2122/7042/7043/867/861/1870/1488/1021/1029/1019/1871/7046/5293/3066/53358/25/3845/578/10000/6654/7048/5925/4790/595/5290/51426/4893/4088/5594/5781/1399/673/5604/6655/3065/1026/6464/8503/5595/2885/3551/4193/5291/6776/598/4089/9846/7157/1027/1869/1147
hsa04064	NF-kappa B signaling pathway	95	0.242813928837686	0.91379971332252	0.676323676323676	0.948678440203864	0.759811107714765	5340	tags=42%	list=35%	signal=27%	5328/115650/283106/597/2919/1896/8792/84433/3553/128178/7188/5579/10913/5588/79092/353376/2921/6850/3383/10673/8915/1457/5335/6357/10892/7124/4049/3932/29775/472/3576/695/4790/7099/23085/60401/7412/4050/6351/7187
hsa05235	PD-L1 expression and PD-1 checkpoint pathway in cancer	86	0.242555048475507	0.905386966568727	0.694305694305694	0.948678440203864	0.759811107714765	8051	tags=63%	list=53%	signal=30%	917/29126/3091/283106/5133/3717/5588/353376/10125/3458/3460/7097/5603/5293/1457/5335/5530/915/3845/10000/4773/3932/4790/7099/5608/1950/5290/4893/4215/940/4775/5594/5781/916/7535/5604/919/5533/6198/3716/27436/5532/54106/27040/2353/1956/4794/6772/7189/8503/1432/1459/5595/3551
hsa00790	Folate biosynthesis	20	0.241745350259374	0.744766936909823	0.802904564315353	1	0.80091533180778	394	tags=5%	list=3%	signal=5%	7166
hsa04722	Neurotrophin signaling pathway	105	0.241476318341238	0.916889713638998	0.674325674325674	0.948678440203864	0.759811107714765	8579	tags=67%	list=56%	signal=29%	4914/627/6196/5602/356/4214/2549/11213/5603/9252/5293/6272/53358/5335/5908/25/57498/3845/10000/814/11108/6654/10603/5580/4790/2889/10818/7161/5290/4893/4215/397/5598/5594/5781/1399/6197/10019/805/808/673/9500/5604/817/2309/596/6655/815/51135/6464/2932/5170/4794/818/10782/7189/3656/8503/1432/5595/2885/3551/5599/4916/5601/387/998/5291/5906/8767
hsa04068	FoxO signaling pathway	115	0.241077372676587	0.921744021357122	0.671328671328671	0.948678440203864	0.759811107714765	8151	tags=60%	list=54%	signal=28%	2911/894/10733/7042/5347/3586/7043/3569/891/9133/1017/6502/5563/5602/356/901/1030/5603/9454/7046/5293/116986/100132074/3845/10000/1032/6654/1454/114907/3480/7048/604/2033/472/1950/5896/595/5290/6789/4893/3276/4088/92579/5594/9456/1263/673/5604/2309/6655/23411/1387/1026/5934/5170/1956/10769/5562/6517/8503/1432/5595/10018/2885/3551/5599/1901/4193/5601
hsa05162	Measles	118	0.240969792039082	0.922230850946471	0.667332667332667	0.948678440203864	0.759811107714765	8542	tags=65%	list=56%	signal=29%	917/3310/3552/894/3559/3592/283106/3569/3553/3560/1021/9134/1017/30835/51284/1019/317/5602/356/51209/3561/7097/5293/1457/915/578/10000/4940/4790/7099/3718/595/7161/9641/5290/940/7187/4478/9451/25898/916/3305/23118/836/3304/4179/57506/3306/596/3716/6885/51135/8772/5610/54106/2353/2932/896/868/6772/23586/7189/29110/9367/8503/841/2213/54205/1459/3551/5599/5601/103/5291/6776/598/27113
hsa05130	Pathogenic Escherichia coli infection	182	0.238787316691503	0.935985292200994	0.685314685314685	0.948678440203864	0.759811107714765	8389	tags=63%	list=55%	signal=29%	9074/57644/51208/4640/5063/283446/1902/9071/4651/22989/112714/9181/10381/84617/3569/8735/3688/7846/8936/3553/8440/10376/57121/2212/5010/4621/5602/356/9265/7456/84790/5603/3055/10787/4671/7100/10810/25/55930/578/2846/64005/3071/4644/2149/7430/9475/7124/10672/27128/9632/81027/6093/9170/2597/3576/4629/147179/4790/7099/8795/10163/113457/4628/114548/9826/4690/5594/5781/2768/840/8797/257397/23118/34773…
hsa04962	Vasopressin-regulated water reabsorption	39	0.238750833468261	0.825433731137485	0.753259779338014	1	0.80091533180778	10424	tags=82%	list=69%	signal=26%	90993/1780/79659/361/109/360/1783/1781/112/64764/5567/1778/1385/84516/397/9586/51626/1639/10671/10488/8766/10540/5869/51143/5868/5878/2778/8655/51164/4905/5566/396
hsa05161	Hepatitis B	142	0.238747189354978	0.92157895085431	0.69030969030969	0.948678440203864	0.759811107714765	8151	tags=63%	list=54%	signal=30%	90993/890/7042/4318/7043/3569/1870/3717/5579/9134/1017/353376/317/5602/332/3339/1960/1871/356/5582/4214/7097/6714/5603/7046/10971/5293/5578/3845/10000/6654/4773/7124/7048/5111/5925/64764/2033/7098/1959/3576/4790/7099/5608/1385/3718/9641/5290/4893/4088/4775/7187/7534/1386/4776/1654/5594/673/9586/23118/836/5604/57506/596/6655/1388/7529/1387/3716/6885/843/51135/1026/8772/2002/2353/10488/6772/23586/7…
hsa05223	Non-small cell lung cancer	63	0.235760727069594	0.85366024643974	0.752	1	0.80091533180778	8881	tags=68%	list=58%	signal=28%	1870/1021/5579/1029/1019/1871/5582/5293/7039/5335/5578/3845/578/10000/6654/5925/1950/3718/595/5290/6789/51426/4893/5915/5594/673/83593/5604/2309/6655/27436/1026/5170/1956/8503/5595/2885/238/11186/5291/6776/7157/1869
hsa04370	VEGF signaling pathway	55	0.235507161606086	0.842672757252995	0.758758758758759	1	0.80091533180778	9358	tags=69%	list=62%	signal=27%	255189/283748/5321/7422/5579/5582/8877/5880/6714/5603/5293/5335/5530/5578/3845/10000/4773/5829/5290/4893/5594/5604/100137049/5533/5532/123745/8503/1432/5595/998/5291/5747/9047/3791/8681/5879/7867/5894
hsa05204	Chemical carcinogenesis	58	0.235476573930543	0.846846452394735	0.757	1	0.80091533180778	1708	tags=12%	list=11%	signal=11%	54579/1545/54575/1139/1557/10720/54576
hsa05166	Human T-cell leukemia virus 1 infection	203	0.235186914296986	0.92832301796511	0.695304695304695	0.948678440203864	0.759811107714765	9012	tags=67%	list=59%	signal=27%	917/6513/90993/8061/115650/4488/890/4487/894/3559/7042/4085/701/7043/991/3569/8829/113/3560/1870/1111/9133/109/9134/1029/1017/3111/1019/5602/1871/1031/4214/9700/1030/3561/3112/3383/7046/5293/3118/5530/915/3600/3845/10000/64682/3113/4773/112/7124/4049/3932/8295/6929/7048/2005/5925/64764/3109/2033/472/5567/1959/4790/3122/7094/545/1385/3718/595/5290/2113/4893/4215/6688/4088/3689/4775/1386/4776/9232/…
hsa00980	Metabolism of xenobiotics by cytochrome P450	51	0.234408449128634	0.835468008419983	0.75827482447342	1	0.80091533180778	3909	tags=22%	list=26%	signal=16%	54579/1545/54575/10720/29785/54576/2949/54577/79799/2950/54490
hsa01524	Platinum drug resistance	62	0.232843874471902	0.841582841893451	0.767	1	0.80091533180778	9033	tags=68%	list=59%	signal=28%	7153/5366/538/672/1029/2949/317/332/356/5293/4436/578/10000/2950/7155/472/2947/5290/5429/2956/5594/330/2946/836/329/596/5980/1026/8772/331/5170/8503/841/54205/5595/4193/5291/598/27113/7157/540/4292
hsa00220	Arginine biosynthesis	19	-0.232606886214258	-1.13967550738219	0.295454545454545	0.594602272727273	0.476226076555024	693	tags=58%	list=5%	signal=55%	95/27165/2875/2805/445/2806/435/84706/5009/383
hsa05163	Human cytomegalovirus infection	192	0.228844553590807	0.900133317268521	0.761238761238761	1	0.80091533180778	8243	tags=61%	list=54%	signal=28%	90993/5733/3710/3708/115004/23236/3685/2784/3579/7422/3569/5332/7852/113/3553/1870/1232/109/1021/7188/5579/5734/1029/1019/1871/356/5582/6890/54331/59345/6376/5880/6714/5603/5293/5530/5578/3845/578/10000/9475/6654/4773/112/7124/1230/10672/6093/5925/64764/5567/3576/4790/2770/6347/5608/1385/7248/595/5829/5290/1499/4893/3587/6351/4775/6667/5732/1386/4776/2776/9826/2790/5594/2768/1399/1234/805/5331/80…
hsa04975	Fat digestion and absorption	26	0.228676992369479	0.742966211593729	0.81734693877551	1	0.80091533180778	2960	tags=19%	list=19%	signal=16%	2169/948/26279/8399/1056
hsa00100	Steroid biosynthesis	17	-0.227022435097493	-1.02890151742873	0.403508771929825	0.717844334593389	0.5749325334272	7920	tags=88%	list=52%	signal=42%	3988/1595/3930/2222/120227/6713/4047/51478/1718/50814/6309/1717/6307/7108
hsa04146	Peroxisome	69	-0.224900536892818	-1.44325484489487	0.5	0.822249179392037	0.658551974341448	3893	tags=77%	list=26%	signal=57%	3417/3418/10478/83594/8504/8443/8799/5193/8528/5828/5192/5826/4598/5190/5052/255027/11264/8310/3295/10005/1384/5824/26061/6648/54677/5195/25824/9409/373156/10455/55825/196743/1962/570/30/2053/10901/5827/5264/283927/26063/8309/7498/51179/3155/6647/1610/51268/189/54363/92960/11001
hsa04612	Antigen processing and presentation	62	0.221355306647889	0.800058959933716	0.824	1	0.80091533180778	4837	tags=34%	list=32%	signal=23%	3310/3804/3805/3811/3111/3458/3821/6890/5994/3112/3118/925/3113/7124/8302/3824/3109/3122/1385/4800/4261
hsa05221	Acute myeloid leukemia	62	0.220635402465538	0.797456963170657	0.829	1	0.80091533180778	8483	tags=61%	list=56%	signal=27%	890/3815/597/2209/51176/861/1053/1436/5293/3845/10000/6654/3684/6932/4790/595/5290/4893/6688/5594/673/2322/5604/1848/6655/5467/6198/8864/5371/83439/8503/6934/5595/2885/3551/5292/5291/6776
hsa05100	Bacterial invasion of epithelial cells	60	0.220573328845185	0.796089647032368	0.836836836836837	1	0.80091533180778	10767	tags=83%	list=71%	signal=24%	7414/3678/867/3688/8936/1759/2549/6714/5293/53358/857/23607/5829/5290/63916/1499/10163/3611/1399/1785/1213/9564/1793/10109/6464/26052/1495/3059/2335/858/8976/8503/387/998/5291/5747/2017/71/5879/60/81873/79658/10095/999/1211/391/9844/79767/10092/10094
hsa05020	Prion diseases	30	0.220487037634011	0.730550675857945	0.834853090172239	1	0.80091533180778	2590	tags=20%	list=17%	signal=17%	4684/3552/3569/3915/3553/4851
hsa00515	Mannose type O-glycan biosynthesis	21	0.21923366150047	0.683950983755284	0.858471074380165	1	0.80091533180778	4202	tags=29%	list=28%	signal=21%	146664/84197/2526/135152/2218/148789
hsa00620	Pyruvate metabolism	33	0.219124334616355	0.736092209493167	0.838546922300706	1	0.80091533180778	4747	tags=24%	list=31%	signal=17%	5315/3945/160287/84532/10873/4200/31/1737
hsa05134	Legionellosis	54	0.21743717925663	0.77919518926256	0.83983983983984	1	0.80091533180778	9496	tags=69%	list=62%	signal=26%	3310/3592/1378/2919/3569/1379/3553/317/2921/7097/4671/7100/3684/7124/3576/4790/7099/3689/840/3305/836/3304/3306/834/58484/841/54205/5861/9554/1195/1915/3329/56681/3312/3606/10767/7415
hsa04620	Toll-like receptor signaling pathway	83	0.217295679424798	0.807162731177335	0.836	1	0.80091533180778	8476	tags=61%	list=56%	signal=27%	1513/3592/941/6696/3569/51311/3553/51284/353376/5602/7097/5603/7096/1326/5293/7100/10333/10000/942/7124/7098/3576/4790/7099/5608/9641/5290/6351/7187/6373/5594/23118/5604/6885/51135/8772/54106/2353/6772/7189/29110/8503/841/1432/5595/3551/5599/5601/6348/3627/5291
hsa03420	Nucleotide excision repair	44	-0.217245751441428	-1.32585895460977	0.2	0.465160738542033	0.372554367253345	11334	tags=98%	list=75%	signal=25%	5984/5427/5424/5111/10714/2967/2966/6117/29935/2071/8451/3978/8450/5426/54107/728340/2965/2074/2968/5981/2072/6118/1161/1022/1642/7508/1069/5982/5887/4331/5886/2073/6119/56655/2068/7507/1643/2067/9978/902/5425/57804
hsa04210	Apoptosis	126	0.215441712743927	0.828150429531673	0.834165834165834	1	0.80091533180778	9594	tags=70%	list=63%	signal=26%	1513/1515/4914/6708/3710/3708/112714/5366/597/84823/7846/10376/63970/1439/4001/3002/317/5602/332/835/356/84790/1075/5293/5783/3845/578/10000/7124/472/4790/8795/5290/5551/4893/113457/9451/824/1677/5594/330/840/8797/836/5604/329/596/843/1649/8772/2353/56616/331/5170/839/153090/1521/143/8503/841/54205/5595/10018/1512/3551/5599/5601/8837/5291/598/27113/1616/9020/1676/7157/71/7185/1147/1508/6709/10039…
hsa04130	SNARE interactions in vesicular transport	31	-0.214897824653922	-1.28117778874111	0.0769230769230769	0.255352894528152	0.204516048249092	11942	tags=100%	list=79%	signal=21%	6809/10228/8417/55014/10652/2054/9341/53407/8676/6843/9554/8773/8674/8675/143187/9570/9527/10282/6845/51272/6844/6810/9342/10490/6811/9482/662/112755/55850/10791
hsa04920	Adipocytokine signaling pathway	54	0.214461093056302	0.768530260394123	0.850850850850851	1	0.80091533180778	2725	tags=17%	list=18%	signal=14%	3952/6513/23205/948/126129/3717/5588/5563/5602
hsa00190	Oxidative phosphorylation	99	-0.214456026235434	NA	1	1	0.80091533180778	5050	tags=82%	list=33%	signal=55%	528/509/9167/515/4719/51382/498/5464/4698/27068/51606/440567/10312/7386/517/55967/9114/1355/4702/4704/4717/245973/10632/7385/4711/518/6391/4709/4710/533/4712/9377/4705/8992/4731/4722/4700/6392/1351/535/84701/4706/4725/4708/1349/1350/539/4716/4724/4720/1347/10476/9551/495/6389/4713/29796/516/1337/4728/7384/514/1327/54539/374291/6390/4694/1537/1340/1329/4723/4707/64077/521/4718/4729/4726/27089/1345…
hsa04910	Insulin signaling pathway	124	0.21425872242669	0.823265437221259	0.842157842157842	1	0.80091533180778	8508	tags=59%	list=56%	signal=26%	3099/3991/5577/27124/5837/867/5255/3098/2997/5563/5602/23433/5293/53358/5584/3845/10000/6654/10603/3101/9322/5509/1977/5567/31/7248/2889/5290/5573/4893/92579/5834/2872/5500/80201/122809/5792/5501/5594/1399/805/808/673/5604/5576/3636/6655/6198/5257/5770/5507/6464/8569/5256/2002/2932/5170/868/23265/5562/6517/10211/8503/5595/10580/2885/3551/5599/5601/9021/5571/5291/2194
hsa05120	Epithelial cell signaling in Helicobacter pylori infection	64	0.212756577225555	0.770965443093638	0.858	1	0.80091533180778	9167	tags=66%	list=60%	signal=26%	50617/5803/150084/2919/3579/1839/6868/3577/5602/2921/83700/6714/5603/5335/245972/3576/28964/4790/534/526/10392/90423/5781/836/102/23545/523/1956/1432/3551/5599/5601/9296/998/4067/527/525/9020/1147/537/5058/5879
hsa04144	Endocytosis	239	0.212011406107403	0.847636669594107	0.88011988011988	1	0.80091533180778	9743	tags=71%	list=64%	signal=26%	6457/3800/3310/55040/273/390243/3798/3559/8853/100526767/2348/8395/3579/11031/867/7852/50807/3560/1759/2261/3577/64750/131890/23096/9265/30846/7456/3561/6714/79720/7046/8027/137492/116986/2352/9815/116987/857/5584/7037/51652/26056/157/3799/64411/55737/1601/80223/10890/30011/6456/3480/440073/27128/51100/9829/377/7048/23111/23396/56288/58533/8411/147179/28964/23527/729092/60682/119016/829/22841/101…
hsa04621	NOD-like receptor signaling pathway	141	0.211465980838374	0.815805310808106	0.871128871128871	1	0.80091533180778	8243	tags=60%	list=54%	signal=28%	9447/838/3710/3708/115362/2919/23236/84168/3569/5332/1536/3553/7188/7158/5602/2921/5603/6041/10059/4671/84674/1535/3428/7226/7124/140609/5580/4940/4210/3576/4790/5586/7099/6347/9641/51393/10392/64127/7187/55072/11035/114548/55669/5594/330/257397/5331/91662/118429/23118/329/55914/57506/90550/596/115361/7417/3716/6885/22900/834/51135/10010/8772/3326/5585/340061/331/5330/6772/58484/64170/7189/10616/…
hsa00760	Nicotinate and nicotinamide metabolism	29	0.210784462425519	0.696355202336856	0.869168356997972	1	0.80091533180778	1509	tags=10%	list=10%	signal=9%	23057/5169/952
hsa03040	Spliceosome	133	-0.210723664452339	NA	1	1	0.80091533180778	10292	tags=93%	list=68%	signal=30%	4686/494115/23350/10285/3178/23451/10915/10772/9879/3305/100534599/144983/23020/51729/23450/27316/9128/9416/3304/9410/3306/58517/8683/29896/9716/3190/84950/22916/4670/6434/9129/51362/22985/51645/1659/9785/3192/988/10594/6628/11338/8449/220988/10291/9343/10713/8175/6632/9775/6627/6428/11017/6629/10946/6429/10465/5356/11325/9984/22938/6633/343069/1655/6426/51340/3183/3312/10189/10262/11157/6427/109…
hsa05017	Spinocerebellar ataxia	88	0.210446395785056	0.787477188582958	0.864135864135864	1	0.80091533180778	8841	tags=61%	list=58%	signal=26%	2911/2891/7436/7222/3710/116444/3708/146227/2903/23236/5332/2259/5579/5602/5582/6310/5293/5578/10000/55062/489/4800/5290/487/3516/6667/10528/6261/2776/342371/3748/23152/5331/9698/11273/6311/773/5289/488/23369/30849/5330/1600/8503/8678/9706/5599/5601/5291/55626/8408/55102/6908/60673
hsa00020	Citrate cycle (TCA cycle)	28	-0.209200651648421	-1.28553534208748	0.117647058823529	0.325581395348837	0.260763131286254	3902	tags=71%	list=26%	signal=53%	5160/3417/3418/4190/48/5162/6391/3421/6392/4191/1743/6389/6390/8801/5091/2271/5105/5106/55753
hsa05167	Kaposi sarcoma-associated herpesvirus infection	156	0.209085262230596	0.811344647191043	0.888111888111888	1	0.80091533180778	8177	tags=58%	list=54%	signal=27%	285/3710/3708/3091/2919/2247/2784/7422/3569/146850/1870/1232/3717/1021/131450/5155/1019/5294/5602/1871/2921/54331/59345/6850/6714/5603/3383/3055/5293/5335/5530/4277/3845/578/10000/1237/942/4773/1230/5925/2033/7098/3576/4790/5608/1385/595/9641/5290/9976/1499/4893/4775/7187/4776/2790/5594/1234/805/808/836/5604/5533/2786/1387/5289/3716/2782/1026/8772/5610/5532/2793/2353/23533/2932/6772/29110/8503/84…
hsa04152	AMPK signaling pathway	107	0.208318347547577	0.791661133090328	0.871128871128871	1	0.80091533180778	1362	tags=11%	list=9%	signal=10%	3952/90993/1080/79966/5214/890/5209/3991/5210/5521/948/5213
hsa05418	Fluid shear stress and atherosclerosis	118	0.208167381437822	0.796690654451679	0.879120879120879	1	0.80091533180778	9345	tags=65%	list=61%	signal=25%	3552/5327/658/4313/4318/9181/3685/7422/3553/653361/5155/2949/5563/5602/3458/5880/6714/5603/3383/5293/857/10000/1535/2950/90/659/387082/7124/4208/5175/657/4790/6347/5608/2947/5290/1499/7412/93/5598/1906/2946/805/652/808/1003/92/2817/596/6885/3554/3690/3326/2353/4205/858/5562/8503/1432/3551/5599/5601/6613/387/4780/7850/5291/5747/7157/71/1147/3791/3674/4688/5879/60/3320
hsa05203	Viral carcinogenesis	184	0.20772246890232	0.814961324809713	0.899100899100899	1	0.80091533180778	8483	tags=60%	list=56%	signal=27%	90993/5315/890/894/85477/8343/983/5366/991/440689/8342/5933/1232/1111/1021/7188/8340/9134/1029/1017/6502/1019/1960/9734/8348/1030/6850/8360/6714/10971/5293/3066/8367/51564/121504/3845/578/1237/9759/245972/8349/5925/64764/5922/8970/2033/5567/1959/4790/8344/87/1385/3718/595/5966/8365/81/5829/5290/4893/7532/128312/1108/2967/7187/7533/3516/2966/7534/1386/1654/5594/8339/1234/9586/836/1388/7529/3065/13…
hsa03015	mRNA surveillance pathway	83	0.205359497459344	0.762824798363535	0.883	1	0.80091533180778	11548	tags=90%	list=76%	signal=22%	140886/5521/132430/5523/5522/23293/81608/1478/8731/124540/65109/5520/80335/64895/23708/23049/26019/7919/100529063/4686/11052/5500/11051/5501/65110/55916/5528/5516/23283/10914/22794/22916/10921/10250/5042/5529/9887/22985/5526/8761/51585/2935/53981/8732/9775/53918/5518/10482/29107/2107/10767/5411/10189/51692/28227/55012/79869/23381/55339/5515/26528/55110/1479/26986/10978/5976/29894/9939/4116/5527/1…
hsa01200	Carbon metabolism	95	0.205336902952707	0.772759635128458	0.893106893106893	1	0.80091533180778	4747	tags=23%	list=31%	signal=16%	8277/3099/2026/5315/5214/5213/2539/226/3098/2747/84532/1431/5230/10873/3419/3101/2023/8803/2597/4200/5723/1737
hsa05213	Endometrial cancer	56	0.203459155721126	0.72951895229945	0.887887887887888	1	0.80091533180778	8046	tags=59%	list=53%	signal=28%	8313/51176/5293/3845/578/10000/6654/6932/1950/595/5290/1499/51426/4893/3611/5594/673/5604/2309/6655/1026/2002/2932/324/1495/5170/1956/83439/8503/8312/6934/5595/2885
hsa04217	Necroptosis	128	0.202918535878703	0.78054654288003	0.911088911088911	1	0.80091533180778	11348	tags=84%	list=75%	signal=21%	255189/283748/3552/5321/8329/100526767/85235/5837/1536/8332/3553/2747/3717/7188/353376/5602/3458/3460/356/55506/10059/3015/51652/3014/3013/7124/2752/7098/7099/3718/8795/5834/55072/11035/824/114548/330/8797/51510/329/817/100137049/596/27005/94239/7417/3716/81030/815/834/25978/8772/5610/91782/3326/9555/293/123745/331/6772/818/10616/92815/841/5599/8336/5601/57132/197259/8837/8334/6776/128866/6775/72…
hsa00561	Glycerolipid metabolism	46	0.202428592152548	0.712981404771903	0.884769539078156	1	0.80091533180778	6497	tags=39%	list=43%	signal=22%	9162/1607/150763/56895/129642/1606/1056/160851/8526/4023/8527/231/154141/84513/8525/10554/8612/1608
hsa00520	Amino sugar and nucleotide sugar metabolism	43	0.201408056170501	0.704586257973096	0.884653961885657	1	0.80091533180778	8886	tags=53%	list=58%	signal=22%	3099/1118/91373/132789/3098/55276/3101/10007/606495/80201/80146/51167/140838/80896/2673/51700/1727/5373/7358/8790/55577/5973/2762
hsa03022	Basal transcription factors	39	0.199784750674031	0.690716215636416	0.896690070210632	1	0.80091533180778	10940	tags=85%	list=72%	signal=24%	6875/2969/83860/6878/6872/9569/6873/2967/2966/51616/6874/2071/728340/2965/129685/2968/2960/2957/6880/6877/6879/6908/1022/6884/6882/2963/2961/2962/9519/8148/4331/6883/2958
hsa05160	Hepatitis C	129	0.199393645989412	0.766945050182953	0.922077922077922	1	0.80091533180778	8476	tags=57%	list=56%	signal=25%	9074/51208/9071/5521/1870/5010/1021/1017/1019/317/3458/1871/356/5522/10971/5293/6041/3845/578/10000/6654/7124/5925/4940/7098/5520/4790/1950/595/9641/5290/1499/4893/7532/7187/7533/9451/7534/5594/8554/673/836/5604/5516/57506/6655/7529/3716/49861/1026/8772/5610/2932/1956/3949/6772/23586/7189/10197/29110/8503/841/54205/5595/137075/2885/3551/9021/3627/9075/5518/8837/5291
hsa04979	Cholesterol metabolism	42	0.197940936221183	0.690605346701543	0.893787575150301	1	0.80091533180778	3453	tags=21%	list=23%	signal=17%	4036/948/29116/5360/57552/114879/4864/6272/6646
hsa05110	Vibrio cholerae infection	46	0.197104246397595	0.694228325103212	0.897795591182365	1	0.80091533180778	618	tags=7%	list=4%	signal=6%	50617/1080/3784
hsa03410	Base excision repair	33	-0.196967838173853	-1.31162453114415	0.0909090909090909	0.27689632688546	0.221770513523824	11079	tags=97%	list=73%	signal=26%	2237/6996/5424/5111/10714/7515/3978/5426/54107/7374/143/4968/10039/3146/3980/8930/10038/142/328/27301/4595/56655/23583/27343/252969/5425/5423/4350/79661/57804/4913
hsa03008	Ribosome biogenesis in eukaryotes	74	-0.196182838485964	-1.25854868438388	0.5	0.822249179392037	0.658551974341448	10665	tags=95%	list=70%	signal=28%	55127/54552/83732/10528/1736/10885/9724/10940/55916/29102/81691/5901/9790/6949/84916/7514/84128/55131/51096/23160/54464/4931/65083/1459/5822/26354/55226/10482/51602/51077/79631/55341/29107/54433/134430/57455/29889/55813/25996/10813/55781/23195/10436/10556/84135/4809/51068/2091/10199/28987/51119/10557/10775/102157402/10248/1460/54913/51367/10607/92856/27341/55651/55272/10799/55505/3692/138716/5599…
hsa05164	Influenza A	138	0.195732093618857	0.753862872389395	0.945054945054945	1	0.80091533180778	8521	tags=58%	list=56%	signal=26%	5645/3552/56649/3592/3569/3553/3717/1021/5579/3111/51284/1019/317/3458/3460/356/3838/3112/3383/5293/6041/3118/3841/5578/578/10000/3113/7124/4940/3109/2033/7098/3576/4790/3122/7099/6347/9641/4261/8795/5290/100529063/7187/114548/5594/55916/8797/836/5604/3117/11100/57506/1387/3716/4928/834/8480/51135/7514/8772/5610/23633/293/8766/896/5371/6772/23586/29110/8503/841/3337/54205/5595/3551/9021/103/3627/…
hsa04216	Ferroptosis	33	0.194775216222722	0.654297568158784	0.911200807265389	1	0.80091533180778	10586	tags=70%	list=70%	signal=21%	23657/1536/10162/5621/7037/2181/81631/7417/8031/4891/643246/5094/64116/2730/51703/7157/23516/30061/5093/10533/6520/7419/9474
hsa05014	Amyotrophic lateral sclerosis (ALS)	41	0.19314040835865	0.671831119728803	0.909638554216867	1	0.80091533180778	1192	tags=10%	list=8%	signal=9%	2891/4744/2903/493869
hsa04625	C-type lectin receptor signaling pathway	90	0.192346360838744	0.720931725750045	0.923076923076923	1	0.80091533180778	8243	tags=61%	list=54%	signal=28%	3710/3708/3592/3586/3569/2207/3553/30835/5602/1960/6850/8844/6714/5603/8915/5293/5530/3845/64581/10000/10892/4773/4046/7124/5580/1959/4790/9641/5290/4893/4775/4776/114548/5594/5781/805/808/1263/5533/26253/834/5532/22808/868/6772/64170/8503/841/1432/5595/3551/5599/4193/5601/387
hsa00563	Glycosylphosphatidylinositol (GPI)-anchor biosynthesis	23	-0.192117161164236	-1.03475269494736	0.375	0.69	0.552631578947368	8743	tags=87%	list=58%	signal=37%	23556/54872/10026/54965/284098/5279/128869/5281/93183/9488/80235/9091/51604/9487/5283/8818/51227/55650/2822
hsa05132	Salmonella infection	205	0.19173190897573	0.757147299931981	0.965034965034965	1	0.80091533180778	10165	tags=75%	list=67%	signal=25%	57644/113146/838/10398/5063/5217/2316/22989/1780/79659/3569/8735/51176/3553/57381/338382/4074/4621/5788/399/1783/5602/51209/9265/7097/5603/1781/10787/4671/7100/10333/10810/578/10000/3071/9475/5420/7124/27128/9648/2597/6932/3576/4629/4790/1778/7099/5608/8795/1499/5898/10392/4628/27072/11035/64837/114548/5594/330/10640/1785/840/8797/1434/257397/29109/23118/836/5604/329/10109/596/10006/4627/64746/51…
hsa00310	Lysine degradation	54	0.189414249227189	0.678773852200372	0.918918918918919	1	0.80091533180778	9978	tags=61%	list=66%	signal=21%	23127/5352/7468/2146/55870/54904/55904/4297/79723/8085/64324/84444/58508/7799/10919/29072/387893/84787/23067/79813/79709/51111/9739/83852/9869/80854/79823/6419/2145/64754/93166/56950/5351
hsa05010	Alzheimer disease	273	0.186959818468832	0.753520084245884	0.978021978021978	1	0.80091533180778	2771	tags=17%	list=18%	signal=14%	7475/3800/779/8324/1346/3552/56901/6622/3710/1139/3798/3708/2903/7477/50507/8313/283106/25825/112714/10888/8325/10381/84617/23236/7483/7474/2535/3569/5332/11211/7480/7846/1536/3553/10376/6868/8851/8321/775/51384/4311/8323/317/5602/1435/7479/1131
hsa05131	Shigellosis	209	0.186955289642923	0.740192911892772	0.978021978021978	1	0.80091533180778	8151	tags=56%	list=54%	signal=26%	3099/2697/10398/3710/3708/5217/9181/115004/23236/7414/3678/113026/5332/3688/8936/3553/3098/54874/7188/84812/653604/8353/5588/5602/8356/960/6714/5603/9252/8357/8915/102724594/5293/4671/7100/8352/5335/5581/25/100132074/10000/9475/10892/7124/5580/3101/6093/472/3576/55062/4790/11335/7094/87/7099/7321/81/5829/5290/63916/10325/51196/92610/10163/10392/55072/80201/3611/824/8351/114548/5594/1399/257397/53…
hsa04150	mTOR signaling pathway	137	0.186870229216197	0.719721011714014	0.964035964035964	1	0.80091533180778	9396	tags=65%	list=62%	signal=25%	7475/8324/7477/8325/7483/7474/2535/11211/7480/54541/8321/6196/729438/5579/51384/6502/8323/5563/7479/5582/7976/8140/5293/5578/3845/10000/6654/7124/3480/1977/534/7248/1856/7855/5290/526/10325/4893/1857/90423/5594/6197/54468/673/5604/51719/9675/92335/8649/6249/6655/253260/6198/64121/1975/2887/2932/4040/523/81617/5170/5562/58528/10670/201163/8503/5595/9706/2885/3551/387/9296/80326/5291/8408/525/81929…
hsa00513	Various types of N-glycan biosynthesis	35	-0.185431923709602	-1.25498792404844	0.2	0.465160738542033	0.372554367253345	7710	tags=86%	list=51%	signal=42%	10905/3703/83539/85365/8703/201595/4124/6185/4121/1650/4247/4122/2683/79087/3073/79868/56052/11253/3074/8704/6184/4245/1603/10195/199857/284004/6487/11282/25834
hsa00330	Arginine and proline metabolism	44	0.183519935791958	0.642212978707616	0.932798395185557	1	0.80091533180778	2928	tags=14%	list=19%	signal=11%	1159/283208/54498/1152/1158/4942
hsa03018	RNA degradation	74	0.183377107475139	0.672983390575143	0.947	1	0.80091533180778	9711	tags=69%	list=64%	signal=25%	2026/5214/140886/132430/5213/55802/57472/22803/255967/23644/23019/2023/29883/10950/84186/219988/9125/4849/694/170506/246175/10200/51010/7832/1656/387712/9337/4848/5042/167227/23517/10766/8761/9652/54464/23404/196513/64282/5394/115752/25904/22894/5393/87178/80153/3329/4850/5073/11340/11157/27257
hsa04744	Phototransduction	16	0.183286316179581	0.534839990660251	0.967091295116773	1	0.80091533180778	2784	tags=19%	list=18%	signal=15%	1258/5145/131890
hsa04623	Cytosolic DNA-sensing pathway	46	0.182207625094932	0.64176037149158	0.934869739478958	1	0.80091533180778	10798	tags=74%	list=71%	signal=21%	9447/115004/3569/661/3553/5435/4790/9641/6351/11035/57506/10621/81030/834/11128/340061/23586/29110/3551/103/3627/1147/9560/10623/3606/9533/51728/10622/6352/55703/8737/55718/51082/5970
hsa00450	Selenocompound metabolism	16	-0.177981932581341	-0.780730219469737	0.816666666666667	1	0.80091533180778	10090	tags=94%	list=66%	signal=32%	4548/4141/22929/92935/56267/51540/114112/883/118672/51091/22928/9060/1491/11185
hsa00410	beta-Alanine metabolism	22	-0.177104725752047	-0.918580817944311	0.53125	0.855664335664336	0.685314685314685	3010	tags=41%	list=20%	signal=33%	501/217/35/18/84735/51733/1892/1807
hsa00604	Glycosphingolipid biosynthesis - ganglio series	14	0.176697279274449	0.499670986545508	0.977395048439182	1	0.80091533180778	11177	tags=79%	list=74%	signal=21%	81849/6489/256435/27090/6483/8869/9197/8705/2720/29906/3073
hsa00640	Propanoate metabolism	25	0.175928779273436	0.568908620278867	0.951893551688843	1	0.80091533180778	4596	tags=20%	list=30%	signal=14%	3945/160287/84532/8803/31
hsa05012	Parkinson disease	105	0.175349213821923	0.665803966005514	0.974025974025974	1	0.80091533180778	1273	tags=6%	list=8%	signal=5%	6531/1346/56901/6622/7345/6571
hsa04120	Ubiquitin mediated proteolysis	130	0.173437189027731	0.667473118333822	0.981018981018981	1	0.80091533180778	10980	tags=79%	list=72%	signal=22%	991/867/11065/672/23221/6502/64750/10401/4214/22954/90293/9886/55236/4281/64682/55958/7428/326/8916/10054/92912/7321/4591/10055/51366/57448/10075/8453/7324/25898/27338/8554/9320/330/10477/55294/9354/8451/329/996/55120/8450/8452/9039/8945/65264/7334/7329/8065/26259/9690/57154/9063/23291/89910/331/10277/5371/868/3093/7189/7319/8697/6477/63893/7328/8925/10393/9820/4193/29945/9021/51434/54926/1161/88…
hsa05170	Human immunodeficiency virus 1 infection	182	0.173001814560926	0.678122926278825	0.988011988011988	1	0.80091533180778	9358	tags=63%	list=62%	signal=24%	917/5063/3710/3708/983/115004/2784/7852/3984/891/1111/9133/7188/5579/130340/8906/56924/5602/8905/356/5582/6890/54331/59345/27350/5880/7097/5603/5293/5335/5530/5578/915/3845/578/10000/4773/7124/995/472/4790/2770/7099/545/5608/200315/5829/5290/4893/4775/4776/2776/10298/2790/5594/1399/60489/916/1234/805/808/23118/8451/836/5604/8450/2773/919/8945/596/5533/2786/6198/8065/6885/2782/9730/51135/8772/5532…
hsa04137	Mitophagy - animal	63	0.167873952219798	0.607850684904204	0.962	1	0.80091533180778	11402	tags=83%	list=75%	signal=21%	3091/283106/338382/665/5602/4286/6714/1457/3845/7942/285973/139341/55288/4893/6667/9451/55669/2309/7030/8887/10370/22808/29110/9958/7879/8678/1459/5599/5601/64786/9101/598/55626/8408/7157/1869/22800/10133/9927/9474/3725/79065/5970/11337/468/6237/10241/8878/4077/192111/89941/11345
hsa04622	RIG-I-like receptor signaling pathway	49	0.164479690356385	0.581563464256501	0.968937875751503	1	0.80091533180778	9208	tags=61%	list=61%	signal=24%	3592/5602/4214/5603/7124/64343/3576/4790/9641/7187/1654/57506/6885/843/10010/8772/340061/23586/7189/29110/841/80143/1432/3551/5599/5601/3627/9755/1147/1540
hsa05016	Huntington disease	223	0.164381011992844	0.653380417790763	1	1	0.80091533180778	3261	tags=17%	list=21%	signal=13%	2891/2893/90993/3800/627/1346/56901/3798/3708/1770/493869/112714/1769/10381/3766/84617/23236/8632/196385/5332/7846/55567/10376/6875/774/56171/5431/1742/317/5435/5602/1767/9001/84790/55081/5468/6804
hsa04931	Insulin resistance	97	0.163421708595667	0.615873195493086	0.98001998001998	1	0.80091533180778	8476	tags=52%	list=56%	signal=23%	6513/90993/948/5837/9882/3569/6196/5579/2997/5588/5563/5602/5293/5581/10000/7124/57761/5580/5509/64764/4790/1385/5290/92579/5834/5500/5792/5501/5781/6197/9586/6198/2673/5770/5507/1375/2932/10488/5170/22877/5562/6517/8503/8473/3551/5599/5601/9021/5571/5291
hsa04213	Longevity regulating pathway - multiple species	54	0.162173094326098	0.581154038875652	0.970970970970971	1	0.80091533180778	6683	tags=39%	list=44%	signal=22%	3310/1410/113/109/5563/5293/3066/3845/10000/112/3480/5567/5290/4893/3305/3304/2309/3306/23411/6198/3065
hsa05169	Epstein-Barr virus infection	173	0.156205905842862	0.611574362555452	0.999000999000999	1	0.80091533180778	8999	tags=55%	list=59%	signal=23%	2208/917/956/890/894/3569/1870/1021/7188/7431/9134/1017/3111/6502/1019/317/5602/1871/6890/6850/3112/7097/960/5603/3383/5293/3066/3118/915/578/10000/3113/9612/7124/5925/4940/965/3109/8819/953/695/4790/3122/5608/3718/595/9641/5290/51426/864/7187/3516/916/23118/836/3117/57506/25942/919/596/3065/3716/6885/51135/1026/8772/5610/896/4794/6772/23586/7189/29110/5708/10213/8503/841/1432/54205/10018/3551/55…
hsa00983	Drug metabolism - other enzymes	60	0.155095113559393	0.559766744494311	0.974974974974975	1	0.80091533180778	4046	tags=20%	list=27%	signal=15%	54579/54575/10720/54576/2949/54577/6241/79799/2950/54490/3614/6240
hsa04142	Lysosome	122	0.15365125072311	0.589384409500919	0.993006993006993	1	0.80091533180778	9090	tags=53%	list=60%	signal=22%	50617/1513/1515/768239/1510/6556/10947/427/130340/27074/23553/4074/8906/8905/4864/1075/4126/6272/55353/23457/9583/5538/245972/79158/2799/3423/7805/4758/26985/23062/8546/3482/2581/1213/58511/23163/23545/26503/9374/9179/967/5641/8943/411/4891/1521/2588/20/1200/1512/23431/2717/9516/26088/3988/527/9741/162/6448/8763/950/1508/256471/537/23659
hsa04141	Protein processing in endoplasmic reticulum	152	-0.152751229635053	NA	1	1	0.80091533180778	8888	tags=86%	list=58%	signal=36%	3304/3306/596/10808/1388/10484/85479/56886/1649/80267/5610/3326/56893/10277/55768/22872/9532/258010/10905/3703/29979/9871/3337/6745/80331/5599/5601/10427/821/29927/4780/201595/27248/9373/8720/23193/7326/7466/51465/6185/10525/56681/3320/3312/3998/2081/10113/7415/8454/10802/55176/4121/3301/7186/1650/823/7322/11231/27102/5611/7323/7841/7095/5887/10294/6747/573/6396/581/55666/1965/468/5609/7327/5886/…
hsa04714	Thermogenesis	182	0.15207571616942	0.596097965368089	1	1	0.80091533180778	5627	tags=24%	list=37%	signal=15%	5593/90993/1268/1346/56901/353500/4879/3991/8193/2260/5592/63976/126129/113/109/6196/55818/5563/6604/5603/5468/3845/6601/86/6654/112/656/6602/51780/64764/5567/6599/1385/7248/2181/10818/4881/8289/4893/6595/1386/6597/57492/55744
hsa00670	One carbon pool by folate	20	-0.149067913839668	-0.7604065223203	0.789473684210526	1	0.80091533180778	12939	tags=25%	list=85%	signal=4%	10588/6470/10840/10841
hsa00240	Pyrimidine metabolism	51	0.146882667959928	0.523512571872155	0.986960882647944	1	0.80091533180778	4583	tags=25%	list=30%	signal=18%	956/5169/1633/7298/6241/93034/51251/790/6240/9583/22978/221264/953
hsa00270	Cysteine and methionine metabolism	47	0.143862394039391	0.507893114450591	0.985971943887776	1	0.80091533180778	782	tags=6%	list=5%	signal=6%	586/259307/3945
hsa03013	RNA transport	150	0.140313382771109	0.544070252186336	1	1	0.80091533180778	12610	tags=91%	list=83%	signal=16%	91181/140886/132430/10460/23511/11260/57122/23165/23636/9972/23279/1982/387082/23225/57510/55706/57187/9818/65109/1977/8663/7175/9688/9883/26019/7919/3837/4686/79023/8672/65110/10940/1974/1968/53371/55916/9631/11171/5901/11218/7329/8661/25929/1975/5903/4928/8480/22794/1964/22916/7514/10921/10250/5042/1973/348995/10419/22985/8761/8021/8487/96764/55746/9775/100101267/79902/8087/6613/728689/9669/998…
hsa04211	Longevity regulating pathway	79	0.139928531562607	0.516962075651876	0.995004995004995	1	0.80091533180778	11689	tags=80%	list=77%	signal=19%	90993/113/109/5563/5468/5293/3845/10000/814/112/3480/1977/64764/5567/4790/1385/7248/5290/4893/1386/143686/10919/9586/9365/26060/2309/1388/23411/6198/79813/10488/5562/8503/79602/5571/5291/8408/7157/60673/6009/83667/10645/3667/57521/9821/5566/1978/581/111/9474/5970/468/8660/9776/207/7249/3643/51094/208/5565/2475/84335/5564
hsa04140	Autophagy - animal	132	0.132377646497872	0.509161096681715	1	1	0.80091533180778	11402	tags=78%	list=75%	signal=20%	3708/3091/54541/338382/5588/5563/5602/116442/55578/5293/3845/10000/140775/3480/5580/51100/285973/5567/55062/7248/5290/10325/4893/55014/9451/84971/5594/8897/9711/83452/5604/5516/55255/596/6198/64121/5289/6885/10010/7405/22808/30849/5170/5562/58528/7189/29110/10670/8503/7879/8678/3476/5595/5861/9706/5599/5601/64422/1612/8837/203228/5291/598/55626/8408/55102/60673/58476/6009/55054/1508/22800/3146/58…
hsa03020	RNA polymerase	30	0.129867640944696	0.430296918505064	0.99290780141844	1	0.80091533180778	11996	tags=77%	list=79%	signal=16%	661/5431/5435/5430/221830/25885/10621/11128/84172/10623/9533/5433/51728/10622/55703/5432/55718/51082/171568/30834/5436/5437/548644
hsa00480	Glutathione metabolism	39	0.127779444817761	0.441772128567762	0.99197592778335	1	0.80091533180778	11495	tags=67%	list=76%	signal=16%	124975/493869/2539/2949/6241/2950/6240/2947/2936/2946/27306/2882/6611/494143/2730/50484/2686/51060/2941/4953/2948/5226/79017/2729/3417/3418
hsa04932	Non-alcoholic fatty liver disease (NAFLD)	120	0.125033856128983	0.479194862267038	1	1	0.80091533180778	607	tags=3%	list=4%	signal=3%	3952/1346/3552/56901
hsa00510	N-Glycan biosynthesis	45	-0.100546275137975	-0.554259508279294	1	1	0.80091533180778	7710	tags=78%	list=51%	signal=38%	10905/3703/85365/8703/201595/4124/23193/29929/6185/8813/4121/1798/1650/4247/4122/22845/2683/7841/79087/79868/57171/56052/11253/79053/8704/6184/8818/4245/1603/29880/10195/199857/11282/25834
