# Supplementary material for: MAPK-RAP1A Signaling Enriched in Hepatocellular Carcinoma Is Associated With Favorable Tumor-Infiltrating Immune Cells and Clinical Prognosis
Source: Front Oncol. 2021 Jun 10;11:649980. doi: 10.3389/fonc.2021.649980 (PMC8222816; doi:10.3389/fonc.2021.649980)
Supplement: Supplementary file 3 [file Table_2.csv]

ID	Description	setSize	enrichmentScore	NES	pvalue	p.adjust	qvalues	rank	leading_edge	core_enrichment
hsa05310	Asthma	21	0.844988431627639	1.92750746076331	0.00102145045965271	0.00742873061565605	0.0056692944172112	1227	tags=81%	list=8%	signal=74%	959/3117/3111/2206/2205/3112/3586/3113/3122/3118/7124/6356/3119/3127/3109/3115/3123
hsa05340	Primary immunodeficiency	32	0.810866690293829	1.92606275878161	0.00100401606425703	0.00742873061565605	0.0056692944172112	1327	tags=66%	list=9%	signal=60%	973/23495/930/57379/3575/115650/5788/916/925/3932/29851/959/3543/7535/3718/695/926/3561/326/4261/920
hsa05332	Graft-versus-host disease	36	0.798656745284334	1.90974466933497	0.00100502512562814	0.00742873061565605	0.0056692944172112	1688	tags=75%	list=12%	signal=66%	3552/3558/3458/356/3117/3812/3111/941/3824/3112/3113/3122/3118/3821/5551/7124/3119/3127/3109/3115/942/3002/3553/3123/3811/940/3569
hsa05330	Allograft rejection	33	0.788493093120235	1.87400195543185	0.00100401606425703	0.00742873061565605	0.0056692944172112	1573	tags=70%	list=11%	signal=62%	3593/3558/3458/356/959/3117/3111/941/3112/3586/3113/3122/3118/5551/7124/3119/3127/3109/3115/942/3002/3123/940
hsa05320	Autoimmune thyroid disease	32	0.772385133285939	1.83465698920194	0.00100401606425703	0.00742873061565605	0.0056692944172112	2303	tags=75%	list=16%	signal=63%	3558/356/959/3117/3111/941/1493/3112/3586/3113/3122/3118/5551/3119/3127/3109/3115/942/3002/3123/940/7173/7253/3108
hsa00120	Primary bile acid biosynthesis	15	-0.769110842317043	-2.82073326895111	0.02	0.0853333333333333	0.0651228070175439	1448	tags=80%	list=10%	signal=72%	6342/80270/3295/1109/10005/8309/1593/1582/10998/1581/23600
hsa04940	Type I diabetes mellitus	38	0.76067186995269	1.8283496284201	0.00100300902708124	0.00742873061565605	0.0056692944172112	1573	tags=63%	list=11%	signal=56%	3593/3552/3558/3458/4049/356/3117/3111/941/3112/3113/3122/3118/5551/7124/3119/3127/3109/3115/942/3002/3553/3123/940
hsa04672	Intestinal immune network for IgA production	42	0.743289559737766	1.7995702502112	0.00100200400801603	0.00742873061565605	0.0056692944172112	1950	tags=69%	list=13%	signal=60%	23495/57379/608/115650/3558/29851/959/3117/3111/3676/6387/941/3112/3586/3113/3122/3118/7852/10673/3119/3127/3109/3115/942/3123/940/3569/3600/3695
hsa04640	Hematopoietic cell lineage	85	0.743086785564567	1.86628664840818	0.001	0.00742873061565605	0.0056692944172112	2303	tags=65%	list=16%	signal=55%	931/1380/3589/2208/2322/930/3575/913/910/911/933/1378/3552/921/916/925/951/914/3117/3111/952/3676/3568/3675/926/3559/3581/3112/1440/3113/3122/3118/2811/7124/1437/3119/3127/3109/3115/2209/1441/3553/3123/1436/920/945/915/3569/1379/1438/2814/3815/3674/909/3108
hsa05150	Staphylococcus aureus infection	61	0.725631922078258	1.79741833309353	0.001	0.00742873061565605	0.0056692944172112	2565	tags=67%	list=18%	signal=56%	820/3859/6403/3880/3861/3117/2358/3111/3866/3112/3586/5724/3113/3122/2357/3118/2359/6404/342574/3119/3127/3109/3115/3689/2209/3872/3123/714/8689/713/54474/719/712/2204/2214/25984/3108/1675/1672/728/2212
hsa05321	Inflammatory bowel disease (IBD)	53	0.718401341750162	1.76486420496216	0.001	0.00742873061565605	0.0056692944172112	2392	tags=66%	list=16%	signal=55%	3593/50615/3552/3558/3458/3117/3111/2625/3112/3594/3586/3606/3113/3122/30009/3118/7124/3561/3119/8807/3127/3109/3115/3553/3123/6775/149233/6772/3569/7043/7097/7042/3108/8809/4772
hsa05144	Malaria	42	0.714335952516847	1.72947098740244	0.00100200400801603	0.00742873061565605	0.0056692944172112	3309	tags=79%	list=23%	signal=61%	2532/1378/6403/100528032/22914/3458/959/7058/1440/3586/3606/7057/3820/7124/1311/3689/3553/7412/6347/3576/3569/7043/1379/7097/7042/3082/3592/5175/2995/7099/3683/3383/3043
hsa04061	Viral protein interaction with cytokine and cytokine receptor	92	0.688427570369861	1.73611993587819	0.001	0.00742873061565605	0.0056692944172112	2415	tags=61%	list=17%	signal=51%	643/6366/6363/1236/2829/9547/1237/4283/1233/6367/5473/3558/2833/6372/1234/4049/3560/11009/6374/6352/6387/729230/3627/10563/6373/3559/6362/1235/3586/3606/7852/6351/7124/6356/3561/6361/8807/3587/2921/51554/1436/6347/6369/3576/5196/3579/3569/1230/9560/146433/6348/6355/8809/3577/2919/53832
hsa05140	Leishmaniasis	68	0.684003770930678	1.70416974382475	0.001001001001001	0.00742873061565605	0.0056692944172112	3066	tags=63%	list=21%	signal=50%	3593/1378/3552/5579/5743/3458/3117/3111/3676/653361/1536/3112/3586/3113/3122/3118/7124/3119/3127/3109/3115/3689/2209/3553/3123/6772/2353/4689/7043/1379/4688/2214/7097/7042/3108/3717/1535/2212/3592/7099/3684/3688/2215
hsa05410	Hypertrophic cardiomyopathy (HCM)	68	0.682004926856683	1.69918969877486	0.001001001001001	0.00742873061565605	0.0056692944172112	3345	tags=63%	list=23%	signal=49%	1674/4625/6445/284217/70/3908/3694/3676/3675/6547/489/59283/6546/7124/6442/3680/781/3696/22801/3691/3569/784/775/7043/6444/8515/8516/3695/7171/1906/782/3674/7042/7137/3673/3685/7273/6262/3688/3678/7169/7168/778
hsa05323	Rheumatoid arthritis	82	0.681456146164118	1.71166856384693	0.001	0.00742873061565605	0.0056692944172112	3237	tags=65%	list=22%	signal=51%	3589/1513/3552/50617/3458/6372/3117/3111/4312/6374/6352/6387/941/1493/3112/3606/3113/3122/3118/10673/7124/1437/3119/3127/3109/3115/3689/942/2921/3553/7010/4050/3123/6347/3576/2353/940/3569/7043/3600/6348/7097/7042/3108/2919/284/8741/1435/7099/3683/8600/2920/3383
hsa05414	Dilated cardiomyopathy (DCM)	74	0.679191618914903	1.6985470226549	0.001	0.00742873061565605	0.0056692944172112	3345	tags=64%	list=23%	signal=49%	1674/4625/108/5350/6445/284217/70/3908/3694/3676/3675/6547/489/59283/6546/7124/113/6442/3680/781/3696/22801/111/3691/109/784/775/7043/6444/8515/8516/3695/7171/782/3674/7042/196883/7137/3673/3685/7273/6262/3688/3678/7169/7168/778
hsa04512	ECM-receptor interaction	78	0.673786622015573	1.6876288543857	0.001	0.00742873061565605	0.0056692944172112	3057	tags=64%	list=21%	signal=51%	22798/284217/3908/3694/7058/3676/3675/7148/1293/1278/131873/1277/7057/1292/3918/2811/3371/1311/3680/1291/3696/10319/9900/22801/1286/3691/256076/3339/63923/80144/8515/9899/8516/3695/51206/1284/2814/1285/3674/1282/1288/3912/3673/960/3685/375790/3910/3911/3688/3678
hsa04060	Cytokine-cytokine receptor interaction	220	0.652987549423628	1.71029697177409	0.000999000999000999	0.00742873061565605	0.0056692944172112	2991	tags=58%	list=21%	signal=47%	3589/643/6366/23495/6363/3952/1236/2829/3575/970/653/9547/3593/608/1237/115650/4283/939/1233/50615/6367/3552/5473/133396/9173/3558/2833/3458/6372/1234/4049/10663/392255/356/959/944/3560/11009/1439/3568/6374/6352/6387/729230/3603/3627/10563/6373/8200/3559/6362/1235/3581/3594/1440/3586/3606/7852/10673/6351/7124/6356/1437/3561/6361/8807/55801/3587/2921/1441/3553/654/3598/4050/51554/1436/6347/6369/39…
hsa04658	Th1 and Th2 cell differentiation	79	0.651372337167272	1.63314518191443	0.001	0.00742873061565605	0.0056692944172112	2392	tags=51%	list=16%	signal=43%	3593/5588/916/3932/3558/3458/864/3117/7535/3560/3111/3718/919/2625/5602/3559/3112/3594/3113/3122/30009/3118/3561/3119/3127/3109/3115/3123/6775/920/6772/2353/915/27040/4854/84441/182/3108/3717/4772
hsa05416	Viral myocarditis	54	0.650422935713785	1.60290891951517	0.001	0.00742873061565605	0.0056692944172112	2303	tags=48%	list=16%	signal=41%	4625/6445/284217/959/3117/3908/3111/941/3112/5880/3113/3122/3118/5551/3119/3127/3109/3115/3689/6442/942/3123/940/6444/857/3108
hsa04514	Cell adhesion molecules (CAMs)	132	0.649799822119456	1.66676685625115	0.000999000999000999	0.00742873061565605	0.0056692944172112	3607	tags=64%	list=25%	signal=49%	22854/51208/1001/57863/933/3897/79679/3385/5788/152404/6403/925/201633/10666/29851/6693/6402/914/923/1462/959/3117/80380/3111/3676/257194/941/926/1493/3112/3113/3122/3118/6404/3119/3127/3109/3115/3689/3680/942/7412/5010/9378/3123/57689/3696/920/22871/1002/6614/940/23114/58494/5133/29126/8516/84628/3695/64115/54413/83700/3108/57555/9672/64101/1003/9071/5797/3685/5175/3684/6900/94030/3688/3683/4756…
hsa04612	Antigen processing and presentation	63	0.64605191212114	1.60416866807694	0.001	0.00742873061565605	0.0056692944172112	1547	tags=40%	list=11%	signal=36%	8302/925/3458/3117/3812/3822/3111/3824/926/3112/3113/3122/3118/3821/7124/3119/3805/3127/3109/3115/4261/3123/920/3811/972
hsa00512	Mucin type O-glycan biosynthesis	28	0.643193708182083	1.50985880345145	0.0040281973816717	0.0243211917383952	0.0185609094845647	3411	tags=61%	list=23%	signal=47%	11227/79623/55808/114805/51809/57452/11226/728819/79695/26290/2591/8693/9334/2650/55568/374378/117248
hsa00534	Glycosaminoglycan biosynthesis - heparan sulfate / heparin	19	0.63956675699731	1.43698680494568	0.022680412371134	0.0954889266577578	0.0728731282388152	1975	tags=37%	list=14%	signal=32%	9348/64131/9957/90161/9955/9956/2134
hsa05143	African trypanosomiasis	29	0.636621650837508	1.49898783568472	0.00301810865191147	0.0185729763194552	0.0141741135069526	3309	tags=59%	list=23%	signal=45%	3593/5579/3458/356/3620/3586/3606/7124/5330/3553/7412/3569/5332/3592/3910/3383/3043
hsa04080	Neuroactive ligand-receptor interaction	184	0.632699638486312	1.64451335166242	0.000999000999000999	0.00742873061565605	0.0056692944172112	2761	tags=51%	list=19%	signal=42%	2568/1269/1134/3952/27334/2893/3375/1129/64106/3363/2916/150/2891/8698/797/2358/5729/5733/2151/7434/53829/5023/1902/3001/3640/5724/2565/2357/2359/5732/6019/4889/2914/2903/5739/2831/2740/2837/165829/1511/10800/2911/9340/10316/1132/57105/6344/2149/2550/5026/5734/6753/5367/2567/2846/2917/1907/719/187/10888/116/3269/5443/623/2556/1136/286530/1909/5745/8973/136/10203/5028/1906/23566/9170/1138/7253/517…
hsa05033	Nicotine addiction	28	0.625067198505334	1.46730790492254	0.0080563947633434	0.0415813923269337	0.0317331678284494	3343	tags=54%	list=23%	signal=41%	2568/2893/774/2891/2565/2903/57030/246213/2567/2556/8973/773/2570/1139/2906
hsa05146	Amoebiasis	90	0.623677129443152	1.57044861163233	0.001	0.00742873061565605	0.0056692944172112	3273	tags=54%	list=22%	signal=42%	913/910/22798/3593/911/284217/5579/3458/3908/1281/5293/1278/1277/3586/3918/7124/1437/5330/3689/2921/3553/1511/10319/3576/1286/2769/3569/7043/5272/5332/1284/1285/7097/909/7042/1282/1288/2919/7414/338382/3912/3592/7099/3684/3910/3911/2920/3914/9630
hsa04659	Th17 cell differentiation	90	0.621214355833601	1.56424723080033	0.001	0.00742873061565605	0.0056692944172112	1688	tags=39%	list=12%	signal=35%	50615/5588/916/3932/3558/3458/3117/7535/3560/3111/3718/919/2625/3662/5602/3559/3112/3594/3113/3122/30009/3118/3561/3119/3127/3109/3115/3553/3123/920/149233/6772/2353/915/3569
hsa00592	alpha-Linolenic acid metabolism	17	0.619085021366487	1.38503897116024	0.0558428128231644	0.196370330806732	0.149861568247243	2485	tags=29%	list=17%	signal=24%	26279/5321/151056/8399/5322
hsa04742	Taste transduction	34	0.617210950666526	1.46891969750753	0.00301204819277108	0.0185729763194552	0.0141741135069526	3308	tags=65%	list=23%	signal=50%	5136/10021/5330/2914/2784/2911/2550/3710/6328/775/2556/5028/6326/5153/196883/54429/773/5137/259294/6337/40/8645
hsa04974	Protein digestion and absorption	71	0.617070570942547	1.54112066646404	0.001	0.00742873061565605	0.0056692944172112	2338	tags=49%	list=16%	signal=42%	1308/1301/1300/3783/7373/1281/6547/1293/1278/131873/1277/480/1302/1292/1289/6546/1303/1359/1291/1290/9056/1286/1305/256076/2006/255631/1306/1360/482/23428/1284/1285/169044/1282/1288
hsa05412	Arrhythmogenic right ventricular cardiomyopathy (ARVC)	62	0.602806095316502	1.49548657978616	0.001	0.00742873061565605	0.0056692944172112	3057	tags=52%	list=21%	signal=41%	1674/6445/284217/3908/3694/3676/3675/6547/489/59283/6546/6442/3680/781/3696/22801/2697/3691/784/775/6444/8515/8516/3695/782/3674/1829/3673/3685/6262/3688/3678
hsa04660	T cell receptor signaling pathway	92	0.602121247227342	1.51846722316133	0.001	0.00742873061565605	0.0056692944172112	2392	tags=38%	list=16%	signal=32%	3702/5588/5788/916/925/10125/3932/3558/29851/3458/959/84433/7535/919/5293/5602/926/7409/1493/3586/3937/7124/1437/920/56924/2353/940/915/9402/5133/10451/10000/27040/8440/4772
hsa04062	Chemokine signaling pathway	171	0.601105180758426	1.55821130157077	0.000999000999000999	0.00742873061565605	0.0056692944172112	2457	tags=42%	list=17%	signal=35%	643/6366/6363/1236/2829/108/9547/1237/4283/1233/3702/6367/5294/5579/5473/2833/6372/1234/10663/1794/6374/3718/6352/5293/6387/729230/3627/653361/10563/6373/7409/6362/1235/5880/7852/6351/6356/5330/113/6361/23533/3055/2921/2784/2268/6347/94235/6369/6772/3576/7454/111/59345/5196/54331/3579/109/2793/1230/10451/57580/5332/9560/146850/10000/6348/6355/3717/3577/2919/196883
hsa05032	Morphine addiction	65	0.600134931212167	1.4914100175425	0.001001001001001	0.00742873061565605	0.0056692944172112	2761	tags=43%	list=19%	signal=35%	2568/108/774/5579/10846/5136/2565/113/2784/94235/2550/111/59345/54331/2567/109/2793/2556/5139/5144/5153/5142/196883/5138/5150/773/5137/2570
hsa05145	Toxoplasmosis	100	0.59583588423421	1.50836477292178	0.001	0.00742873061565605	0.0056692944172112	3042	tags=44%	list=21%	signal=35%	22798/3593/5294/284217/3458/1234/959/3117/3908/3111/5602/240/3112/3586/3113/3122/3118/3918/7124/3119/23533/3127/3109/3587/3115/4261/596/3123/10319/6772/7043/146850/10000/330/7097/7042/3108/3717/3912/3592/7099/3910/3911/3688
hsa04623	Cytosolic DNA-sensing pathway	45	0.593880146386359	1.44540654775511	0.003003003003003	0.0185729763194552	0.0141741135069526	2101	tags=29%	list=14%	signal=25%	9447/81030/6352/3627/11035/3606/6351/3553/340061/3569/90865/9560/834
hsa04657	IL-17 signaling pathway	68	0.593714883268849	1.47921836622119	0.001001001001001	0.00742873061565605	0.0056692944172112	1756	tags=32%	list=12%	signal=29%	4586/8061/5743/3458/6372/4312/6374/3627/5602/1440/7124/6356/1437/6361/2921/3553/6347/3576/2354/2353/3569/225689
hsa04972	Pancreatic secretion	63	0.591508854031649	1.46873641688061	0.001	0.00742873061565605	0.0056692944172112	3485	tags=51%	list=24%	signal=39%	26279/108/5579/952/1080/489/480/5330/113/1359/6344/111/3710/109/5874/5332/1360/482/8399/7220/196883/5322/6558/6548/6262/3784/8671/486/478/683/9545/476
hsa00533	Glycosaminoglycan biosynthesis - keratan sulfate	13	0.591484217800289	1.27696992223777	0.152614727854856	0.390693703308431	0.298160984103803	4577	tags=62%	list=31%	signal=42%	10164/9435/2530/93010/8534/4166/10678/8702
hsa04662	B cell receptor signaling pathway	74	0.590617075470183	1.47703659340165	0.001	0.00742873061565605	0.0056692944172112	2392	tags=38%	list=16%	signal=32%	1380/973/930/933/27071/5579/23547/84433/5293/695/7409/10859/5880/971/974/11024/11006/10288/6850/3635/2353/353514/11027/10451/10990/10000/79168/4772
hsa00603	Glycosphingolipid biosynthesis - globo and isoglobo series	12	0.585198750191398	1.24299410231376	0.198704103671706	0.457142857142857	0.348872180451128	3735	tags=42%	list=26%	signal=31%	6489/10317/26301/8706/53947
hsa00514	Other types of O-glycan biosynthesis	42	0.578583030861343	1.40080106867429	0.0100200400801603	0.0493294280869431	0.037646142487404	3447	tags=48%	list=24%	signal=36%	11227/79623/114805/84620/51809/3955/57452/11226/728819/79695/26290/2591/8693/727936/4242/285203/55568/374378/117248/152002
hsa04650	Natural killer cell mediated cytotoxicity	99	0.576637772525277	1.45981724164532	0.001	0.00742873061565605	0.0056692944172112	3375	tags=47%	list=23%	signal=37%	4068/962/100528032/5579/3932/22914/3458/259197/356/7535/3812/3822/919/5293/3824/7409/5880/9437/3821/3937/5551/7124/1437/3805/3689/3002/6850/3811/117157/79465/51744/10451/2214/10870/27040/3804/7305/4772/80329/2534/2207/2215/3683/2185/3383/4773/5777
hsa00604	Glycosphingolipid biosynthesis - ganglio series	15	0.568368089600536	1.24990284748103	0.176470588235294	0.431073192635833	0.328976910169452	2233	tags=27%	list=15%	signal=23%	6489/81849/256435/8705
hsa00532	Glycosaminoglycan biosynthesis - chondroitin sulfate / dermatan sulfate	17	0.566502603225428	1.2673997199917	0.14994829369183	0.386963338559562	0.295314126795455	3678	tags=53%	list=25%	signal=40%	29940/64131/55790/22856/9469/337876/50515/56548/55454
hsa04630	JAK-STAT signaling pathway	120	0.564926756420148	1.44132118504307	0.000999000999000999	0.00742873061565605	0.0056692944172112	2779	tags=38%	list=19%	signal=31%	3589/3952/3575/3593/50615/3558/3458/3560/11009/1439/894/3568/3718/5293/3559/3581/3594/1440/3586/1437/3561/3587/116379/1441/596/3598/6775/3977/149233/6772/5156/3569/3976/5159/3600/9021/1438/10000/5008/9180/3717/2273/53832/1489/3592/6776
hsa04610	Complement and coagulation cascades	76	0.564774837686165	1.41322913090369	0.001	0.00742873061565605	0.0056692944172112	2931	tags=33%	list=20%	signal=26%	1380/730/1378/5328/2151/5327/3689/5329/7056/2149/714/3687/713/11326/719/2152/1379/623/712/2162/1675/728/9002/3684/624
hsa04973	Carbohydrate digestion and absorption	33	0.564602578067055	1.34188408823283	0.0441767068273092	0.168292216484988	0.12843353363328	3753	tags=48%	list=26%	signal=36%	5579/5293/480/5330/3101/5332/482/10000/3098/6523/486/478/80201/476/8503/483
hsa04380	Osteoclast differentiation	114	0.563527878573798	1.43438249150939	0.000999000999000999	0.00742873061565605	0.0056692944172112	3144	tags=46%	list=22%	signal=36%	1513/8061/3552/3932/23547/3458/55423/814/5293/695/653361/5602/10326/10859/3937/7124/11024/2209/11006/3553/10288/6850/4286/1436/6688/6772/2354/2353/4982/353514/4689/126014/11027/4688/9021/2214/10990/10000/2274/79168/7042/7305/1535/4772/2212/11025/1435/2534/7048/3726/2215/8600
hsa04260	Cardiac muscle contraction	62	0.562121386103839	1.39455290127368	0.002	0.0130612244897959	0.00996777658431794	3753	tags=44%	list=26%	signal=32%	4625/70/1346/6547/489/59283/480/6546/781/784/775/7171/482/782/7137/6548/845/6262/7169/7168/486/478/778/476/84679/4635/483
hsa04911	Insulin secretion	66	0.561824088583307	1.39624232089456	0.001001001001001	0.00742873061565605	0.0056692944172112	3485	tags=45%	list=24%	signal=35%	108/3783/5579/480/5330/113/2740/90993/6616/111/3710/109/116/775/9586/3779/5332/27445/482/27345/196883/3781/3782/6262/6513/486/478/778/6804/476
hsa04614	Renin-angiotensin system	15	0.560034840992078	1.23157713329148	0.203781512605042	0.46248286548662	0.352947449976631	1156	tags=27%	list=8%	signal=25%	3816/1215/1359/1511
hsa05322	Systemic lupus erythematosus	87	0.559994715569154	1.40763462262539	0.001	0.00742873061565605	0.0056692944172112	2817	tags=38%	list=19%	signal=31%	730/3458/959/3117/1991/3111/941/3112/3586/3113/3122/3118/7124/3119/3127/3109/3115/2209/2903/942/1511/3123/714/713/940/712/2214/3108/8329/128312/2212/8342/121504
hsa04664	Fc epsilon RI signaling pathway	59	0.559837204826734	1.38420418809825	0.005005005005005	0.0291200291200291	0.022223180117917	2090	tags=31%	list=14%	signal=26%	2206/5293/695/5602/2205/7409/240/5880/3937/5321/7124/1437/6850/3635/241/10451/10000/27040
hsa04725	Cholinergic synapse	95	0.555312296106052	1.40266602908252	0.001	0.00742873061565605	0.0056692944172112	3530	tags=44%	list=24%	signal=34%	108/1129/774/5294/5579/56479/814/5293/5330/113/23533/596/2784/90993/1132/94235/3785/111/59345/2353/3710/54331/109/2793/775/9586/1136/5332/8973/146850/10000/3717/196883/773/2534/3759/3784/1139/2791/778/3768/8503
hsa05217	Basal cell carcinoma	52	0.549600022670765	1.34867724848073	0.015	0.0676056338028169	0.0515937731653076	2147	tags=29%	list=15%	signal=25%	2736/64399/7471/7472/7482/80326/2737/7477/2535/8643/7483/8321/2735/7480/11211
hsa00980	Metabolism of xenobiotics by cytochrome P450	58	-0.547947095061168	-3.29205552556395	0.5	0.835918367346939	0.637937701396348	906	tags=53%	list=6%	signal=50%	9446/373156/8574/22977/1577/130/125/126/4258/54490/2941/3290/6822/221357/7365/2938/2052/1565/873/1548/27294/54659/7367/1544/1576/1553/54577/218/2940/1543
hsa03010	Ribosome	88	-0.54697247603454	-3.61116913652116	0.5	0.835918367346939	0.637937701396348	5143	tags=95%	list=35%	signal=62%	51187/6191/29088/6171/51023/6124/6187/9801/6128/6144/6188/6139/6233/64983/65008/6138/64968/6122/6230/51065/6125/55173/6133/4736/54948/63875/6189/6175/55168/6146/6134/6165/51073/6229/6228/63931/6194/6201/6136/23521/6160/6218/124995/6130/6207/64965/65003/51121/6232/51373/28998/6166/6164/6183/64981/6152/2197/51069/6161/10573/51081/6224/64979/6204/6156/6176/6159/6150/6231/6167/9045/55052/219927/54460…
hsa00920	Sulfur metabolism	10	-0.546435265215914	-1.74133062186211	0.0288461538461538	0.115384615384615	0.0880566801619433	394	tags=50%	list=3%	signal=49%	23474/4357/7263/8991
hsa04064	NF-kappa B signaling pathway	98	0.544860798645788	1.37838456344045	0.001	0.00742873061565605	0.0056692944172112	4278	tags=51%	list=29%	signal=36%	6366/6363/115650/5588/5579/3932/5743/4049/959/84433/7535/5328/6387/695/10673/6351/7124/2921/3553/596/7412/6850/4050/3576/9560/27040/330/597/2919/60401/7185/7099/6357/7128/4067/8600/2920/472/3383/7187/283106/7188/8792/1540/4790/10892/353376/8837/23085/8915
hsa00140	Steroid hormone biosynthesis	46	-0.543568220190965	-2.70385968547029	0.333333333333333	0.658436213991769	0.502490794888456	1485	tags=57%	list=10%	signal=51%	6716/54658/7363/6783/1109/7366/51478/7923/79154/3293/1577/6715/3292/54490/3290/7365/1646/54659/7367/1581/1544/3283/1576/54577/1543
hsa04611	Platelet activation	112	0.541883033382199	1.37641834537532	0.001998001998002	0.0130612244897959	0.00996777658431794	3141	tags=43%	list=22%	signal=34%	108/5294/10125/64805/1281/5293/695/5023/1278/1277/2811/3937/5321/5330/113/23533/5739/83706/6850/2149/5592/111/3710/109/2977/5332/6916/51206/146850/5028/2814/10000/4846/3674/85366/196883/2212/3673/2983/6915/9002/54518/10235/2982/2534/2207/3688/4067
hsa00590	Arachidonic acid metabolism	46	0.541245816582575	1.31946237075309	0.046046046046046	0.171334124822497	0.130754989996116	2609	tags=28%	list=18%	signal=23%	26279/5740/5743/2687/240/5321/493869/151056/246/6916/8399/5322/242
hsa00053	Ascorbate and aldarate metabolism	19	-0.540686520146441	-2.19924938049313	0.03125	0.123456790123457	0.0942170240415854	1524	tags=74%	list=10%	signal=66%	7364/501/54658/7363/223/217/7366/224/54490/7365/54659/7367/54577
hsa04961	Endocrine and other factor-regulated calcium reabsorption	38	0.539903104948308	1.29771019582529	0.0692076228686058	0.238133756107031	0.181733655976418	3753	tags=50%	list=26%	signal=37%	5579/3816/6547/480/6546/5330/793/1759/5745/5332/482/9365/624/7421/486/478/476/26052/483
hsa04151	PI3K-Akt signaling pathway	288	0.536185899032275	1.41268011078352	0.000999000999000999	0.00742873061565605	0.0056692944172112	3057	tags=40%	list=21%	signal=32%	2322/930/3575/1129/22798/4914/627/5294/284217/3558/356/2252/3908/3560/3694/7058/894/3676/3675/3718/5293/7148/1902/3559/1293/1278/131873/1277/1440/4908/7057/1292/2069/3918/3561/23533/3371/1311/80310/57121/3680/2246/4915/1441/596/2784/3480/7010/6850/90993/1436/94235/1291/2149/3696/10319/22801/2260/374/59345/1286/5156/54331/2846/3691/256076/2793/3569/5159/9586/63923/7424/8515/8516/3695/146850/1284/1…
hsa04928	Parathyroid hormone synthesis	secretion and action	86	0.535393910952301	1.34532266838439	0.007	0.0367213114754098	0.0280241587575496	3209	tags=40%	list=22%	signal=31%	108/5579/5744/10568/860/2625/5330/113/596/90993/4325/2260/111/64386/2353/3710/109/4323/9586/5745/5332/5144/4208/846/5142/196883/1839/1958/9365/5337/10893/7421/8600/11214
hsa04918	Thyroid hormone synthesis	60	0.53064356213643	1.31305896299063	0.019	0.0821621621621622	0.0627027027027027	2457	tags=33%	list=17%	signal=28%	108/5579/6528/480/5330/113/493869/4036/90993/111/3710/109/50506/405753/9586/5332/482/7173/7253/196883
hsa04726	Serotonergic synapse	78	0.52860128947441	1.32398412113603	0.011	0.0525373134328358	0.0400942655145326	2609	tags=33%	list=18%	signal=28%	3751/774/3363/5579/5743/240/5321/5330/6571/2784/94235/111/59345/3710/54331/2793/775/246/5332/3356/121278/7220/7166/3781/773/242
hsa04727	GABAergic synapse	65	0.527509410626498	1.31092655741141	0.024024024024024	0.0985600985600985	0.0752169173221805	3359	tags=42%	list=23%	signal=32%	2568/108/774/5579/2565/113/2784/94235/2550/111/59345/54331/2567/109/2793/775/2556/196883/5334/773/81539/2570/2571/2791/9001/778/66008
hsa04145	Phagosome	135	0.527436889518969	1.35450300274526	0.001998001998002	0.0130612244897959	0.00996777658431794	3157	tags=39%	list=22%	signal=31%	50617/8685/3117/11151/7058/3111/653361/64581/1536/3112/3113/3122/7057/3118/3119/3127/3109/10381/1311/3115/3689/2209/7846/22925/84617/3123/4353/10332/4689/79659/4688/30835/2204/81035/2214/6890/4481/7097/3108/1535/10333/338382/2212/3673/1520/3685/7099/3684/3688/3678/2215/1783/4074
hsa04933	AGE-RAGE signaling pathway in diabetic complications	93	0.523658780347548	1.32196969487429	0.007	0.0367213114754098	0.0280241587575496	2392	tags=38%	list=16%	signal=32%	3552/4313/5579/1281/5293/5602/1536/1278/1277/7124/5330/3553/596/7412/7056/6347/6772/3576/1286/113026/3569/2152/7043/7424/5332/1284/1906/10000/1285/4846/7042/1282/3717/1288/4772
hsa00591	Linoleic acid metabolism	21	0.52323791623056	1.19356070395658	0.246169560776302	0.522875816993464	0.399036807705538	2485	tags=29%	list=17%	signal=24%	26279/5321/151056/246/8399/5322
hsa04723	Retrograde endocannabinoid signaling	112	0.522828631077098	1.32801891731203	0.00599400599400599	0.0330703778979641	0.0252379199747621	1941	tags=23%	list=13%	signal=20%	2568/2893/108/774/5579/5743/2891/5602/2565/5330/113/2784/2911/94235/57030/246213/111/59345/3710/54331/2567/109/2793/775/2556/5332
hsa04923	Regulation of lipolysis in adipocytes	41	0.52242665877826	1.26146817805486	0.093186372745491	0.280373831775701	0.213969503197245	2737	tags=34%	list=19%	signal=28%	108/5743/5733/5293/113/5592/111/109/3991/10000/7253/196883/2167/4886
hsa04340	Hedgehog signaling pathway	44	0.521702919500438	1.26730362124746	0.0770770770770771	0.251680251680252	0.192071771019139	2251	tags=30%	list=15%	signal=25%	2736/64399/2619/894/2737/91653/8643/596/4036/50846/2735/2121/23432
hsa04020	Calcium signaling pathway	140	0.520090457738166	1.33653779446545	0.001998001998002	0.0130612244897959	0.00996777658431794	3345	tags=44%	list=23%	signal=34%	108/1129/5350/774/3363/5579/814/952/5733/5023/6547/489/5136/5724/7852/6546/5330/113/2903/10800/2911/57105/2149/80228/5026/3710/5156/113026/844/109/3707/2769/3269/775/5159/623/1909/5332/136/4846/4923/3356/5153/85366/196883/773/8913/5137/6915/845/2066/624/5737/6261/6262/2185/9630/1139/1910/2906/778
hsa04620	Toll-like receptor signaling pathway	82	0.518985009610052	1.30357665868551	0.014	0.0649275362318841	0.0495499618611747	2461	tags=30%	list=17%	signal=25%	1513/3593/4283/51311/6352/5293/3627/5602/6373/941/6351/7124/51284/942/3553/6772/3576/2353/3569/9560/10000/6348/7097/7096/10333
hsa05152	Tuberculosis	150	0.518879437663962	1.33841607260511	0.001998001998002	0.0130612244897959	0.00996777658431794	3112	tags=40%	list=21%	signal=32%	3593/820/1378/3552/50617/3458/26253/3117/11151/3111/5602/64581/3112/3586/3606/3113/3122/3118/7124/4046/3119/3127/3109/3587/3115/3689/2209/22925/4261/3553/596/6850/3123/6772/3687/972/10332/3569/7043/1379/30835/2214/10000/7097/7042/3108/3717/7096/10333/1263/2212/3592/1520/64170/7099/3684/8844/2207/2215/7421
hsa04392	Hippo signaling pathway - multiple species	28	0.51781956292414	1.21555048772191	0.179254783484391	0.431539771271867	0.329332983339056	5779	tags=71%	list=40%	signal=43%	9770/54798/126374/166824/8642/79633/122786/23286/25937/7004/7003/55233/26524/8463/1454/92597/9113/5058/10413/83937
hsa04668	TNF signaling pathway	104	0.513617915615696	1.30347915174403	0.00999000999000999	0.0493294280869431	0.037646142487404	4488	tags=54%	list=31%	signal=38%	5743/6372/4049/6374/6352/5293/3627/11035/5602/7124/1437/2921/3553/7412/90993/6347/2353/3569/4323/3976/9586/3600/7424/9021/1906/10000/330/182/8809/2919/3659/7185/6376/4318/1435/3726/7128/197259/9252/2920/3383/7187/7133/8503/64127/7188/6401/5603/4790/8986/843/8837/6364/841/5290/1385
hsa05230	Central carbon metabolism in cancer	62	0.513510578460055	1.27395556320981	0.042	0.161927710843374	0.123576410906785	3736	tags=40%	list=26%	signal=30%	2322/4914/5293/2260/3945/3101/5156/4916/5214/5159/5315/10000/3815/5213/3098/2263/160287/92483/6513/57103/80201/8503/7157/4609/3091
hsa05134	Legionellosis	54	0.51104147612133	1.25941582828429	0.07	0.238297872340426	0.181858902575588	3283	tags=37%	list=23%	signal=29%	3593/1378/3606/7124/3689/2921/3553/3576/3569/4671/1379/834/7097/58484/2919/3592/7099/3684/2920/3306
hsa05142	Chagas disease (American trypanosomiasis)	92	0.51007452415485	1.28633800893978	0.015	0.0676056338028169	0.0515937731653076	2991	tags=37%	list=21%	signal=30%	3593/916/3558/3458/356/6352/919/5293/5602/3586/7124/5330/3553/6347/3576/714/2353/713/2769/915/3569/7043/712/5332/10000/6348/7097/7042/10333/5522/3592/7099/624/7048
hsa05164	Influenza A	141	0.510050837648283	1.31075432725827	0.004995004995005	0.0291200291200291	0.022223180117917	2327	tags=28%	list=16%	signal=24%	56649/3593/3552/5579/3458/356/3117/3111/6352/64499/5293/3627/3112/3606/3113/3122/3118/56000/23430/7124/3119/51284/3127/3109/7177/3115/114548/4261/3553/3123/6347/6772/3576/3569/90865/9021/10000/834/3108/3717
hsa04670	Leukocyte transendothelial migration	99	0.506819130123035	1.28306423859331	0.014	0.0649275362318841	0.0495499618611747	3816	tags=44%	list=26%	signal=33%	51208/3702/4313/5579/399/10398/3676/5293/6387/653361/7409/1536/5880/7852/3689/7412/5010/4689/58494/7294/10451/4688/83700/1535/7414/7070/1003/9071/5175/4318/7430/3684/83593/3688/3683/2185/3383/4478/9076/8503/90952/6093/87/10686
hsa04540	Gap junction	70	0.506760897258502	1.26478901486959	0.045045045045045	0.169581346051934	0.129417343039634	2770	tags=33%	list=19%	signal=27%	108/5579/1902/5330/113/10381/80310/7846/84617/2911/5592/111/2697/3710/5156/109/2977/5159/5332/3356/196883/2983/2982
hsa04926	Relaxin signaling pathway	109	0.503844203759744	1.27855172023247	0.00999000999000999	0.0493294280869431	0.037646142487404	2522	tags=33%	list=17%	signal=28%	108/4313/1281/4312/5293/5602/1278/1277/3640/5330/113/6019/2784/90993/94235/111/59345/1286/2353/54331/109/2769/2793/9586/7424/5332/1284/1906/10000/1285/4846/1282/59/1288/196883/6013
hsa04913	Ovarian steroidogenesis	35	0.501049592374039	1.19537663392391	0.184924623115578	0.438339847385073	0.334522515109661	1615	tags=26%	list=11%	signal=23%	108/5743/240/5321/113/654/3480/111/109
hsa04510	Focal adhesion	175	0.499044542165256	1.29467973075391	0.00599400599400599	0.0330703778979641	0.0252379199747621	3057	tags=39%	list=21%	signal=31%	22798/284217/5579/3908/3694/7058/10398/894/3676/3675/5293/7148/5602/7409/1293/1278/131873/1277/5880/64098/7057/1292/3918/3371/1311/80310/3680/596/3480/1291/3696/10319/22801/1286/56924/5156/3691/256076/5159/63923/2316/10451/7424/8515/8516/3695/1284/10000/330/857/1285/3674/1282/5228/3082/1288/4660/85366/7414/3912/3673/3685/2324/2534/3910/3911/3688/3678
hsa04978	Mineral absorption	40	0.497589316412148	1.20022227835724	0.17935871743487	0.431539771271867	0.329332983339056	3753	tags=45%	list=26%	signal=33%	10568/6547/480/6546/9843/4499/79901/482/4494/55503/4495/6523/340024/7421/486/478/476/483
hsa05205	Proteoglycans in cancer	174	0.496802333452532	1.28849708088234	0.00599400599400599	0.0330703778979641	0.0252379199747621	3736	tags=40%	list=26%	signal=30%	7471/3593/7472/7291/7482/1634/80326/4313/4060/5579/356/5328/287/5293/7409/7477/1278/1277/7057/2535/3059/7124/5329/3316/286/3480/10855/7483/2260/8321/3710/288/3339/8826/2316/10451/10000/7480/857/11211/7097/7042/3082/4660/1839/3673/960/8325/6548/3685/2066/4318/7099/7430/867/7074/3688/3678/7476/5777/7078/4478/4659/3791/8503/7157/6093/4609/3091
hsa04024	cAMP signaling pathway	165	0.495690332894842	1.28343289808541	0.00699300699300699	0.0367213114754098	0.0280241587575496	3530	tags=42%	list=24%	signal=32%	64399/2893/108/1129/5350/627/814/2891/10398/5733/1080/7434/5293/5602/2737/489/7409/27198/1258/480/5880/10846/10021/5732/113/2903/2740/90993/2149/2550/111/2353/1907/109/116/5443/775/9586/2735/5139/10451/1909/3991/482/1906/10000/5144/7253/51738/4772/5142/196883/5020/7137/268/6548/4886/64411/5337/6262/7074/486/478/2906/778/2867/476/4659/8503
hsa00040	Pentose and glucuronate interconversions	24	-0.495205248073503	-2.13362466398946	0.0526315789473684	0.187134502923977	0.142813173284087	1546	tags=67%	list=11%	signal=60%	2990/54658/7363/51084/7366/10327/57016/6652/54490/7365/27294/54659/7367/51181/54577
hsa00601	Glycosphingolipid biosynthesis - lacto and neolacto series	20	0.490582159237223	1.11332884387606	0.353121801432958	0.684842281566949	0.522642793827408	4577	tags=50%	list=31%	signal=34%	6489/8707/10317/10331/2526/2529/8706/53947/10678/8702
hsa04929	GnRH secretion	51	0.489789262720044	1.20061183192098	0.13	0.355555555555556	0.271345029239766	2708	tags=31%	list=19%	signal=26%	3783/5579/5293/5330/7223/2550/3710/775/5332/10000/2100/7220/3781/2797/8913/3782
hsa04915	Estrogen signaling pathway	105	0.489381778818318	1.24231875418859	0.026973026973027	0.109257830776818	0.0833809761191507	2490	tags=31%	list=17%	signal=26%	108/3859/7031/4313/3880/3861/3866/5293/5330/113/342574/3872/596/2911/90993/2550/111/2353/8689/3710/54474/109/5443/9586/5332/5241/10000/2100/25984/4846/196883/1839/7039
hsa04072	Phospholipase D signaling pathway	128	0.487895620658479	1.2493820108046	0.018981018981019	0.0821621621621622	0.0627027027027027	3742	tags=41%	list=26%	signal=30%	108/2916/5294/2206/5293/2205/1902/1606/5321/5330/113/23533/80310/57121/2914/2911/6850/2149/3576/111/5156/2846/2917/3579/109/1759/27128/5159/5332/146850/10000/23566/9170/3815/10161/160851/3577/196883/9162/9265/2534/5737/2207/5337/2185/5900/5899/23396/8503/56895/26052/2918
hsa04360	Axon guidance	167	0.487767380963983	1.26314846806734	0.010989010989011	0.0525373134328358	0.0400942655145326	3879	tags=41%	list=27%	signal=31%	22854/2045/56896/3897/223117/2042/6092/10512/9353/10398/1949/5293/6387/5880/91653/7852/8633/10507/7223/90249/80031/64218/57689/2043/56924/7222/10371/84628/655/56963/9723/8440/6586/219699/57556/7220/1969/1630/57522/1948/285220/64101/6585/3984/2047/5361/1808/137970/7225/2534/3688/4756/59277/2049/8482/4773/659/54910/8503/2051/84448/54437/3611/6093/9037/658/5921/5063/54961
hsa00830	Retinol metabolism	47	-0.483586594646596	-2.43261861497637	0.333333333333333	0.658436213991769	0.502490794888456	1452	tags=55%	list=10%	signal=50%	7363/8608/8694/124/127/1558/7366/10901/1577/284541/130/216/125/126/9249/54490/317749/7365/1548/54659/7367/1544/1576/54577/1543
hsa04270	Vascular smooth muscle contraction	106	0.483253155135196	1.22711784439605	0.034965034965035	0.136448916936722	0.104132068188551	2770	tags=36%	list=19%	signal=29%	26279/108/5588/5579/797/10398/5321/5330/113/10335/5739/4629/5592/111/5583/3710/1907/109/2977/775/4880/1909/3779/5332/136/10203/1906/10268/27345/8399/59/94274/4660/85366/196883/5322/2983/2982
hsa05020	Prion diseases	32	0.482700854897778	1.14656595391009	0.266064257028112	0.549293949993522	0.419198014468741	3481	tags=38%	list=24%	signal=29%	730/3552/6352/3553/714/713/3569/712/1958/2534/5621/4851
hsa04621	NOD-like receptor signaling pathway	144	0.481800370426142	1.24006688574907	0.018981018981019	0.0821621621621622	0.0627027027027027	4131	tags=42%	list=28%	signal=31%	115362/9447/820/440068/6352/11035/84168/5602/1536/3606/9051/7124/5330/114548/2921/838/3553/596/199713/6347/340061/6772/3576/3710/115361/3428/3569/4671/4210/5332/834/330/58484/2633/1535/2919/846/118429/91662/22861/114769/64170/7099/10392/7128/7226/837/9641/2920/51393/7187/7158/4939/64127/2635/7188/10379/5603/3716/4790/4940
hsa04724	Glutamatergic synapse	96	0.481033025473074	1.21503159957134	0.062	0.215652173913043	0.164576659038902	3343	tags=36%	list=23%	signal=28%	2893/108/2916/5579/2891/5321/5330/113/2914/2903/2784/2911/94235/57030/246213/111/59345/3710/54331/2917/109/2793/775/5332/6507/7220/196883/9229/773/81539/5337/9456/9454/2791/2906
hsa05204	Chemical carcinogenesis	63	-0.480925193058419	-2.6614292787234	0.5	0.835918367346939	0.637937701396348	906	tags=46%	list=6%	signal=43%	9446/373156/883/1577/130/125/126/4258/54490/2941/3290/6822/221357/7365/2938/2052/873/1646/1548/54659/7367/1544/1576/1553/54577/218/2940/1543
hsa04666	Fc gamma R-mediated phagocytosis	87	0.480835458187144	1.2086554031894	0.075	0.247422680412371	0.188822571893652	4549	tags=45%	list=31%	signal=31%	5788/5579/273/1794/5293/653361/7409/5880/5321/2209/3055/6850/7454/3635/4651/10451/2214/10000/27040/85477/2212/3984/50807/5337/2215/2934/4067/4082/23396/8503/10109/5338/3985/8853/8877/7408/8613/5290/10095
hsa05030	Cocaine addiction	37	0.480821683730347	1.15170160409598	0.243975903614458	0.522875816993464	0.399036807705538	1806	tags=22%	list=12%	signal=19%	627/2891/6571/2903/90993/111/2354/9586
hsa05222	Small cell lung cancer	79	0.479416993398437	1.20201228732177	0.089	0.276504854368932	0.211016862544711	3848	tags=41%	list=26%	signal=30%	22798/284217/5743/3908/3675/5293/3918/596/10319/1286/5915/1284/10000/330/1285/3674/1282/1288/3912/3673/7185/3685/5925/3910/3911/3688/3914/7187/8503/7157/4609/7188
hsa00051	Fructose and mannose metabolism	28	0.476660439137641	1.11893190361443	0.315206445115811	0.638392800234553	0.487194505442159	3310	tags=29%	list=23%	signal=22%	3101/5214/5209/5213/3098/231/57103/80201
hsa01040	Biosynthesis of unsaturated fatty acids	23	0.476151504319707	1.09725171836781	0.360772357723577	0.695464785973161	0.530749441926886	2729	tags=22%	list=19%	signal=18%	401494/79966/6785/79993/9200
hsa04960	Aldosterone-regulated sodium reabsorption	26	0.475193574937093	1.10747872374806	0.336363636363636	0.660345789180145	0.503948102269058	3753	tags=42%	list=26%	signal=31%	5579/5293/480/482/6337/6446/486/478/476/8503/483
hsa00052	Galactose metabolism	20	0.475099324115328	1.07819204446007	0.392016376663255	0.746697860310962	0.569848367079418	3310	tags=30%	list=23%	signal=23%	3101/5214/5213/3098/231/80201
hsa00061	Fatty acid biosynthesis	14	0.474470507985598	1.03448898876494	0.481481481481481	0.835918367346939	0.637937701396348	3124	tags=29%	list=21%	signal=22%	55301/23205/81616/2182
hsa04350	TGF-beta signaling pathway	83	0.474086901622095	1.19099322562345	0.092	0.280373831775701	0.213969503197245	3974	tags=42%	list=27%	signal=31%	653/1634/3458/392255/8200/26585/7057/3400/7124/2200/654/9241/4052/269/7043/655/56963/4093/4681/3397/7042/3399/268/4092/650/7048/4756/3624/659/353500/6093/4609/658/90/4091
hsa00500	Starch and sucrose metabolism	20	0.470771605882081	1.06837070577802	0.411463664278403	0.765513794006332	0.584207895425885	4626	tags=40%	list=32%	signal=27%	5837/3101/283209/3098/80201/2992/5169/2997
hsa04916	Melanogenesis	84	0.470555939287582	1.18258917919924	0.098	0.29037037037037	0.221598440545809	2174	tags=29%	list=15%	signal=24%	7471/108/7472/7482/80326/5579/7477/2535/5330/113/90993/4286/7483/111/8321/109/5443/5332/7306/1638/1906/7480/11211/3815
hsa04310	Wnt signaling pathway	127	0.470075883374117	1.20343202539174	0.04995004995005	0.181636545272909	0.138617363497746	2899	tags=29%	list=20%	signal=24%	6423/7471/6422/7472/7482/8061/80326/5579/144165/894/284654/5602/4316/7477/6424/5880/2535/5330/343637/7483/8321/8840/27123/6425/57216/1488/5332/7480/11211/2239/166336/4772/4920/8325/64321/84870/22943
hsa04970	Salivary secretion	59	0.469907027747651	1.16185074914128	0.174174174174174	0.428736428736429	0.327193590351485	3485	tags=46%	list=24%	signal=35%	108/3783/820/5579/952/480/5330/113/1470/5592/111/3710/109/2977/5332/482/196883/55503/2983/6558/6548/2982/486/478/683/1473/476
hsa00910	Nitrogen metabolism	13	0.467928992967232	1.01022348826882	0.503735325506937	0.835918367346939	0.637937701396348	10	tags=8%	list=0%	signal=8%	761
hsa04927	Cortisol synthesis and secretion	50	0.467089992739852	1.14361520552553	0.235	0.518620689655172	0.395789473684211	2828	tags=32%	list=19%	signal=26%	108/5330/113/90993/111/3710/3776/109/5443/775/9586/57552/5332/196883/8913/3164
hsa04730	Long-term depression	49	0.466655977846785	1.14024931412695	0.232	0.518620689655172	0.395789473684211	3141	tags=31%	list=22%	signal=24%	5579/2891/5321/5330/3480/2911/5592/3710/2977/5332/773/2983/2982/6261/4067
hsa04625	C-type lectin receptor signaling pathway	97	0.466200600244814	1.17851859310228	0.099	0.290642201834862	0.221805890873974	4438	tags=51%	list=30%	signal=35%	93978/3593/6367/5743/3558/338339/26253/51266/5293/5602/64581/3586/1959/1960/7124/4046/6361/114548/3553/6850/6772/3710/10332/3569/30835/10000/834/4772/1263/3592/3659/64170/8844/2207/9641/4773/868/8503/51561/10379/5603/1540/4790/10892/8915/841/4776/5781/5290
hsa04966	Collecting duct acid secretion	23	0.463918012619985	1.06906064962733	0.420731707317073	0.773759461732548	0.590500641848524	286	tags=9%	list=2%	signal=9%	6521/50617
hsa04713	Circadian entrainment	75	0.463702635574819	1.16012326186449	0.144	0.374634146341463	0.285905006418485	3343	tags=40%	list=23%	signal=31%	2893/108/5579/2891/5330/113/2903/2784/94235/5592/111/59345/2353/3710/54331/109/116/2977/2793/775/5332/196883/8913/2983/2982/6261/6262/9252/2791/2906
hsa05200	Pathways in cancer	443	0.463125745953771	1.22891743006809	0.000999000999000999	0.00742873061565605	0.0056692944172112	3866	tags=41%	list=27%	signal=31%	2322/2736/64399/3575/7471/108/22798/3593/4914/7472/7482/8900/80326/4313/284217/5579/10125/5743/3558/3458/356/2252/3908/3560/1439/894/5733/3568/4312/3675/3718/5293/6387/5602/2737/1902/3559/7477/5366/5880/3594/2950/2535/7852/8643/3918/5732/3561/5330/113/57121/2949/862/2246/1441/596/2784/3480/4286/1436/94235/2149/6775/6688/10319/149233/6772/7483/3576/2260/111/5734/59345/1286/8321/2113/2353/5156/5433…
hsa05235	PD-L1 expression and PD-1 checkpoint pathway in cancer	82	0.462879006403702	1.16265066884452	0.13	0.355555555555556	0.271345029239766	4447	tags=43%	list=31%	signal=30%	5588/916/10125/3932/3458/7535/919/5293/920/6772/2353/940/915/55509/116071/5133/29126/10000/27040/7097/3717/4772/7099/4773/5777/8503/3091/283106/5603/3716/4790/353376/5781/5290/238
hsa00982	Drug metabolism - cytochrome P450	51	-0.46279713412653	-2.60087518634881	0.5	0.835918367346939	0.637937701396348	1234	tags=55%	list=8%	signal=50%	4257/127/1558/7366/9446/373156/1577/2329/130/125/126/4258/54490/2941/2328/221357/7365/2938/1565/1548/54659/7367/1544/1576/54577/218/2940
hsa05166	Human T-cell leukemia virus 1 infection	201	0.460400549194585	1.20002157854147	0.022977022977023	0.0954889266577578	0.0728731282388152	2457	tags=25%	list=17%	signal=21%	108/115650/8900/8061/916/3932/3558/4049/3117/3560/3111/894/3718/5293/5602/4316/3559/3112/3113/3122/3118/1959/7124/1437/3561/113/3119/3127/3109/3115/3689/90993/3123/6688/920/111/2113/2353/109/915/3569/7043/9586/3600/4487/10000/7042/3108/4772/4488/196883
hsa00230	Purine metabolism	102	0.459970556003163	1.16673823883429	0.113886113886114	0.325388896817468	0.248323105465963	2770	tags=25%	list=19%	signal=21%	270/108/10846/5136/26289/113/272/51816/111/109/2977/8654/5139/158067/5158/5315/5144/5153/5142/196883/953/5138/5150/5137/2983/2982
hsa05135	Yersinia infection	112	0.457499403967077	1.16207840774822	0.10989010989011	0.31968031968032	0.243966559756033	4904	tags=46%	list=34%	signal=31%	3932/3558/7535/3676/2533/5293/5602/7409/5880/3586/3606/3937/7124/7456/114548/3553/6347/3576/7454/2353/3569/4210/10451/10000/27040/834/4772/6196/3984/7099/3688/3678/2185/4773/23396/8503/10097/10096/6093/1793/5603/9138/4790/9815/8935/5290/51135/6714/71/3551/2335/29108
hsa04261	Adrenergic signaling in cardiomyocytes	118	0.454847925979408	1.15959393820751	0.113886113886114	0.325388896817468	0.248323105465963	3507	tags=38%	list=24%	signal=29%	4625/108/5350/5294/70/6547/489/6331/6332/59283/480/6546/5330/113/23533/781/596/90993/111/109/784/775/9586/5332/7171/482/146850/10000/782/5523/196883/5522/7137/6548/3753/6262/9252/7169/3784/7168/486/478/778/476/6324
hsa05221	Acute myeloid leukemia	61	0.453181313358261	1.12254763890844	0.238	0.521643835616438	0.398096611391492	4119	tags=36%	list=28%	signal=26%	2322/8900/5293/1437/2209/862/1436/6688/1053/4353/10000/3815/11040/597/6776/3684/5371/8503/4609/861/51176/4790
hsa05162	Measles	114	0.453098685402107	1.15330021100561	0.123876123876124	0.350799642835041	0.267715516900426	5232	tags=50%	list=36%	signal=32%	3593/3552/916/3558/356/3560/6504/894/3718/5293/5602/3559/3561/51284/3553/596/6772/2353/51209/940/915/10332/3569/30835/10000/7097/3592/6776/7099/7128/9641/3306/7187/4478/868/8503/4939/7157/283106/10379/3716/4790/4940/841/5290/5610/51135/25898/1457/3551/64135/23586/9451/578/317/896/3455
hsa05202	Transcriptional misregulation in cancer	153	0.452688931156928	1.16912006564838	0.0709290709290709	0.238918975761081	0.182332902554509	3857	tags=39%	list=26%	signal=29%	2322/4914/8900/5079/8842/64919/1991/3560/860/5328/894/5327/1437/2209/862/942/3002/3480/4286/1436/6688/1053/3576/4353/4300/2313/4066/4291/2530/3569/2138/6692/3695/330/9915/4208/2078/597/4804/51513/7185/4318/8013/55589/3684/4005/7048/2120/5966/472/2308/51804/5371/8091/171558/7157/5087/4609/861/7102
hsa04810	Regulation of actin cytoskeleton	185	0.446870829684604	1.16153224887222	0.0719280719280719	0.23976023976024	0.182974919817025	5775	tags=59%	list=40%	signal=36%	1129/2252/3694/10398/3676/3675/5293/6387/7409/1902/3071/5880/7852/50649/80310/3689/57121/3680/2246/1132/2149/3696/3687/22801/2260/56924/5156/2846/89846/3691/8826/5159/623/10451/8515/8516/3695/2254/9170/9459/85477/3674/4660/85366/7414/2263/3673/6548/7114/5305/3984/3685/7430/3684/624/7074/3645/3688/3678/2934/3682/3683/5217/4478/4659/23396/8503/10109/10152/6093/87/5063/1793/54961/4628/221178/9138/39…
hsa04390	Hippo signaling pathway	141	0.44441397454242	1.1420774111682	0.127872127872128	0.355555555555556	0.271345029239766	4843	tags=47%	list=33%	signal=32%	2736/7471/653/7472/7482/80326/286204/392255/894/8200/7477/2535/3689/2246/654/6657/7483/374/8321/126374/166824/7043/1741/1490/655/7480/330/11211/23418/3397/7042/122786/5522/8325/268/23286/25937/4092/650/7004/7048/7476/7003/659/55233/353500/999/26524/4609/658/1742/5520/51176/8463/84612/5054/7046/8324/7534/3996/23291/151449/5584/10971/1454/71
hsa04022	cGMP-PKG signaling pathway	137	0.4441097708208	1.14042886220838	0.13986013986014	0.368133448375036	0.280943947444106	3492	tags=36%	list=24%	signal=28%	4625/108/5350/5294/150/10398/6547/489/1258/480/6546/5330/113/23533/10335/90993/5592/111/3710/109/2977/8654/775/4880/9586/5139/1909/3779/5332/482/146850/10000/27345/4846/4208/4772/85366/196883/5138/2983/2982/7225/624/486/478/1910/778/4773/476/4659
hsa05169	Epstein-Barr virus infection	172	0.444021210709081	1.15186124576034	0.0849150849150849	0.271570014144272	0.207250800267997	4131	tags=33%	list=28%	signal=24%	1380/2208/930/8900/916/864/3117/3111/894/3718/919/5293/3627/695/5602/3112/3113/3122/3118/7124/3119/3127/3109/3115/596/6850/3123/6772/7431/915/3569/6890/10000/7097/3108/953/960/5925/7128/3683/9641/4067/3383/7187/8503/6891/4939/7157/965/4609/567/7188/10379/5603/3716/4790/4940
hsa05133	Pertussis	70	0.441165688798275	1.10107453031208	0.296296296296296	0.603916017928757	0.460883276840367	3057	tags=36%	list=21%	signal=28%	3593/3552/6372/6374/5602/3586/7124/3689/114548/3553/3576/714/2353/713/3569/3394/712/834/3592/3659/7099/3684/10392/3688/3678
hsa04750	Inflammatory mediator regulation of TRP channels	85	0.437592714032421	1.09902834433926	0.265	0.549293949993522	0.419198014468741	3257	tags=33%	list=22%	signal=26%	108/4914/5588/5579/8989/5293/5602/5321/5732/5330/113/3553/111/5583/5734/3710/109/3269/623/5332/4803/3356/196883/3556/624/40/59341/51393
hsa04919	Thyroid hormone signaling pathway	100	0.436456864727549	1.10489511805929	0.234	0.518620689655172	0.395789473684211	4915	tags=43%	list=34%	signal=29%	4625/1735/5350/5579/5293/489/480/5330/6772/113026/5214/53919/10231/5332/482/10000/4854/116931/6548/3685/4853/6513/486/478/2308/4851/476/8503/7157/4609/3091/483/4855/23389/8202/5290/9440/6714/3845/8648/51196/71/5567
hsa04930	Type II diabetes mellitus	37	0.434306789198585	1.04028550024857	0.448795180722892	0.815991237677985	0.622730155070041	3530	tags=38%	list=24%	signal=29%	774/5293/5602/7124/3101/775/9021/5315/3098/773/8913/80201/8835/8503
hsa04964	Proximal tubule bicarbonate reclamation	19	0.431913110563219	0.970427924797537	0.55979381443299	0.884721150612301	0.675181930730441	3753	tags=42%	list=26%	signal=31%	480/358/482/8671/486/478/476/483
hsa05165	Human papillomavirus infection	285	0.431471502236661	1.13660467289686	0.04995004995005	0.181636545272909	0.138617363497746	3242	tags=29%	list=22%	signal=23%	7471/22798/7472/7482/8900/80326/50617/284217/5743/356/3908/3694/7058/894/3676/3675/5293/7148/1293/7477/1278/131873/1277/7057/2535/1292/3918/7124/3371/1311/3955/3680/90993/1291/3696/10319/6772/7483/22801/5734/1286/8321/3691/256076/5159/9586/63923/1741/8515/8516/3695/1284/26508/5315/10000/7480/4854/11211/1285/84441/182/3674/1282/1288/5523/5522/3912/3673/84667/8325/3659/3685/5925/4242/3910/3911/3688…
hsa04744	Phototransduction	14	-0.430166303313084	-1.57924880198119	0.0526315789473684	0.187134502923977	0.142813173284087	57	tags=14%	list=0%	signal=14%	810
hsa04014	Ras signaling pathway	194	0.428748743380169	1.11705524255154	0.134865134865135	0.35964035964036	0.274462379725538	3530	tags=38%	list=24%	signal=29%	2322/26279/4914/627/3363/5579/10125/356/2252/7535/5293/5602/5880/4908/5321/64926/80310/2903/2246/4915/2784/3480/7010/1436/94235/2260/59345/56924/2113/5156/54331/2793/5159/115727/7424/10000/27040/2254/4803/3815/5228/8399/3082/22821/284/2263/1969/5322/7039/4804/100271927/8831/9771/9610/10235/2324/1435/8844/83593/9462/5337/7074/5966/5924/25780/5900/2791/51378/5899/10156/2323/3791/8503
hsa05130	Pathogenic Escherichia coli infection	174	0.428612503395598	1.11164123488898	0.163836163836164	0.416091844663273	0.317543776190393	5604	tags=53%	list=38%	signal=33%	51208/356/64005/5602/1902/3071/22989/3606/3059/7124/10381/7456/114548/57121/7846/3055/3553/84617/5010/4629/2149/4542/3576/2353/115557/2846/3569/4671/4651/27128/834/9170/8440/2212/9071/9265/7099/7430/2534/4644/3688/837/4067/81027/5777/9076/10109/6093/4643/10686/5063/4628/5603/8797/9138/4641/4790/4627/8735/84790/841/9632/26999/5781/347733/4642/10095/51135/10787/23191/2017/49861/71/10810/3551/29108/…
hsa03030	DNA replication	29	-0.424363386097729	-1.90382921690161	0.125	0.350877192982456	0.267774699907664	8394	tags=100%	list=58%	signal=42%	10714/246243/5422/79621/5558/5981/57804/4173/5424/54107/2237/4171/5984/5985/6118/5983/3978/4175/1763/4172/23649/5982/5557/84153/56655/10535/5425/6119
hsa03430	Mismatch repair	19	-0.424071526822558	-1.72491639406266	0.09375	0.280373831775701	0.213969503197245	8394	tags=100%	list=58%	signal=42%	5395/10714/27030/5981/4436/57804/4292/2956/5424/5984/5985/6118/5983/3978/9156/5982/5425/6119
hsa00565	Ether lipid metabolism	38	0.424067779290487	1.01928860171853	0.478435305917753	0.835918367346939	0.637937701396348	5123	tags=42%	list=35%	signal=27%	26279/122618/5321/7368/151056/8399/254531/5322/5337/5338/5168/8613/5048/8540/54947/7941
hsa04550	Signaling pathways regulating pluripotency of stem cells	114	0.423750288097348	1.07859791348246	0.28971028971029	0.59427751735444	0.453527579033652	4822	tags=43%	list=33%	signal=29%	7471/7472/7482/80326/3718/5293/7477/2535/3400/3231/3480/6657/3977/7483/2260/8321/3198/2103/3976/10000/7480/4093/11211/3397/3717/2263/3399/8325/7476/9314/3624/659/8503/4609/658/90/5603/3716/56916/5290/8324/6498/3572/4211/3845/10336/5978/7994/6929
hsa03060	Protein export	19	-0.423108665749656	-1.72099994425454	0.09375	0.280373831775701	0.213969503197245	8408	tags=100%	list=58%	signal=42%	7095/6729/6731/11231/23478/29927/6727/6734/55176/3309/6726/5018/6730/83943/58477/23480/28972/10952
hsa05219	Bladder cancer	37	0.421084541994848	1.00861454232473	0.497991967871486	0.835918367346939	0.637937701396348	3713	tags=35%	list=26%	signal=26%	4313/4312/7057/3576/1839/4318/5925/1612/9252/1890/7157/999/4609
hsa04010	MAPK signaling pathway	244	0.417196833400159	1.09510782185412	0.172827172827173	0.428718568253452	0.327179959982898	3824	tags=35%	list=26%	signal=26%	2322/4914/627/774/3552/5579/10125/11184/356/2252/5778/5602/5801/59283/5880/4908/2069/5321/7124/80310/1844/2246/4915/3553/781/3480/7010/1436/2260/374/2353/5156/1846/784/775/7043/5159/2316/7786/115727/7424/84867/10000/2254/782/4803/3815/7042/5228/3082/4208/4772/284/2263/1969/7039/4804/6196/773/8913/3556/10235/2066/3164/2324/1435/7048/5924/2122/9064/25780/9252/3306/51378/778/2323/1847/3791/7157/8491…
hsa04921	Oxytocin signaling pathway	117	0.417073183318945	1.06335411955252	0.323676323676324	0.651424047650463	0.497139404785879	3492	tags=34%	list=24%	signal=26%	108/5294/5579/5743/814/10398/952/59283/5321/5330/113/23533/781/111/2353/3710/109/2977/784/775/5332/146850/782/4846/4208/4660/4772/85366/196883/5020/2983/2982/6261/6262/3759/7226/778/4773/3768/4659
hsa00513	Various types of N-glycan biosynthesis	33	0.416715368786054	0.990402354538431	0.541164658634538	0.865863453815261	0.660790530543226	2555	tags=18%	list=18%	signal=15%	64377/283358/2530/83539/7991/338707
hsa00071	Fatty acid degradation	37	-0.414315383605537	-1.96680727633955	0.166666666666667	0.416666666666667	0.317982456140351	1234	tags=46%	list=8%	signal=42%	223/127/217/1962/1892/30/224/3033/10455/284541/130/1632/125/33/126/23305
hsa04934	Cushing syndrome	122	0.413659851896497	1.0570352772654	0.338661338661339	0.660802612022124	0.504296730227411	2845	tags=23%	list=20%	signal=19%	7471/108/7472/7482/80326/7477/2535/5330/113/90993/7483/111/8321/3710/3776/109/5443/775/9586/57552/5332/7480/11211/196883/8913/8325/3164/5925
hsa00900	Terpenoid backbone biosynthesis	17	-0.412941823683125	-1.54404508947767	0.0857142857142857	0.271570014144272	0.207250800267997	8555	tags=100%	list=59%	signal=41%	23463/2339/116150/9453/57107/38/10269/2342/51449/3158/23590/3422/2224/4598/4597/10654
hsa05031	Amphetamine addiction	54	0.409532753616471	1.0092566967754	0.499	0.835918367346939	0.637937701396348	1806	tags=22%	list=12%	signal=20%	2893/5579/814/2891/6571/2903/90993/111/2354/2353/775/9586
hsa00190	Oxidative phosphorylation	108	-0.408166112059936	NA	1	1	0.763157894736842	1782	tags=58%	list=12%	signal=52%	1349/4724/1351/539/522/4702/56901/4728/4698/6390/4725/535/9377/1327/4712/4717/4706/84701/4697/1350/374291/1329/514/4731/4729/64077/10063/29796/1347/54539/513/4700/4714/10975/4716/533/51079/1337/4694/7384/7381/4708/10476/1537/440567/1340/4696/4707/4718/521/9551/4726/4715/1339/126328/4695/4701/516/1345/4713/27089/155066
hsa01523	Antifolate resistance	27	0.408110827330396	0.956077079525695	0.590725806451613	0.922108575924469	0.703714439521305	4926	tags=48%	list=34%	signal=32%	7124/3553/2352/3569/2350/4363/2348/239/390243/4790/10257/3551/10057
hsa04728	Dopaminergic synapse	106	0.407173254963851	1.03392923898693	0.40959040959041	0.765513794006332	0.584207895425885	2574	tags=25%	list=18%	signal=20%	2893/774/5579/2891/5602/5330/6571/2903/3798/2784/90993/94235/111/59345/2353/3710/54331/2793/775/9586/5332/10000/6323/5523/5522/773
hsa04971	Gastric acid secretion	58	0.406588260015311	1.00437570207851	0.512	0.835918367346939	0.637937701396348	3753	tags=41%	list=26%	signal=31%	108/5579/3773/1080/480/5330/113/111/3772/3710/3776/109/5332/482/85366/196883/6548/7430/3759/3784/478/476/115111/483
hsa00670	One carbon pool by folate	16	0.406508335683859	0.899816568215326	0.647181628392484	0.96	0.732631578947368	1190	tags=12%	list=8%	signal=11%	160428/10797
hsa05161	Hepatitis B	137	0.406472767829657	1.04378085462504	0.374625374625375	0.717845029222275	0.547829101248578	5212	tags=45%	list=36%	signal=29%	8900/5579/356/3718/5293/5602/1959/1960/7124/596/90993/6775/6772/3576/2353/3339/3569/7043/9586/10000/7097/7042/3717/4772/6776/4318/5925/7099/7048/9641/2185/4773/7187/8503/7098/7157/4609/4214/5603/3716/4790/353376/843/841/4776/7046/5290/1385/7534/51135/6714/3845/10971/1654/3551/64135/23586/7529/6416/6655/317
hsa04371	Apelin signaling pathway	117	0.404626531700262	1.03162060418229	0.415584415584416	0.768711057728399	0.586647912476936	2658	tags=28%	list=18%	signal=23%	108/5294/814/5327/6547/6546/5330/113/23533/2784/94235/111/59345/3710/54331/187/109/2793/10365/1490/5332/3991/146850/10000/4854/4846/182/59/4208/85366/196883/6548/1958
hsa02010	ABC transporters	37	0.403350768176208	0.966137223924382	0.561244979919679	0.884721150612301	0.675181930730441	2808	tags=22%	list=19%	signal=17%	1080/64137/225/154664/26154/6890/1672/4363
hsa04976	Bile secretion	59	0.403310023556593	0.997188859361036	0.519519519519519	0.843889574854042	0.644020991335979	3485	tags=34%	list=24%	signal=26%	108/1080/480/113/358/6344/111/109/57552/482/196883/3781/6548/6523/6513/57835/8671/486/478/476
hsa04210	Apoptosis	118	0.403100611710414	1.02766880781225	0.426573426573427	0.78001998001998	0.595278405804722	5612	tags=47%	list=39%	signal=29%	8739/1513/4914/356/1439/5293/5602/1521/5366/5551/7124/7846/3002/596/5783/2353/3710/10000/4803/330/1075/597/6708/1520/7185/472/8503/7157/824/823/8797/4790/843/84790/8837/841/84823/5290/3845/3563/71/3551/4170/143/9451/10376/578/317/8795/836/8743/60/329/8772/1512
hsa05206	MicroRNAs in cancer	138	0.402981150333993	1.03464862190675	0.410589410589411	0.765513794006332	0.584207895425885	6598	tags=60%	list=45%	signal=33%	5579/5743/5328/894/5293/7148/7057/5268/23414/9839/3371/596/4325/5156/7431/5159/63923/4854/6624/7042/6541/960/4363/4318/7430/3678/4853/6659/9252/472/7168/659/7078/4082/4851/90427/8091/8503/7157/6093/10642/4609/4855/27250/6768/4790/6935/5290/1788/8434/3845/2744/3551/23405/4170/85414/54541/5155/27165/578/6655/25/836/5154/1786/2261/2033/599/6774/10253/5598/5604/1946/4194/5962/2064/4893/1398/8651/5336…
hsa04917	Prolactin signaling pathway	55	0.399226911325315	0.983939263652968	0.557	0.884721150612301	0.675181930730441	4796	tags=40%	list=33%	signal=27%	894/5293/5602/6772/2353/9021/10000/2100/3717/3659/6776/8600/8835/2001/8503/8792/5603/4790/5290/6714/3845/122809
hsa04066	HIF-1 signaling pathway	93	0.397061678849853	1.00237697931282	0.511	0.835918367346939	0.637937701396348	4438	tags=35%	list=30%	signal=25%	5579/3458/5293/1536/596/3480/7010/3945/3101/3569/5214/5209/1906/10000/4846/5213/3098/2026/284/160287/92483/7099/6513/112399/80201/51378/8503/3091/387712/4790/2321/5054/5290
hsa04920	Adipocytokine signaling pathway	52	0.396623407391629	0.973284104255634	0.575	0.901960784313725	0.688338493292054	3129	tags=23%	list=21%	signal=18%	3952/5588/5602/7124/23205/5443/9021/10000/3717/81616/2182/6513
hsa04015	Rap1 signaling pathway	187	0.396265498434547	1.03130588680727	0.407592407592408	0.765513794006332	0.584207895425885	4843	tags=49%	list=33%	signal=33%	108/5579/2252/2533/5293/7409/1902/5880/7057/2357/3937/5330/113/80310/3689/57121/2903/2246/3480/7010/1436/2149/2260/111/5156/2846/109/5159/10451/7424/5332/136/5028/10000/23566/27040/2254/9170/4803/3815/1268/3674/3397/5228/3082/196883/284/2263/1969/4804/9771/9002/54518/10235/64411/2324/1435/3684/83593/7074/3688/3683/25780/5900/5217/51378/5899/3791/8503/999/5587/5603/8631/8817/23683/7094/84612/7408/…
hsa04935	Growth hormone synthesis	secretion and action	98	0.396257599510735	1.00244935893552	0.511	0.835918367346939	0.637937701396348	2457	tags=21%	list=17%	signal=18%	108/5579/5293/5602/5330/113/90993/6772/111/6753/2353/3710/109/775/9586/5332/9021/10000/51738/3717/196883
hsa05224	Breast cancer	115	0.393599636516304	1.00224792570097	0.506493506493506	0.835918367346939	0.637937701396348	4138	tags=36%	list=28%	signal=26%	7471/7472/7482/80326/2252/5293/7477/2535/2246/3480/7483/2260/8321/2353/5241/26508/10000/7480/2254/4854/11211/2100/3815/182/8325/5925/2324/4853/7476/8600/3714/4851/8503/7157/4609/28514/4855/51176/8817/1452/8202
hsa05014	Amyotrophic lateral sclerosis (ALS)	45	0.388356643054581	0.945196161466052	0.605605605605606	0.936201902385477	0.714469872873127	1158	tags=13%	list=8%	signal=12%	4747/2891/7124/2903/493869/596
hsa03420	Nucleotide excision repair	39	-0.388085399449036	-2.12031660348083	0.2	0.457142857142857	0.348872180451128	8925	tags=100%	list=61%	signal=39%	2965/6117/2967/10714/1643/2071/728340/2074/1642/2072/8450/1022/5981/57804/902/1069/7508/5424/54107/1161/5886/8451/4331/5887/7507/5984/5985/2067/6118/5983/3978/9978/5982/2968/56655/404672/5425/6119
hsa04530	Tight junction	139	0.387789836403218	0.995923621041405	0.53946053946054	0.865863453815261	0.660790530543226	6599	tags=55%	list=45%	signal=31%	51208/913/910/911/10398/1080/5602/22989/3059/7846/5010/4629/7454/58494/1741/51421/58538/8531/83700/909/5522/9071/7430/154810/7074/3688/51762/4478/9076/23370/10097/10096/6093/4214/87/10686/861/4628/5520/4627/84612/8735/79778/84790/7408/91862/3996/6714/5584/2017/49861/71/5567/10376/137075/9181/55114/10627/123720/60/81/11346/5516/51807/1019/5521/5906/5962/4217/5519/2064/1364/7082/4619/4301/150084/96…
hsa05132	Salmonella infection	195	0.387089870479859	1.00886768049626	0.477522477522478	0.835918367346939	0.637937701396348	5824	tags=47%	list=40%	signal=29%	5788/399/10398/11035/5602/3071/22989/3606/7124/114548/838/3553/596/4629/3576/2353/51209/113146/3569/4671/79659/27128/2316/147700/10000/834/330/29109/7097/58484/10333/338382/9265/9648/7099/57381/5420/10392/837/197259/1783/4074/5217/10109/1781/4609/79026/5063/4628/5603/8797/51176/4790/121512/4627/302/8735/841/26999/64837/391/5289/27072/10095/51135/10787/3839/23191/1778/71/10810/3551/8767/29108/6416…
hsa01522	Endocrine resistance	83	0.3855502863182	0.9685730138737	0.611	0.94	0.717368421052632	4689	tags=37%	list=32%	signal=25%	108/4313/5293/5602/113/596/3480/111/2353/109/10000/4854/2100/182/196883/1839/4318/5925/4853/3714/4851/8503/7157/28514/4855/5603/8202/54567/5290/6714/3845
hsa04924	Renin secretion	54	0.384738733447191	0.948154060478654	0.622	0.942608793076083	0.719359342084379	2770	tags=35%	list=19%	signal=29%	5136/5732/5330/358/111/5734/3710/1907/116/2977/775/5139/1909/5332/1906/5153/5137/2983/2982
hsa04622	RIG-I-like receptor signaling pathway	49	0.384414234650069	0.939295944354733	0.629	0.942608793076083	0.719359342084379	5564	tags=45%	list=38%	signal=28%	3593/3627/5602/7124/340061/3576/3592/9641/7187/4214/5603/1540/4790/843/841/1654/3551/64135/23586/9755/10010/8772
hsa05163	Human cytomegalovirus infection	192	0.384207914752407	1.00083039344131	0.501498501498502	0.835918367346939	0.637937701396348	2145	tags=21%	list=15%	signal=18%	108/5579/5743/1234/356/5733/6352/5293/6387/5880/7852/6351/7124/5732/5330/113/3587/3553/2784/90993/6347/94235/340061/3576/111/5734/59345/3710/5156/54331/3579/109/2793/3569/1230/9586/5332/9560/6890/10000/6348
hsa05120	Epithelial cell signaling in Helicobacter pylori infection	64	0.384154190032136	0.954188600902675	0.624	0.942608793076083	0.719359342084379	6736	tags=59%	list=46%	signal=32%	5803/50617/6352/5602/2921/3576/3579/58494/83700/6868/3577/2919/1839/10392/4067/2920/525/5603/102/4790/5781/6714/3551/526/6416/836/10312/5058/1445/1147/23545/51606/7082/5336/150084/245972/28964/90423
hsa01521	EGFR tyrosine kinase inhibitor resistance	67	0.383438744819232	0.954733810610174	0.61961961961962	0.942608793076083	0.719359342084379	6915	tags=60%	list=47%	signal=31%	5579/5293/558/80310/596/3480/5156/3569/5159/10000/3717/3082/2263/7039/3084/3791/8503/2621/3716/56034/5290/6714/3845/5155/6655/5154/2549/2261/6774/4763/5604/2064/4893/5336/10018/5291/1977/2309/2932/1956
hsa00062	Fatty acid elongation	22	0.381799987774539	0.878510690702414	0.692777212614446	0.99411976698037	0.758670348485019	2729	tags=18%	list=19%	signal=15%	401494/6785/79993/9200
hsa04925	Aldosterone synthesis and secretion	73	0.379132924243815	0.947942922152593	0.628	0.942608793076083	0.719359342084379	3753	tags=37%	list=26%	signal=28%	108/5579/814/480/5330/113/90993/111/3710/109/5443/775/9586/5332/3991/482/196883/5138/8913/3164/478/778/476/5587/8912/747/483
hsa04330	Notch signaling pathway	45	0.378577783187406	0.921396025752477	0.64964964964965	0.96	0.732631578947368	3801	tags=38%	list=26%	signal=28%	3955/1488/26508/4854/84441/182/6868/196403/83464/4242/4853/3714/4851/171558/9253/28514/4855
hsa04740	Olfactory transduction	38	0.377493640837345	0.907343080793609	0.670010030090271	0.970150269813967	0.740377837489606	2605	tags=32%	list=18%	signal=26%	6547/1258/5136/390072/6546/123041/5592/109/79290/5153/5138/5137
hsa04914	Progesterone-mediated oocyte maturation	82	0.376761903900433	0.946343371604394	0.651	0.96	0.732631578947368	2552	tags=17%	list=18%	signal=14%	108/64506/8900/5293/5602/113/3480/111/109/5241/10000/6793/196883/6196
hsa05167	Kaposi sarcoma-associated herpesvirus infection	156	0.37614916592162	0.972603865922427	0.605394605394605	0.936201902385477	0.714469872873127	5161	tags=44%	list=35%	signal=29%	1237/1233/5294/5743/1234/5293/5602/131450/1437/23533/3055/942/2921/2784/6850/94235/6772/3576/59345/2353/3710/54331/2793/3569/1230/9976/57580/146850/10000/3717/4772/2919/5925/7538/9641/4067/2920/3383/2791/1232/4773/7187/8503/7098/7157/4609/3091/10379/5603/3716/4790/841/4776/5290/1385/5289/5610/3572/6714/3845/8678/3106/3551/3133/805/5533/6416/5155/578
hsa05418	Fluid shear stress and atherosclerosis	124	0.375110208065925	0.958799219298486	0.63036963036963	0.942608793076083	0.719359342084379	4119	tags=37%	list=28%	signal=27%	3552/4313/3458/5293/5327/653361/5602/5880/2950/7124/2949/3553/596/7412/7056/6347/2353/10365/4880/4688/1906/10000/857/4846/3674/4208/1535/1003/3685/5175/4318/2946/59341/3383/659/3791/8503/7157/658/653689/90/6401/5603/2817/858/4790
hsa05231	Choline metabolism in cancer	82	0.375004422811855	0.941928964092177	0.661	0.965844748858448	0.737092045181447	5420	tags=41%	list=37%	signal=26%	5579/5293/5602/1606/5880/5321/80310/7454/2353/5156/5159/10000/160851/57153/9162/5337/5900/126969/23396/8503/3091/5338/8613/56034/5290/3845/1608/8527/8525/10810/5155/6655/5154/6667
hsa04217	Necroptosis	123	0.371863746546344	0.950123650537221	0.654345654345654	0.960507382525731	0.733018791927532	4296	tags=32%	list=30%	signal=23%	3552/3458/81030/356/3718/11035/5602/1536/5321/7124/114548/3553/596/5837/6775/6772/246/90865/834/330/3717/8329/6776/7099/7128/197259/7098/51652/824/7188/10379/823/55506/3716/8797/1540/353376/8837/841
hsa04071	Sphingolipid signaling pathway	109	0.371580603237804	0.942920482025142	0.681318681318681	0.982080982080982	0.749482854746013	4750	tags=38%	list=33%	signal=26%	5579/8698/2206/5293/5602/2205/5880/7124/5330/596/130367/123099/5332/10000/4846/5523/5522/427/4363/624/2534/2207/5337/1901/8439/8503/7157/6093/9517/5338/5603/5520/4790/8877/53637/5290/166929/340485/3845/10558/253782
hsa05211	Renal cell carcinoma	60	0.370316264879771	0.91633466499416	0.706	1	0.763157894736842	6598	tags=55%	list=45%	signal=30%	5293/56924/2113/7043/10000/7042/9915/3082/7039/6513/112399/8503/2034/3091/5063/2889/5781/5290/3845/5155/6655/2549/5908/5058/2033/5062/5604/7428/7030/5906/4893/1398/5291
hsa00983	Drug metabolism - other enzymes	64	-0.368824283592206	-2.05839437435084	0.5	0.835918367346939	0.637937701396348	1485	tags=42%	list=10%	signal=38%	2990/54658/7363/4832/1807/4257/1854/7366/7083/9446/1066/4258/4830/54490/2941/51733/221357/7365/2938/1548/54659/7367/8824/1576/54577/2940
hsa00450	Selenocompound metabolism	16	0.366297043777767	0.810807848072907	0.758872651356994	1	0.763157894736842	421	tags=6%	list=3%	signal=6%	11185
hsa04370	VEGF signaling pathway	51	0.365554371223268	0.896077020683792	0.721	1	0.763157894736842	4689	tags=31%	list=32%	signal=21%	5579/5743/5293/5880/5321/10000/9047/4846/4773/3791/8503/5603/8877/5290/6714/3845
hsa05215	Prostate cancer	87	0.365491358444664	0.918719902373015	0.719	1	0.763157894736842	4488	tags=33%	list=31%	signal=23%	5328/5293/5327/2950/80310/596/3480/90993/2260/5156/5159/6692/9586/10000/2078/2263/7039/4318/5925/3645/2308/8503/7157/51176/4790/56034/6935/5290/1385
hsa00564	Glycerophospholipid metabolism	82	0.363460195414597	0.912932393673061	0.721	1	0.763157894736842	5223	tags=35%	list=36%	signal=23%	26279/196051/1606/122618/5321/129642/162466/151056/150763/8399/254531/160851/5322/9162/154141/5337/10162/56895/5338/23171/8613/9663/2820/1608/8527/8525/55500/54947/23761
hsa00030	Pentose phosphate pathway	21	0.361847651037041	0.82541253930554	0.744637385086823	1	0.763157894736842	2340	tags=14%	list=16%	signal=12%	5214/5213/8277
hsa00520	Amino sugar and nucleotide sugar metabolism	39	0.361413970047897	0.869194441321938	0.737211634904714	1	0.763157894736842	3310	tags=15%	list=23%	signal=12%	1118/9945/3101/3098/132789/80201
hsa00630	Glyoxylate and dicarboxylate metabolism	25	-0.359854857914324	-1.64518122769463	0.133333333333333	0.358543417366947	0.273625239569512	1801	tags=48%	list=12%	signal=42%	4191/81888/5096/132158/275/54363/9380/283871/6470/125061/2752
hsa00511	Other glycan degradation	14	-0.359048815627279	-1.31815859951134	0.140350877192982	0.368133448375036	0.280943947444106	1153	tags=43%	list=8%	signal=40%	3074/284004/2629/4758/129807
hsa04213	Longevity regulating pathway - multiple species	53	0.35900528867309	0.881952115829411	0.745	1	0.763157894736842	3530	tags=23%	list=24%	signal=17%	108/5293/113/3480/111/109/10000/196883/1410/3306/2308/8503
hsa00562	Inositol phosphate metabolism	67	0.358500624283361	0.89263975472677	0.745745745745746	1	0.763157894736842	7622	tags=64%	list=52%	signal=31%	5294/5293/8821/5330/3635/113026/3707/5332/51477/5305/3631/8898/23396/55613/27124/5286/9107/5290/5289/22876/8871/51196/200576/8867/5331/23236/23007/51763/64768/79837/5336/9896/3633/5291/80271/3632/5287/253430/8776/138429/55361/3628/8897
hsa00790	Folate biosynthesis	21	-0.356511986573129	-1.49199998000048	0.0869565217391304	0.272804774083546	0.208193117063759	1321	tags=57%	list=9%	signal=52%	249/5092/55034/10243/4337/5860/4338/57016/8836/873/248
hsa04215	Apoptosis - multiple species	29	0.355959604132121	0.838141643293546	0.762575452716298	1	0.763157894736842	6748	tags=59%	list=46%	signal=32%	5602/5366/596/330/4804/841/8678/57448/578/317/836/329/8772/840/27113/10018/56616
hsa04012	ErbB signaling pathway	71	0.355875614350337	0.888791800795434	0.766	1	0.763157894736842	6617	tags=52%	list=45%	signal=29%	5579/5293/5602/10718/2069/374/56924/10000/8440/1839/7039/3084/6776/2066/867/685/868/8503/4609/5063/5290/6714/3845/6416/6655/25/2549/5058/5062/4690/5604/2064/4893/1398/5336/5291/815
hsa05168	Herpes simplex virus 1 infection	434	0.35525246427701	0.942817034069292	0.774225774225774	1	0.763157894736842	6867	tags=59%	list=47%	signal=32%	3593/3458/4049/356/3117/3111/6352/5452/5293/3112/3113/3122/3118/56000/5199/7124/3119/3127/3109/3115/3553/596/6850/3123/6347/163071/7710/340061/6772/7712/972/3569/54753/346171/7757/29992/9021/6890/10000/330/90649/7097/3108/3717/80264/3592/284307/64170/374879/57232/7594/170959/115004/3678/10308/125893/9641/55786/7562/90338/440515/90594/344787/7187/55762/342926/84671/84436/5371/8503/94039/6891/4939/…
hsa00760	Nicotinate and nicotinamide metabolism	28	0.353509434477526	0.829842277620562	0.770392749244713	1	0.763157894736842	533	tags=7%	list=4%	signal=7%	23057/952
hsa05100	Bacterial invasion of epithelial cells	58	0.352317859204008	0.870314103952482	0.779	1	0.763157894736842	6836	tags=60%	list=47%	signal=32%	5293/3059/1759/857/7414/79767/867/3688/3678/8503/999/10109/3611/26052/1793/79658/858/5290/391/10095/6714/2017/71/2335/9564/2549/60/63916/8936/5829/1398/1495/5291/10163/23607
hsa00010	Glycolysis / Gluconeogenesis	52	0.351053383466509	0.861458682229862	0.789	1	0.763157894736842	3310	tags=25%	list=23%	signal=19%	3945/3101/220/5214/5315/84532/5213/3098/2026/160287/92483/221/80201
hsa05017	Spinocerebellar ataxia	82	0.342957501617739	0.861434118041089	0.814	1	0.763157894736842	2223	tags=16%	list=15%	signal=14%	5579/2891/5293/5602/489/5330/2903/2911/3710/7222/5332/10000/146227
hsa04710	Circadian rhythm	24	0.34294999990873	0.791648209383168	0.801627670396745	1	0.763157894736842	1021	tags=8%	list=7%	signal=8%	6096/79365
hsa05226	Gastric cancer	112	0.342185894735299	0.869174552490809	0.844155844155844	1	0.763157894736842	2614	tags=21%	list=18%	signal=17%	7471/7472/7482/80326/2252/5293/7477/2535/2246/596/7483/8321/5915/1015/7043/10000/7480/2254/11211/7042/3082/2263/8325
hsa03410	Base excision repair	29	-0.341844459738472	-1.53362304903508	0.25	0.522875816993464	0.399036807705538	9593	tags=97%	list=66%	signal=33%	252969/10714/10039/3146/57804/142/27343/328/7515/27301/5424/54107/8930/2237/3980/55247/4350/3978/4595/7374/23583/56655/5423/4968/5425/79661/4913
hsa05131	Shigellosis	202	0.340052186861325	0.886360616791946	0.861138861138861	1	0.763157894736842	4904	tags=34%	list=34%	signal=23%	5588/10398/6352/5293/5602/3606/3059/7124/1437/5330/114548/3553/596/340061/3576/3101/2697/3710/113026/4671/5332/10000/834/58484/3098/7414/960/7099/10392/115004/3688/3678/837/9252/472/5217/80201/2308/8503/7157/10109/3611/824/6093/23048/87/7188/1793/823/5603/4790/2706/10892/7094/7321/8915/5290/5289/10095/6714/23291/8678/2017/51196/71/55072/3551/8767/29108
hsa04912	GnRH signaling pathway	79	0.337412081719898	0.84597224066496	0.835	1	0.763157894736842	2658	tags=22%	list=18%	signal=18%	108/4313/5579/5602/5321/5330/113/111/3710/109/4323/775/5332/196883/1839/2797/1958
hsa00360	Phenylalanine metabolism	14	0.336681636279826	0.734067638744396	0.828571428571429	1	0.763157894736842	2939	tags=29%	list=20%	signal=23%	220/259307/8639/221
hsa04068	FoxO signaling pathway	112	0.335156936875308	0.851320539813984	0.871128871128871	1	0.763157894736842	3530	tags=23%	list=24%	signal=18%	3575/356/8698/894/5293/5602/3586/3480/2911/3569/10365/7043/10000/7042/1263/116986/901/7048/9456/472/9454/6446/1901/10769/2308/8503
hsa05170	Human immunodeficiency virus 1 infection	176	0.332188825893158	0.862095338818833	0.892107892107892	1	0.763157894736842	4689	tags=34%	list=32%	signal=23%	916/5579/1234/356/919/5293/5602/27350/5880/7852/7124/60489/596/2784/94235/140564/164668/340061/920/59345/56924/2353/3710/54331/2793/915/6890/10000/7097/4772/8905/3984/7099/130340/115004/2185/472/200315/25939/2791/4773/7133/8503/6891/567/7188/5063/5603/3985/4790/545/200316/841/4776/5290/51135/85363/23291/3845
hsa05160	Hepatitis C	123	0.331369259253305	0.846658952913891	0.887112887112887	1	0.763157894736842	6348	tags=50%	list=44%	signal=28%	51208/3458/356/5293/3627/7124/5010/6772/9021/10000/5522/9071/5925/9641/7187/439996/9076/8503/4939/7098/7157/4609/91543/10686/10379/5520/3716/4790/4940/8837/841/5290/7534/5610/3845/10971/49861/3551/23586/7529/9451/137075/578/6655/317/3455/836/8772/6774/5516/6773/5604/4599/7189/1019/7533/5521/1147/5519/1364/4893
hsa00510	N-Glycan biosynthesis	43	0.329835962624155	0.79954914427496	0.844689378757515	1	0.763157894736842	2498	tags=12%	list=17%	signal=10%	146664/4248/84620/2530/7991
hsa05218	Melanoma	56	0.329480610547762	0.812815618497797	0.856	1	0.763157894736842	2330	tags=21%	list=16%	signal=18%	2252/5293/80310/2246/3480/4286/2260/5156/5159/10000/2254/3082
hsa04152	AMPK signaling pathway	104	0.329279679691878	0.835658540175342	0.878121878121878	1	0.763157894736842	2478	tags=14%	list=17%	signal=12%	3952/8900/1080/5293/3480/79966/90993/5214/5209/9586/3991/10000/5213/5523/5522
hsa01212	Fatty acid metabolism	46	0.329089742390801	0.802263072308188	0.853853853853854	1	0.763157894736842	3124	tags=17%	list=21%	signal=14%	401494/23205/79966/6785/79993/9200/81616/2182
hsa04932	Non-alcoholic fatty liver disease (NAFLD)	126	0.327405297387907	0.837392676897123	0.895104895104895	1	0.763157894736842	2071	tags=10%	list=14%	signal=8%	3952/3552/356/5293/1346/5602/7124/3553/3576/3569/9021/10000
hsa04211	Longevity regulating pathway	78	0.326831475609973	0.818612615238446	0.874	1	0.763157894736842	3692	tags=21%	list=25%	signal=15%	108/814/5293/113/3480/90993/111/109/9586/10000/196883/9365/2308/8503/7157/143686
hsa00350	Tyrosine metabolism	29	-0.326769222264191	-1.46599073556151	0.25	0.522875816993464	0.399036807705538	1234	tags=38%	list=8%	signal=35%	127/2184/4282/2954/130/125/126/3242/218/5409
hsa04721	Synaptic vesicle cycle	58	0.326355912724714	0.806181538438947	0.875	1	0.763157894736842	3704	tags=24%	list=25%	signal=18%	774/50617/440279/6571/57030/246213/6616/1759/6507/773/6857/6804/525/26052
hsa00100	Steroid biosynthesis	16	-0.326325757089036	-1.19742705862241	0.181818181818182	0.434192672998643	0.331357566235807	1888	tags=56%	list=13%	signal=49%	6309/4047/1718/50814/6307/51478/10682/7108
hsa04520	Adherens junction	67	0.325424515665115	0.810282716874111	0.882882882882883	1	0.763157894736842	6559	tags=60%	list=45%	signal=33%	5880/3480/7454/2260/8826/5787/6615/7414/5797/2241/2534/7048/5777/999/283106/87/51176/1500/7046/6714/71/1457/10810/9855/5770/7525/10580/60/81/2033/83439/4008/8936/2064/5792/6885/81607/7082/4301/1495
hsa03020	RNA polymerase	29	-0.325186805188745	-1.45889150890753	0.25	0.522875816993464	0.399036807705538	7167	tags=93%	list=49%	signal=47%	25885/55703/221830/84172/5433/11128/5435/5432/55718/10621/548644/5436/51082/10623/64425/171568/5437/51728/9533/84265/5434/5440/30834/5438/5441/5439
hsa03450	Non-homologous end-joining	12	-0.323434385096584	-1.16651829657436	0.223684210526316	0.50407709414381	0.384690413951855	9855	tags=100%	list=68%	signal=32%	5591/10111/7518/7520/64421/3981/79840/27343/2237/2547/27434
hsa00220	Arginine biosynthesis	18	-0.320511466713472	-1.29019341996675	0.131578947368421	0.356824264049955	0.272313254143387	1035	tags=28%	list=7%	signal=26%	95/100526760/162417/2752
hsa05210	Colorectal cancer	78	0.31959924802438	0.800498103082623	0.898	1	0.763157894736842	3713	tags=24%	list=26%	signal=18%	5293/5602/5366/5880/2069/596/374/2353/7043/10000/7042/1630/7039/7048/5900/5899/8503/7157/4609
hsa00640	Propanoate metabolism	29	0.31943737959642	0.752146499648744	0.853118712273642	1	0.763157894736842	2797	tags=14%	list=19%	signal=11%	3945/84532/160287/92483
hsa04931	Insulin resistance	92	0.31566461298547	0.796062870289919	0.925	1	0.763157894736842	2759	tags=16%	list=19%	signal=13%	5588/5579/9945/5293/5602/7124/90993/5837/3569/9586/9021/10000/4846/6196/5509
hsa04977	Vitamin digestion and absorption	17	0.312966789342389	0.700180403268872	0.859358841778697	1	0.763157894736842	2808	tags=18%	list=19%	signal=14%	151056/113278/4363
hsa04962	Vasopressin-regulated water reabsorption	38	0.312244557809892	0.750510494470394	0.879638916750251	1	0.763157894736842	8200	tags=63%	list=56%	signal=28%	90993/397/109/79659/9586/1783/1781/1385/554/1778/5567/51626/8766/84516/64764/10540/1639/112/10671/6844/2778/5868/115/9230
hsa00260	Glycine	serine and threonine metabolism	27	-0.311703828493719	-1.42030725580975	0.2	0.457142857142857	0.348872180451128	1632	tags=48%	list=11%	signal=43%	875/501/132158/275/211/9380/29958/6470/51268/23464/2593/1610
hsa04150	mTOR signaling pathway	134	0.30979960579271	0.79528073815373	0.948051948051948	1	0.763157894736842	2147	tags=11%	list=15%	signal=10%	7471/7472/7482/80326/5579/5293/7477/2535/7124/3480/7483/8321/10000/7480/11211
hsa04950	Maturity onset diabetes of the young	15	0.309605436168719	0.680855810421844	0.878151260504202	1	0.763157894736842	2589	tags=20%	list=18%	signal=16%	3375/6928/168620
hsa00250	Alanine	aspartate and glutamate metabolism	31	0.309222590437214	0.732633385079258	0.877510040160643	1	0.763157894736842	5259	tags=35%	list=36%	signal=23%	9945/57494/259307/440/2571/284716/339983/443/2744/27165/790
hsa05034	Alcoholism	120	0.309015561018348	0.788404283461602	0.948051948051948	1	0.763157894736842	2817	tags=19%	list=19%	signal=16%	627/5569/814/9734/6571/2903/4915/2784/90993/94235/84254/111/2354/59345/54331/2793/9586/136/8329/128312/51564/8342/121504
hsa04144	Endocytosis	226	0.307370982432392	0.805445032238535	0.977022977022977	1	0.763157894736842	5685	tags=40%	list=39%	signal=25%	1234/273/3560/9744/3559/7852/3561/7456/11031/3798/3480/5156/2352/23111/3579/1759/27128/30845/857/84249/55040/116984/3577/9829/23096/2263/30846/116986/440073/9265/2350/64411/50807/867/7048/5337/2348/3306/868/5371/23396/10109/51652/58533/26052/30011/1601/5338/2869/80223/390243/858/8853/84612/6456/377/26056/9815/51100/254122/7046/79720/23527/10095/6714/10938/5584/156/30844/3106/3133/55048/116987/917…
hsa00563	Glycosylphosphatidylinositol (GPI)-anchor biosynthesis	20	-0.304147465437788	-1.30003420932292	0.08	0.258585858585859	0.197341839447103	10138	tags=100%	list=70%	signal=30%	54872/9488/5277/10026/284098/23556/80055/5281/54965/9487/84720/9091/5283/5279/51604/2822/8818/55650/8733
hsa00515	Mannose type O-glycan biosynthesis	19	0.303108959442346	0.681029103551887	0.880412371134021	1	0.763157894736842	4155	tags=21%	list=29%	signal=15%	146664/2526/9486/84197
hsa00280	Valine	leucine and isoleucine degradation	38	0.301520976583308	0.724735312653592	0.899699097291876	1	0.763157894736842	2091	tags=8%	list=14%	signal=7%	54511/586/259307
hsa05212	Pancreatic cancer	70	0.299466121998772	0.747416510387213	0.938938938938939	1	0.763157894736842	7531	tags=60%	list=52%	signal=29%	5293/5602/5880/6772/7043/10000/9459/7042/7039/5925/7048/5337/5900/5899/8503/7157/5338/3716/4790/7046/5290/3845/3551/578/10928/6774/5604/4087/1019/1147/2064/1643/5291/4616/1956/5898/4088/598/5970/675/1871/5594
hsa05203	Viral carcinogenesis	165	0.299262780470297	0.774846052342866	0.969030969030969	1	0.763157894736842	6383	tags=42%	list=44%	signal=24%	1237/1233/8900/1234/894/3718/5293/9734/5366/1959/1960/6850/90993/9586/5315/85477/128312/51564/8342/7185/6776/121504/5925/5966/2934/4067/1232/7187/8503/7157/5922/87/7188/10379/3716/4790/841/5290/1385/7534/5610/3572/6714/3845/10971/1654/3106/5567/3133/7529/578/896/5934/836/2966/6672/81/2033/6774/3107/2965/3134/1019/7533/2960/5829/4893/2967/64764
hsa04146	Peroxisome	74	-0.297259703535854	-1.8651264228943	0.5	0.835918367346939	0.637937701396348	1467	tags=43%	list=10%	signal=39%	570/9409/1891/6342/5824/5052/54363/196743/3295/5195/10005/1962/55825/5190/1384/8309/30/4598/3155/373156/10901/5827/10455/92960/51268/26063/10654/6647/1610/23600/23305
hsa00650	Butanoate metabolism	22	0.296864856111722	0.683077417859923	0.887080366225839	1	0.763157894736842	3392	tags=18%	list=23%	signal=14%	54511/2571/5019/341392
hsa00480	Glutathione metabolism	43	0.296657753611461	0.7191224727452	0.92685370741483	1	0.763157894736842	1133	tags=9%	list=8%	signal=9%	2687/2950/2949/493869
hsa05223	Non-small cell lung cancer	58	0.2965674152538	0.732596425430306	0.924	1	0.763157894736842	6715	tags=47%	list=46%	signal=25%	5579/3718/5293/5915/10000/7039/6776/5925/83593/8503/7157/6789/5290/238/3845/578/6655/6774/5604/1019/2064/4893/5336/1643/5291/4616/2309
hsa00561	Glycerolipid metabolism	50	0.295860287413171	0.724379303037867	0.924	1	0.763157894736842	4853	tags=30%	list=33%	signal=20%	196051/1606/129642/150763/160851/9162/231/154141/56895/8613/11343/9663/1608/8527/8525
hsa04720	Long-term potentiation	57	0.295077206277881	0.727957149652914	0.926	1	0.763157894736842	1941	tags=16%	list=13%	signal=14%	5579/814/2891/5330/2903/2911/3710/775/5332
hsa00860	Porphyrin and chlorophyll metabolism	33	-0.293916719861623	-1.39532118100145	0.166666666666667	0.416666666666667	0.317982456140351	1459	tags=42%	list=10%	signal=38%	54658/7363/7389/5498/211/7366/645/54490/326625/7365/54659/7367/54577
hsa04975	Fat digestion and absorption	27	0.293462470966594	0.687491542499535	0.903225806451613	1	0.763157894736842	2485	tags=11%	list=17%	signal=9%	26279/8399/5322
hsa05010	Alzheimer disease	277	0.289560470886596	0.762087595576209	0.995004995004995	1	0.763157894736842	2147	tags=12%	list=15%	signal=11%	7471/7472/7482/80326/3552/5743/6622/5293/1346/5602/489/7477/1536/2535/7124/5330/10381/7846/2903/3798/3553/84617/7483/8321/3710/10888/3569/775/27123/5332/147700/10000/7480/11211
hsa04216	Ferroptosis	36	0.289363212096252	0.691924102645276	0.920603015075377	1	0.763157894736842	3588	tags=19%	list=25%	signal=15%	440738/1536/246/2182/5621/10162/7157
hsa04070	Phosphatidylinositol signaling system	87	0.285408361484737	0.717418718504116	0.972	1	0.763157894736842	5210	tags=40%	list=36%	signal=26%	5579/5293/1606/8821/5330/3635/3710/113026/3707/5332/160851/9162/5305/3631/8898/23396/8503/55613/27124/5286/9107/5290/5289/22876/55529/8871/1608/51196/8527/8525/200576/8867/805/5331/23236
hsa03460	Fanconi anemia pathway	49	-0.285251550654721	-1.53051664993787	0.5	0.835918367346939	0.637937701396348	10421	tags=100%	list=72%	signal=29%	11201/8940/5980/51455/641/6117/5395/2187/2188/675/84126/91442/80198/51426/57697/2072/55120/5429/84464/7398/57599/3280/4292/2177/79728/197342/22909/2175/55215/5888/7156/2189/2067/6118/2176/80233/672/9894/80010/100526739/83990/2178/146956/5889/378708/29089/6119/201254
hsa05220	Chronic myeloid leukemia	68	0.281781137527804	0.702047136819177	0.958958958958959	1	0.763157894736842	8950	tags=76%	list=61%	signal=30%	5293/7043/1488/10000/7042/6776/5925/867/7048/2122/8503/7157/4609/861/4790/7046/5781/5290/3845/3551/578/6655/25/613/5604/1019/1147/4893/1398/1643/5291/4616/9846/4088/598/3066/4193/5970/1871/5594/51426/673/1027/4089/207/1399/5595/6654/1487/4792/581/3065
hsa00600	Sphingolipid metabolism	42	0.281236368380816	0.680898305626828	0.938877755511022	1	0.763157894736842	6328	tags=48%	list=43%	signal=27%	55512/7368/130367/123099/427/9517/8877/8613/166929/340485/10558/55331/253782/2581/9514/8612/55304/56848/7357/91012
hsa05225	Hepatocellular carcinoma	139	0.280254333512303	0.719750453577906	0.978021978021978	1	0.763157894736842	3113	tags=18%	list=21%	signal=14%	7471/7472/7482/80326/5579/5293/7477/2950/2535/2949/3480/7483/8321/7043/10000/7480/11211/7042/3082/7039/8325/5925/7048/2946/7476
hsa04722	Neurotrophin signaling pathway	107	0.280078162095445	0.711103561596985	0.975024975024975	1	0.763157894736842	5433	tags=38%	list=37%	signal=24%	4914/627/356/814/5293/5602/4908/4915/596/397/11213/4916/10000/4803/4804/6196/4145/9252/10603/8503/7157/4214/5603/4790/10019/2889/5781/5290/11108/51135/3845/3551/8767/57498/805/6655/4215/25/5580/2549/5908
hsa00620	Pyruvate metabolism	33	0.279727538138657	0.664825041631718	0.924698795180723	1	0.763157894736842	2797	tags=15%	list=19%	signal=12%	3945/5315/84532/160287/92483
hsa00020	Citrate cycle (TCA cycle)	27	-0.276934546344093	-1.2618778134925	0.2	0.457142857142857	0.348872180451128	8781	tags=96%	list=60%	signal=38%	8803/1431/1737/50/55753/1743/6392/5160/8802/4190/3418/1738/8801/3420/3421/5162/48/6389/6391/3417/4191/6390/2271/5091/5106
hsa05216	Thyroid cancer	32	0.275940150094456	0.655444419053583	0.932730923694779	1	0.763157894736842	8564	tags=69%	list=59%	signal=28%	4914/7157/999/4609/8030/51176/3845/7849/578/83439/5604/4893/1643/4616/5594/7175/51426/5468/673/7170/6934/5595
hsa01524	Platinum drug resistance	64	0.264459629708989	0.656883018889239	0.976	1	0.763157894736842	5564	tags=34%	list=38%	signal=21%	356/5293/5366/2950/2949/596/10000/330/2946/472/8503/7157/653689/538/841/5290/578/317/836/5980/329/8772
hsa04137	Mitophagy - animal	61	0.258682486297464	0.640766522494765	0.978	1	0.763157894736842	8330	tags=61%	list=57%	signal=26%	5602/4286/338382/285973/7157/3091/283106/6714/3845/8678/1457/55669/9451/665/6667/22800/9958/7030/6237/4893/23710/11337/2309/598/29110/7879/139341/5970/1459/64786/7942/22808/23786/9101/10133/9474/5599
hsa04115	p53 signaling pathway	64	0.25807262413291	0.641018535114932	0.982	1	0.763157894736842	7383	tags=50%	list=51%	signal=25%	894/5366/7057/5268/596/901/472/7157/143686/3732/545/841/5054/64393/25898/317/896/8795/836/1019/4194/27113/92344/1643/50484/4616/64065/3486/598/27244/575/4193
hsa03040	Spliceosome	122	-0.2564282888565	NA	1	1	0.763157894736842	9343	tags=96%	list=64%	signal=35%	22916/55660/10915/23451/58517/23350/51729/25766/3312/10285/9785/51362/10594/9879/5093/6434/1655/23020/9716/6432/6431/494115/29896/11017/23450/7919/11338/27316/3178/102724594/4670/22985/10713/8683/9416/10291/220988/6426/11325/10569/57187/10992/6428/10772/3192/7307/3190/1659/6430/4686/22938/9984/6427/55696/343069/9410/3183/84321/9343/9128/84991/199746/84950/6629/11157/6429/51340/6632/84844/55110/53…
hsa03440	Homologous recombination	38	-0.254119766920971	-1.32846669013744	0.2	0.457142857142857	0.348872180451128	9867	tags=97%	list=68%	signal=31%	4361/5932/5893/4683/9577/641/10111/5890/6117/84142/11073/10714/5892/51720/675/80198/580/79184/57804/79728/50511/8438/5424/5888/7156/6118/7517/7516/672/83990/146956/25788/5889/5425/6119/7979
hsa04979	Cholesterol metabolism	42	-0.253546500303846	-1.29639104286275	0.25	0.522875816993464	0.399036807705538	882	tags=29%	list=6%	signal=27%	64240/344/9388/949/350/348/336/345/55908/341/1581
hsa03015	mRNA surveillance pathway	80	0.253486694752065	0.636162256688711	0.989	1	0.763157894736842	9894	tags=78%	list=68%	signal=25%	56000/140886/5523/5522/23708/132430/23293/5520/64895/23049/8731/124540/22916/5500/11051/5529/80335/5516/5521/5519/81608/11052/51585/10914/7919/2107/5976/10978/5411/23283/22985/53981/10482/55012/26019/79869/5526/8732/53918/26986/10921/4440/4686/8761/51692/2935/5518/1478/26528/5515/10250/9887/5042/55916/5527/100529063/55844/55339/65109/5501/1479/5499
hsa00410	beta-Alanine metabolism	26	0.252023658296156	0.587362401693024	0.958585858585859	1	0.763157894736842	3770	tags=23%	list=26%	signal=17%	220/8639/221/2571/57571/54498
hsa05016	Huntington disease	227	0.25116199830289	0.65815155280286	0.999000999000999	1	0.763157894736842	2225	tags=10%	list=15%	signal=9%	2893/627/774/2891/1346/5602/27019/6875/5330/10381/7846/3798/493869/84617/146754/90993/64446/9586/5332/147700/56171/6507/1767
hsa04218	Cellular senescence	141	0.250353335023852	0.643370607406661	0.995004995004995	1	0.763157894736842	7560	tags=56%	list=52%	signal=27%	8900/3552/894/5293/3805/3576/2113/3710/3569/7043/10000/7042/3804/4772/5925/83593/7048/59341/472/4773/2308/8503/7157/824/4609/823/5603/4790/545/5054/4776/7046/5290/23291/1875/3845/4361/3106/10114/3133/805/5533/896/5934/204851/5500/5530/4683/1874/678/22800/3107/5604/4087/3134/10111/1019/6237/90550/4893/3105/8945/5291/4616/2309/293/801/677/3486/4088/890/776/5532/4193/23411/5970/1871/5594/4775
hsa04142	Lysosome	115	0.248229944230684	0.63208378164182	0.992007992007992	1	0.763157894736842	6776	tags=38%	list=47%	signal=21%	1513/1510/50617/1521/1511/7805/27074/1075/427/8905/1520/8120/130340/58511/4074/5641/3423/4125/3988/79158/9583/10947/5538/2588/138050/10312/54/5660/1512/23431/8692/2581/26985/1508/4864/411/11154/23545/51606/9516/164/245972/8906/3482
hsa00380	Tryptophan metabolism	35	0.24567093111637	0.58610823192051	0.97286432160804	1	0.763157894736842	2483	tags=14%	list=17%	signal=12%	11185/3620/259307/121278/7166
hsa00970	Aminoacyl-tRNA biosynthesis	42	-0.245588764324313	-1.25570289440489	0.25	0.522875816993464	0.399036807705538	9031	tags=98%	list=62%	signal=37%	123283/92935/4141/1615/2058/4677/3376/833/3735/6897/2617/10352/51520/5917/23438/55278/57038/3035/55699/6301/2193/23395/283459/123263/16/57176/8565/10056/7407/57505/124454/51091/79587/5859/55157/25973/10667/80222/5188/118672
hsa04922	Glucagon signaling pathway	83	0.2426198340361	0.609505509960735	0.993	1	0.763157894736842	2206	tags=14%	list=15%	signal=12%	108/5330/90993/5837/3945/3710/5214/9586/5332/5315/10000/5213
hsa04136	Autophagy - other	31	-0.238780286343612	-1.08392738957791	0.333333333333333	0.658436213991769	0.502490794888456	11091	tags=97%	list=76%	signal=23%	8678/55102/5516/30849/9706/23710/55062/11337/10533/55054/3476/84971/9474/60673/64422/9776/84938/5515/23130/23192/115201/11345/2475/9140/57521/79065/26100/83734/64223
hsa01210	2-Oxocarboxylic acid metabolism	18	-0.23448997515429	-0.943920746719155	0.526315789473684	0.850611376927166	0.649150787654943	1035	tags=39%	list=7%	signal=36%	2875/587/84706/95/100526760/162417
hsa05110	Vibrio cholerae infection	45	0.232768068409484	0.566519174339424	0.983983983983984	1	0.763157894736842	6957	tags=40%	list=48%	signal=21%	50617/1080/109/6558/3784/525/71/526/5567/10312/60/23545/51606/7082/5336/245972/90423/30001
hsa04140	Autophagy - animal	127	0.225559169204298	0.577449593654591	0.996003996003996	1	0.763157894736842	8765	tags=59%	list=60%	signal=24%	5588/5293/5602/116442/596/3480/10000/338382/1612/285973/8503/3091/55578/9711/8837/51100/5290/5289/3845/8678/7405/5567/54541/9451/5580/10010/22800/10325/55102/5516/5604/140775/1613/7189/1508/6237/6885/30849/4893/9706/23710/55062/11337/5291/5861/598/10533/29982/29110/55054/7879/3476/9821/5562/5594/8897/22863/81671/3146/22808/84971/9474/440275/5599/1965/207/60673/64422/5595/5728/58476/55014/5601/421…
hsa03320	PPAR signaling pathway	57	0.224217431002897	0.55314568019076	0.992	1	0.763157894736842	1541	tags=9%	list=11%	signal=8%	4312/2170/23205/79966/5360
hsa00340	Histidine metabolism	19	-0.22420150319513	-0.91194250020136	0.5	0.835918367346939	0.637937701396348	1223	tags=26%	list=8%	signal=24%	217/10841/224/218
hsa03022	Basal transcription factors	38	0.224193890615879	0.538872058759176	0.990972918756269	1	0.763157894736842	8751	tags=58%	list=60%	signal=23%	6875/2969/6873/2966/2965/2960/2967/6872/2071/728340/2963/2957/6908/6874/2962/6879/83860/6878/1022/6884/27097/6877
hsa00770	Pantothenate and CoA biosynthesis	17	0.223141923698949	0.499221027413212	0.978283350568769	1	0.763157894736842	6734	tags=41%	list=46%	signal=22%	586/5169/8876/1806/60496/55350/79646
hsa04130	SNARE interactions in vesicular transport	33	0.215529321308589	0.512245919601996	0.987951807228916	1	0.763157894736842	9788	tags=67%	list=67%	signal=22%	8676/415117/6804/8417/6809/8773/9554/53407/10652/2054/143187/6844/8675/9341/10490/55014/10228/8673/51272/9482/9527/10282
hsa03018	RNA degradation	69	0.21279285804802	0.530617814275141	0.994994994994995	1	0.763157894736842	6492	tags=36%	list=45%	signal=20%	5214/140886/5213/2026/132430/694/255967/7832/387712/57472/54464/246175/1656/170506/23019/167227/219988/29883/22803/23644/4848/22894/87178/9337/55802
hsa00531	Glycosaminoglycan degradation	16	0.212476334210833	0.470321784558073	0.988517745302714	1	0.763157894736842	6224	tags=38%	list=43%	signal=21%	10855/3423/2588/138050/8692/411
hsa05012	Parkinson disease	201	-0.205101704561391	NA	1	1	0.763157894736842	1547	tags=32%	list=11%	signal=29%	6390/4725/9377/1327/4712/25828/5683/4717/5702/4706/84701/4697/1350/374291/1329/514/4731/4729/5695/2861/5705/29796/1347/54539/513/4700/4714/11315/5692/10975/4716/51079/1337/4694/7384/7381/4708/10476/1537/440567/1340/4696/5691/4707/4718/7295/2770/4726/4715/7979/1339/126328/4695/4701/2774/516/5710/135/1345/4713/27089/163688/810
hsa03050	Proteasome	41	0.195983295611794	0.47322755585015	0.995991983967936	1	0.763157894736842	365	tags=2%	list=3%	signal=2%	3458
hsa00310	Lysine degradation	52	-0.193881197390285	-1.09061400273124	0.5	0.835918367346939	0.637937701396348	10436	tags=98%	list=72%	signal=28%	8085/7799/54904/55904/64324/9757/7468/51111/83852/23067/79709/10157/29072/79813/84444/387893/58508/2145/85007/80854/1743/79823/9739/55870/79723/38/3030/1738/5352/9869/55217/51166/10919/64754/6419/219/8985/2639/501/56950/55526/223/217/6839/1962/1892/224/3033/5351/51268
hsa05214	Glioma	62	0.193082575846449	0.479013737937237	0.997	1	0.763157894736842	2071	tags=11%	list=14%	signal=10%	5579/814/5293/3480/5156/5159/10000
hsa05213	Endometrial cancer	53	0.186641269481715	0.458513196640896	0.995	1	0.763157894736842	6915	tags=45%	list=47%	signal=24%	5293/10000/8503/7157/999/3611/4609/51176/5290/3845/578/6655/83439/5604/2064/4893/1643/324/1495/5291/4616/2309/2932/1956
hsa04114	Oocyte meiosis	102	0.18270188084721	0.463432426074507	0.999000999000999	1	0.763157894736842	1615	tags=8%	list=11%	signal=7%	108/64506/113/3480/9985/111/3710/109
hsa00330	Arginine and proline metabolism	42	0.182376261417525	0.441549178367996	0.997995991983968	1	0.763157894736842	5553	tags=26%	list=38%	signal=16%	1160/283208/4846/57571/54498/5033/1158/51056/262/113451/112817
hsa01200	Carbon metabolism	92	0.182149985513741	0.459357287216766	0.999	1	0.763157894736842	2453	tags=9%	list=17%	signal=7%	3101/5214/5315/84532/5213/8277/3098/2026
hsa00270	Cysteine and methionine metabolism	42	0.179264004634905	0.434014127399438	0.997995991983968	1	0.763157894736842	2797	tags=12%	list=19%	signal=10%	3945/586/259307/160287/92483
hsa04120	Ubiquitin mediated proteolysis	117	0.179189875737617	0.456855775361581	1	1	0.763157894736842	10500	tags=79%	list=72%	signal=22%	326/9021/330/867/23221/92912/868/5371/4214/7325/9246/7321/55294/7326/23291/9320/25898/57448/55236/26259/10401/10075/65264/329/57154/64750/55958/8065/7189/7428/64682/10054/8452/51465/8924/7324/8916/9039/8651/1643/8945/51366/8554/9063/7317/7329/9820/7318/22954/89910/4193/9354/1642/7337/8450/55120/10477/3093/331/26091/29945/996/83737/7334/7322/23759/55284/7332/11060/4734/51433/9616/64326/51588/11059…
hsa03013	RNA transport	142	-0.176105478142209	NA	1	1	0.763157894736842	10241	tags=97%	list=70%	signal=29%	26999/9818/23191/5903/96764/9688/9883/22916/8661/51095/1975/1968/57122/10762/8663/11171/1977/10940/3837/81929/53371/7329/25929/7919/23279/5976/4928/5411/22985/10605/10482/9972/23636/11218/23165/7175/26019/9513/1915/59343/129401/11260/57187/8672/50628/10419/5901/7514/8563/1981/1965/55746/1983/60528/26986/10921/8892/1974/100101267/8087/4686/4927/9984/54960/8021/8761/51068/8669/84321/55706/8487/9631…
hsa00240	Pyrimidine metabolism	52	-0.169711173916041	-0.954653598101123	1	1	0.763157894736842	12098	tags=98%	list=83%	signal=17%	1890/151531/9583/129607/5169/4860/1806/1635/1633/790/4907/50484/51251/7378/93034/56474/124583/221264/6241/51727/139596/29922/79077/956/955/7298/6240/957/7372/7084/1723/1503/10201/4831/7371/54963/377841/4833/654364/83549/4832/1807/318/115024/1854/1841/7083/56953/4830/51733
hsa04910	Insulin signaling pathway	114	0.169599681902061	0.431692598601439	1	1	0.763157894736842	5349	tags=29%	list=37%	signal=18%	5293/5602/5837/3101/5577/9021/3991/10000/3098/23433/5509/867/80201/8835/2308/10603/868/8503/9322/27124/2889/5290/2997/3845/5584/122809/3551/5567/805/5770/6655/10580/5500
hsa03008	Ribosome biogenesis in eukaryotes	67	-0.166897687212498	-1.09303943031365	0.666666666666667	0.96969696969697	0.740031897926635	10768	tags=99%	list=74%	signal=26%	54552/54464/1457/9724/5822/23160/55127/22803/10885/84916/57455/55341/25996/10940/51077/23560/9790/79631/134430/29102/10482/65083/1459/55226/1736/5901/7514/6949/84128/10199/10813/51068/28987/23195/55916/51602/83732/10556/55131/84135/166378/54433/26354/29107/55781/51119/55813/10528/4931/29889/10775/92856/10557/10607/4809/54913/51096/27341/3692/10799/51367/81691/10248/1460/138716
hsa01230	Biosynthesis of amino acids	57	0.166572872446639	0.410936225692615	0.999	1	0.763157894736842	2990	tags=12%	list=21%	signal=10%	5214/586/5315/5213/8277/2026/440
hsa04714	Thermogenesis	194	-0.162187131920566	NA	1	1	0.763157894736842	1782	tags=38%	list=12%	signal=34%	4724/1351/539/522/4702/56901/4728/6603/4698/84699/55811/64223/6390/4725/9377/3265/1327/4712/51287/4717/4706/84701/4697/1350/788/374291/1329/25915/514/4731/4729/91942/10063/29796/1347/54539/513/388753/4700/4714/148327/10975/4716/51079/1337/4694/7384/7381/4708/10476/1537/28958/440567/1340/4696/4707/4718/521/9551/4726/53632/4715/1339/126328/4695/4701/516/1345/4713/27089/26291/51412/23305
hsa04110	Cell cycle	104	0.144747487122666	0.367345698028387	0.999000999000999	1	0.763157894736842	8710	tags=52%	list=60%	signal=21%	8900/894/7043/7042/5925/472/7157/4609/8556/10744/545/10274/7534/1875/10971/7529/896/5934/25/7029/1874/5591/2033/1032/4087/1019/7533/64682/8317/9126/4616/4999/2932/4088/7465/890/3066/4193/1871/1017/7532/5885/5000/1022/7531/1027/4089/10735/1387/10926/29945/996/8243/85417
hsa04141	Protein processing in endoplasmic reticulum	139	-0.0604264703686208	NA	1	1	0.763157894736842	8749	tags=88%	list=60%	signal=36%	10808/22824/3312/51465/10905/4217/10483/8720/22872/27248/30001/23471/10130/7095/29978/57134/10484/10525/80331/4287/9871/9695/440275/821/10427/5599/3703/1965/4780/3998/55757/5601/11231/6747/7322/51360/581/23193/56681/2081/5611/51009/9709/3320/6500/10802/7323/6745/55829/1388/54788/22926/4121/55768/7415/6185/6400/3326/3301/10956/25956/10970/55432/55741/468/573/29927/91319/5886/258010/7327/267/80267/…
