# Supplementary material for: MAPK-RAP1A Signaling Enriched in Hepatocellular Carcinoma Is Associated With Favorable Tumor-Infiltrating Immune Cells and Clinical Prognosis
Source: Front Oncol. 2021 Jun 10;11:649980. doi: 10.3389/fonc.2021.649980 (PMC8222816; doi:10.3389/fonc.2021.649980)
Supplement: Supplementary file 4 [file Table_3.csv]

ID	Description	setSize	enrichmentScore	NES	pvalue	p.adjust	qvalues	rank	leading_edge	core_enrichment
hsa04974	Protein digestion and absorption	68	0.649539049	2.320384679	0.000999001	0.012483472	0.009538118	2491	tags=56%	list=16%	signal=47%	1358/5645/1301/1308/1300/1360/1302/1293/1278/6547/1305/1277/6543/1303/1289/6550/1281/478/255631/486/476/9056/1288/23428/1290/1284/340024/1282/206358/169044/6510/3784/1292/1291/6546/1306/1297/483
hsa04742	Taste transduction	38	0.636980572	2.133149947	0.001001001	0.012483472	0.009538118	3119	tags=58%	list=20%	signal=46%	6340/2555/6338/3359/3355/10021/2914/6328/2911/255022/3710/6326/2556/5136/775/2784/5028/54429/2550/8645/5137/112
hsa05033	Nicotine addiction	25	0.609553567	1.915466473	0.001010101	0.012483472	0.009538118	2876	tags=56%	list=19%	signal=46%	2568/2555/1141/1139/2903/57030/2562/8973/200959/2567/2556/2890/2902/2893
hsa04512	ECM-receptor interaction	77	0.503381453	2.177592789	0.000999001	0.012483472	0.009538118	2986	tags=60%	list=19%	signal=48%	284217/22798/3918/1311/3675/3673/3691/3381/1293/3694/6696/3371/1278/3696/1277/3914/3685/80144/7058/158326/375790/3688/3676/7057/22801/1288/3912/3339/960/9900/3908/1284/1282/22987/3911/3678/1292/1291/1297/3915/7148/8516/131873/3161/5649/2335
hsa00533	Glycosaminoglycan biosynthesis - keratan sulfate	14	0.580567542	1.63968463	0.02342918	0.115704104	0.088404841	1466	tags=36%	list=10%	signal=32%	10164/93010/8534/2530/9435
hsa00512	Mucin type O-glycan biosynthesis	27	0.578642472	1.846341121	0.001011122	0.012483472	0.009538118	2436	tags=48%	list=16%	signal=41%	11227/2591/51809/79623/8693/9245/374378/79695/2650/55568/9334/728819/51301
hsa04978	Mineral absorption	44	0.570953549	1.948655751	0.001	0.012483472	0.009538118	3910	tags=57%	list=25%	signal=42%	115019/10568/6523/6547/6543/6550/478/4499/486/476/9843/4496/340024/79901/6546/493/538/261729/483/26872/55503/3162/481/7421/2495
hsa00591	Linoleic acid metabolism	20	0.555316384	1.680704715	0.010245902	0.06448891	0.049273376	2635	tags=40%	list=17%	signal=33%	283748/255189/5321/246/8399/26279/123745/151056
hsa00053	Ascorbate and aldarate metabolism	22	0.548686074	1.687397077	0.009174312	0.058899083	0.045002414	3006	tags=41%	list=20%	signal=33%	54579/54577/54575/54576/54578/79799/7358/10720/54600
hsa04964	Proximal tubule bicarbonate reclamation	20	0.544796896	1.648866733	0.017418033	0.094765907	0.072406809	3543	tags=50%	list=23%	signal=39%	358/6550/478/486/476/2744/8671/483/2747/481
hsa04080	Neuroactive ligand-receptor interaction	198	0.544648807	2.102970147	0.000999001	0.012483472	0.009538118	2876	tags=43%	list=19%	signal=35%	5645/1128/1134/2568/2555/4922/1136/799/2922/3355/1132/4889/5021/2917/2914/2911/1141/2916/623/2696/2151/1139/134/150/3269/2903/10911/1138/6753/2692/1902/6344/4886/2897/4985/2562/136/4923/1907/8973/2358/3363/2359/5733/5724/117/5737/200959/5031/2567/2743/57105/1909/9340/23566/27334/2357/719/6865/2846/59350/2556/6019/2913/1906/53829/3360/2894/8811/624/9170/51083/5734/5028/2149/8001/2890/2847/165829/2…
hsa00052	Galactose metabolism	26	0.540490652	1.712202863	0.007063572	0.046273605	0.035355796	1462	tags=35%	list=10%	signal=31%	5214/93432/3099/8972/5213/80201/231/57016/3098
hsa00040	Pentose and glucuronate interconversions	29	0.535836402	1.728830225	0.003024194	0.026236922	0.020046575	2420	tags=38%	list=16%	signal=32%	54579/54577/54575/231/54576/729020/57016/54578/79799/7358/10720
hsa04973	Carbohydrate digestion and absorption	32	0.535774713	1.746255966	0.001008065	0.012483472	0.009538118	4601	tags=62%	list=30%	signal=44%	6523/93432/3099/8972/478/80201/486/476/5332/3098/10000/776/483/3101/5579/481/5290/5293/5291/5331
hsa05150	Staphylococcus aureus infection	57	0.530276695	1.860426371	0.000999001	0.012483472	0.009538118	2886	tags=49%	list=19%	signal=40%	3859/25984/3880/2358/390792/2359/5724/3586/3684/2209/2214/2357/719/3383/3111/714/2204/3118/2215/3689/713/3117/2212/3109/3122/3127/3113/3119
hsa05410	Hypertrophic cardiomyopathy (HCM)	77	0.526822841	1.901294138	0.000999001	0.012483472	0.009538118	2682	tags=47%	list=17%	signal=39%	9254/284217/3675/4634/3673/3691/1674/7042/3694/6547/3696/6543/3685/781/59283/7171/7043/1636/3688/3676/6445/3569/55799/22801/3908/775/4607/1906/776/3678/6262/6546/5563/8516/782/784
hsa00051	Fructose and mannose metabolism	31	0.525897964	1.709646765	0.002012072	0.020183602	0.015421476	2643	tags=39%	list=17%	signal=32%	5214/3099/5209/5213/80201/231/57016/3098/57103/226/5210/3101
hsa05414	Dilated cardiomyopathy (DCM)	80	0.517844185	1.876587347	0.000999001	0.012483472	0.009538118	2117	tags=41%	list=14%	signal=36%	9254/284217/3675/4634/5350/3673/3691/1674/7042/3694/108/6547/3696/6543/3685/781/59283/7171/113/7043/3688/3676/6445/55799/22801/109/3908/775/4607/776/3678/6262/6546
hsa04972	Pancreatic secretion	68	0.513560246	1.834619993	0.000999001	0.012483472	0.009538118	2491	tags=38%	list=16%	signal=32%	1358/5645/1080/1360/3710/108/6344/478/3708/5874/113/486/476/5332/109/8399/6558/3784/6548/26279/6262/493/6522/9545/8671/483
hsa00592	alpha-Linolenic acid metabolism	20	0.505368191	1.52953294	0.043032787	0.160622379	0.122725084	2635	tags=35%	list=17%	signal=29%	283748/255189/5321/8399/26279/123745/151056
hsa05412	Arrhythmogenic right ventricular cardiomyopathy (ARVC)	70	0.504101333	1.805355568	0.000999001	0.012483472	0.009538118	2752	tags=44%	list=18%	signal=37%	9254/284217/3675/3673/3691/1674/3694/6547/3696/6543/3685/781/59283/1829/2697/3688/3676/6445/55799/22801/3908/775/776/3678/6262/6546/1824/8516/782/784/51176
hsa00120	Primary bile acid biosynthesis	15	-0.502925261	-2.141439973	0.018518519	0.097449909	0.074457546	3787	tags=80%	list=25%	signal=60%	80270/23600/10005/10858/6342/570/1581/6718/51302/10998/1582
hsa00250	Alanine	aspartate and glutamate metabolism	31	0.496986821	1.615659249	0.012072435	0.074524067	0.056940835	4701	tags=45%	list=31%	signal=31%	9945/284716/440/2571/259307/80150/2744/5471/790/57494/2747/158/2673/159
hsa05146	Amoebiasis	87	0.496545493	1.810815885	0.000999001	0.012483472	0.009538118	4640	tags=59%	list=30%	signal=41%	284217/22798/3918/909/3576/7042/2919/1278/1277/3914/1281/2921/3553/7043/3586/5332/3684/3569/338382/1288/3912/7414/3908/1284/1282/3911/3689/384/910/3915/87/5579/2335/2769/7099/3910/3458/3909/1286/7097/4790/5290/5293/913/1285/5567/5291/5272/5747/5331/7850
hsa04640	Hematopoietic cell lineage	77	0.49086123	1.771509331	0.000999001	0.012483472	0.009538118	5215	tags=61%	list=34%	signal=41%	3589/917/3675/909/3552/3673/3553/3676/3684/3569/2209/3559/1441/3581/1436/960/3111/3118/3678/3117/3815/1435/100133941/2322/3109/910/3122/3127/3113/945/3119/1378/1379/920/952/1604/7037/3575/966/913/1438/7850/4254/3115/3574/3655/925
hsa05323	Rheumatoid arthritis	83	0.487091062	1.76784404	0.000999001	0.012483472	0.009538118	4166	tags=54%	list=27%	signal=40%	3589/6374/4312/3576/3552/7042/2919/1513/8792/6372/2921/3553/50617/7043/3569/941/3606/10673/3383/3111/3118/3689/3117/1435/6347/942/51561/8741/3109/3122/3127/3113/245972/284/3119/7099/90423/3458/6364/528/3600/7097/51606/526/7010
hsa04913	Ovarian steroidogenesis	36	0.486543311	1.616997638	0.007028112	0.046273605	0.035355796	1840	tags=33%	list=12%	signal=29%	1588/283748/255189/108/1545/5321/654/113/240/109/3480/5743
hsa04260	Cardiac muscle contraction	63	0.47728517	1.690913916	0.000999001	0.012483472	0.009538118	4087	tags=43%	list=27%	signal=32%	9254/4634/6547/6543/781/84679/59283/478/7171/486/476/55799/444/775/6548/776/6262/6546/483/782/784/7168/785/481/779/7170/7139
hsa04970	Salivary secretion	59	0.476443677	1.677476982	0.001998002	0.020183602	0.015421476	4767	tags=56%	list=31%	signal=39%	5593/1755/3710/1470/108/478/3708/113/486/476/5332/4069/109/2982/6558/6548/493/5592/6522/483/5579/2983/112/55503/952/481/2977/3783/5567/1469/805/5331/727897
hsa00514	Other types of O-glycan biosynthesis	43	0.475014046	1.615820117	0.00501002	0.038290867	0.029256508	1668	tags=28%	list=11%	signal=25%	23127/11227/2591/51809/84620/79623/8693/374378/79695/3955/727936/55568
hsa04672	Intestinal immune network for IgA production	36	0.462162897	1.535970787	0.018072289	0.096686747	0.073874445	4939	tags=67%	list=32%	signal=45%	56477/3586/3676/3569/941/10673/3111/3118/3117/942/8741/3109/3122/3127/3113/3119/9020/3600/2826/3601/29851/3695/3115/6387
hsa00534	Glycosaminoglycan biosynthesis - heparan sulfate / heparin	21	0.45499107	1.387670673	0.088504578	0.263591573	0.201399694	1209	tags=24%	list=8%	signal=22%	9955/90161/64131/2134/9956
hsa05140	Leishmaniasis	70	0.454694621	1.628413598	0.001998002	0.020183602	0.015421476	5084	tags=63%	list=33%	signal=42%	3552/7042/4688/3553/1536/7043/3688/3586/6772/3676/3684/2209/2214/3111/3118/5743/2215/3689/3117/1535/2212/3109/3717/3122/3127/3113/5579/3654/3119/1378/5603/1379/7099/3458/7097/4790/3716/3460/653361/3115/5594/1915/3592/65108
hsa05321	Inflammatory bowel disease (IBD)	51	0.454447683	1.580148899	0.004995005	0.038290867	0.029256508	3858	tags=53%	list=25%	signal=40%	3552/7042/149233/3553/7043/3586/6772/3569/3606/3561/3111/7100/3118/50615/3117/51561/3109/3122/3127/3594/3113/3119/7099/3458/7097/4790/4087
hsa05217	Basal cell carcinoma	52	0.453507595	1.578630682	0.004995005	0.038290867	0.029256508	2933	tags=40%	list=19%	signal=33%	7471/7472/7477/2737/64399/7482/8324/8321/2535/80326/7483/2735/54361/11211/8323/8325/5727/650/51176/7976/578
hsa05310	Asthma	22	0.453071448	1.393349445	0.088685015	0.263591573	0.201399694	5512	tags=64%	list=36%	signal=41%	3586/3111/3118/3117/3109/3122/3127/3113/3119/2205/2207/3115/6356/7124
hsa04392	Hippo signaling pathway - multiple species	27	0.452450094	1.44368458	0.055611729	0.194036576	0.148255525	6174	tags=74%	list=40%	signal=44%	54798/166824/25937/23286/7004/122786/8463/8642/7003/55233/92597/9770/10413/5058/6788/4771/9113/126374/26524/1454
hsa04976	Bile secretion	57	0.450386467	1.580138953	0.005994006	0.044745952	0.034188578	2491	tags=33%	list=16%	signal=28%	1080/6523/57552/108/358/6344/6550/478/361/113/486/476/6513/109/6548/10257/6522/8671/483
hsa00532	Glycosaminoglycan biosynthesis - chondroitin sulfate / dermatan sulfate	20	0.450081265	1.362203106	0.105532787	0.290785486	0.222177466	1178	tags=25%	list=8%	signal=23%	9469/55790/64131/29940/50515
hsa05332	Graft-versus-host disease	33	0.44752723	1.466111711	0.037148594	0.145423156	0.11111197	2886	tags=45%	list=19%	signal=37%	3552/3553/3569/941/356/3111/3118/3117/942/3821/3109/3122/3127/3113/3119
hsa04061	Viral protein interaction with cytokine and cytokine receptor	81	0.446498416	1.618778909	0.000999001	0.012483472	0.009538118	4198	tags=49%	list=27%	signal=36%	6374/3576/3579/2919/3577/51554/6372/2921/1237/56477/3586/1235/53832/3569/1232/3559/3606/1233/1234/1436/3561/1435/6347/5197/1230/8794/10344/8797/3560/2829/6369/8793/3627/6362/6364/2826/6355/9547/6373/3587
hsa04977	Vitamin digestion and absorption	15	0.446331027	1.279151691	0.180379747	0.413584991	0.316003617	2635	tags=27%	list=17%	signal=22%	9227/4363/113278/151056
hsa04610	Complement and coagulation cascades	73	0.442145019	1.588598908	0.002997003	0.026236922	0.020046575	4842	tags=38%	list=31%	signal=26%	5329/5328/623/2151/2152/10544/5327/3684/11326/719/714/3689/713/624/5054/2162/2149/3687/1378/1379/1604/712/966/730/728/2/4179/7056
hsa05144	Malaria	42	0.440791969	1.496595273	0.022044088	0.112319878	0.08581909	3715	tags=48%	list=24%	signal=36%	1311/3576/7042/7058/3553/7043/3586/3569/7057/3606/3383/3689/6347/3082/1378/1379/7099/3458/2995/7097
hsa00910	Nitrogen metabolism	12	0.439767554	1.204752735	0.248104009	0.507263485	0.387579577	3540	tags=33%	list=23%	signal=26%	768/767/771/2747
hsa04060	Cytokine-cytokine receptor interaction	206	0.437022043	1.690869332	0.000999001	0.012483472	0.009538118	4050	tags=47%	list=26%	signal=35%	3589/6374/3604/3976/133396/4982/3576/655/3552/3623/64109/3579/3598/7042/2919/8792/3577/51554/653/149233/6372/654/27242/2921/3553/1237/9180/658/56477/970/7043/8995/392255/9966/3586/1235/53832/5008/3569/1232/2662/3559/1441/3606/10673/3581/4804/1439/1233/1234/1436/60401/1896/3561/356/353500/50615/1435/6347/51561/5197/8741/1230/8794/10344/23529/84957/8797/3560/2829/51330/943/3594/650/6369/90865/8793/…
hsa04923	Regulation of lipolysis in adipocytes	41	0.43437259	1.467766289	0.029058116	0.131065276	0.100141693	4396	tags=44%	list=29%	signal=31%	5593/134/108/4886/5733/113/5742/109/10000/5743/5592/112/5290/2773/11343/5293/5567/5291
hsa04940	Type I diabetes mellitus	38	0.432731954	1.449152744	0.042042042	0.158770535	0.121310165	2886	tags=42%	list=19%	signal=34%	5798/3552/3553/2571/5799/941/356/3111/3118/3117/942/3109/3122/3127/3113/3119
hsa04960	Aldosterone-regulated sodium reabsorption	28	0.429293153	1.378514783	0.086781029	0.263591573	0.201399694	5142	tags=54%	list=33%	signal=36%	6340/6338/478/486/476/483/5579/481/3845/5290/5293/5291/5594/5170/5578
hsa04730	Long-term depression	52	0.429280982	1.494299405	0.013986014	0.083139083	0.063523221	5142	tags=56%	list=33%	signal=37%	5593/2911/283748/3710/255189/5321/3708/5332/6261/2982/3480/5592/2890/4067/123745/5579/2983/4893/2977/2781/3845/2773/2768/10672/5331/5516/8605/5594/5578
hsa05020	Prion diseases	30	0.429180527	1.390412358	0.075528701	0.237693265	0.18161184	4384	tags=47%	list=28%	signal=33%	4684/3552/3553/3569/714/5621/713/3915/10963/4851/712/730/1958/5567
hsa05230	Central carbon metabolism in cancer	64	0.42897449	1.523311859	0.006993007	0.046273605	0.035355796	4396	tags=52%	list=29%	signal=37%	4914/5214/3099/2260/5315/5213/3091/5156/80201/3945/9123/6513/3098/4609/10000/441531/6510/57103/3815/2539/2322/5223/2744/3101/5159/4893/92483/3939/160287/3845/5290/5293/5291
hsa04390	Hippo signaling pathway	144	0.421038134	1.592283918	0.000999001	0.012483472	0.009538118	5425	tags=59%	list=35%	signal=39%	286204/7471/374/7472/5522/6657/7477/655/7042/7482/23418/8324/2246/8321/653/166824/654/2535/330/658/7043/80326/392255/7483/25937/23286/1741/4609/7004/122786/54361/11211/353500/3689/3397/8323/5054/8463/8325/7534/7003/154796/650/23291/51176/7976/10971/3996/9231/85409/7046/5520/10207/7474/55233/1495/4092/4087/92597/7533/7532/7529/84612/324/999/23513/10413/27113/4086/1490/8313/5516/6788/595/5584/7048/…
hsa00140	Steroid hormone biosynthesis	45	0.419111306	1.432666865	0.031031031	0.131065276	0.100141693	2420	tags=24%	list=16%	signal=21%	54579/1588/54577/54575/6820/412/1545/54576/54578/79799/10720
hsa00590	Arachidonic acid metabolism	45	0.415181372	1.419232995	0.034034034	0.14006314	0.107016598	3594	tags=38%	list=23%	signal=29%	283748/255189/493869/5321/5740/240/5742/9536/246/8399/5743/26279/123745/151056/242/2678/6916
hsa00830	Retinol metabolism	51	0.411905874	1.432227819	0.025974026	0.122612681	0.093683406	3006	tags=25%	list=20%	signal=21%	54579/54577/9227/29785/54575/54576/54578/56603/79799/10170/10720/8854/54600
hsa05320	Autoimmune thyroid disease	30	0.411625657	1.333539999	0.113796576	0.302127624	0.230843537	2886	tags=40%	list=19%	signal=33%	3586/941/356/3111/3118/3117/942/3109/3122/3127/3113/3119
hsa03010	Ribosome	124	-0.410832636	NA	1	1	0.764059682	7614	tags=97%	list=49%	signal=49%	6192/28998/51263/65005/51073/64968/9801/63931/124995/63875/29074/51021/51187/6175/6228/9553/6183/4736/51081/55168/51121/6129/6189/6187/6125/64963/51023/65008/64969/64965/200916/6206/6124/55173/6193/64979/6188/6171/6207/6128/6191/6122/64983/6146/79590/54948/6138/65003/6134/6230/6130/6204/6233/6143/6202/6132/51116/29093/9349/6208/6194/51373/23521/6156/6229/3921/7311/6201/6142/6147/6165/6222/6217/61…
hsa04360	Axon guidance	171	0.410827696	1.575530412	0.000999001	0.012483472	0.009538118	4939	tags=53%	list=32%	signal=36%	137970/2049/90249/1946/56896/5063/285220/655/9723/10512/9353/10371/1949/84628/219699/1630/57556/2051/658/2042/57689/3984/5361/3688/91653/2045/57522/84448/7222/80031/56924/55740/54361/6586/54437/3611/1947/5921/6091/8440/6585/91584/4756/9901/2043/56963/64218/10505/5727/2047/8633/55558/7976/1808/8829/6092/6093/5365/1969/3985/4893/7474/1948/3983/59277/3845/23365/5290/2773/23654/2050/5293/84612/64101/…
hsa04726	Serotonergic synapse	85	0.407505495	1.482570797	0.006993007	0.046273605	0.035355796	5702	tags=54%	list=37%	signal=34%	3359/3355/3751/283748/3710/255189/5321/2562/6571/3363/3708/240/5742/5332/246/7166/775/5743/59345/776/3360/2784/123745/351/5579/3762/3763/6532/242/4893/3845/779/55970/2773/5567/7220/5331/8605/5594/778/5578/3352/54331/2785/2793/3351
hsa04145	Phagosome	132	0.407313179	1.533112422	0.001998002	0.020183602	0.015421476	4117	tags=45%	list=27%	signal=34%	729238/1311/10381/81035/3673/79659/4688/3685/7058/84617/1536/22925/50617/3688/3684/7057/2209/338382/2214/64581/7846/4481/30835/3111/84790/10333/2204/3118/2215/10376/4074/3689/3678/6890/3117/1535/2212/1783/1781/1520/3109/3122/3127/3113/245972/3119/1778/7099/51807/90423/347733/528/8417/7097/7037/3693/51606/526/821/7277
hsa04924	Renin secretion	58	0.40713543	1.431046673	0.024975025	0.12146944	0.092809901	4601	tags=50%	list=30%	signal=35%	5593/134/3710/358/1907/117/3708/1636/5332/1909/5139/2982/5136/775/1906/776/5734/3759/5732/2983/5137/112/2977/779/2773/1508/5567/805/5331
hsa04350	TGF-beta signaling pathway	83	0.406289811	1.474584687	0.006993007	0.046273605	0.035355796	7029	tags=72%	list=46%	signal=39%	26585/655/7042/2331/5308/653/654/658/4681/7043/3400/392255/7057/79875/4609/1875/2200/4052/353500/3397/1634/4756/3399/56963/4093/650/4091/6093/7046/3458/90/4092/4087/3624/25805/57154/64750/4086/5516/5594/7048/60436/2033/659/7124/9765/4090/6500/4088/1874/92/656/652/8454/151449/1030/657/268/5933/387
hsa02010	ABC transporters	39	0.404864319	1.358033247	0.072144289	0.232474851	0.17762466	5448	tags=49%	list=35%	signal=32%	26154/1080/154664/4363/21/6833/24/6890/10257/9619/225/5243/10057/8714/20/1672/23457/10058/340273
hsa04724	Glutamatergic synapse	97	0.403645991	1.484647651	0.003996004	0.033755718	0.025791383	2876	tags=34%	list=19%	signal=28%	2917/50944/2914/2911/283748/2916/3710/255189/108/81539/2903/57030/2897/5321/3708/113/5332/9456/109/6507/775/2913/9229/59345/776/2784/2744/2890/123745/5579/2902/2918/2893
hsa04740	Olfactory transduction	36	0.402112601	1.336397215	0.097389558	0.276655294	0.211381156	3326	tags=36%	list=22%	signal=28%	5593/1258/6547/6543/5997/109/5136/83988/6546/5592/5137/1262/57101
hsa00900	Terpenoid backbone biosynthesis	19	-0.398854465	-1.917095255	0.029411765	0.131065276	0.100141693	9256	tags=100%	list=60%	signal=40%	116150/23463/3156/23590/2224/39/9453/10269/57107/2339/79947/9986/51449/3422/2342/38/4597/10654
hsa04961	Endocrine and other factor-regulated calcium reabsorption	46	0.397554686	1.364097508	0.059059059	0.201680404	0.154095865	7181	tags=70%	list=47%	signal=37%	793/56302/6547/6543/478/486/476/5332/624/6546/493/483/1759/5579/112/163/481/7421/1213/5567/8766/5331/5578/115/1173/5330/1785/26052/161/490/23236/482
hsa04918	Thyroid hormone synthesis	60	0.397194164	1.402635366	0.030969031	0.131065276	0.100141693	1677	tags=23%	list=11%	signal=21%	50506/405753/90993/3710/108/493869/478/3708/113/486/476/5332/109/8458
hsa04340	Hedgehog signaling pathway	44	0.396689059	1.353893703	0.067	0.22403125	0.171173246	5182	tags=57%	list=34%	signal=38%	2737/64399/23432/91653/2121/2735/2619/132884/596/1452/5727/23291/11127/1954/4036/53944/57154/50937/64750/5567/408/595/374654/8452/339745
hsa00500	Starch and sucrose metabolism	28	0.39655902	1.273401328	0.152371342	0.366881807	0.280319597	2643	tags=29%	list=17%	signal=24%	93432/3099/8972/80201/283209/3098/2992/3101
hsa04020	Calcium signaling pathway	154	0.396355955	1.507762771	0.000999001	0.012483472	0.009538118	2348	tags=30%	list=15%	signal=26%	1128/5021/2066/5350/2911/623/1139/3710/3269/108/2903/6547/777/6543/136/113026/4923/3363/5733/5724/3708/5737/8913/113/5156/5332/6261/57105/8912/1909/109/80228/444/6865/5136/775/85366/776/3360/624/6262/5255/6546/8877/493/2149
hsa04657	IL-17 signaling pathway	71	0.396146846	1.418396495	0.020979021	0.108617189	0.082990015	6872	tags=68%	list=45%	signal=38%	4586/6374/4312/8061/3576/2919/4318/6372/2921/3553/3569/5602/5743/6347/3320/5603/3326/3627/9641/3458/6364/4790/841/225689/7187/23765/29761/727897/5594/8772/6356/7124/8517/10758/7128/29110/7188/3551/2353/6300/1147/27190/7189/55540/6885/257397/5601/2932
hsa04933	AGE-RAGE signaling pathway in diabetic complications	96	0.396019472	1.455176006	0.004995005	0.038290867	0.029256508	5142	tags=53%	list=33%	signal=36%	3576/3552/7042/4313/2152/1278/1277/113026/1281/3553/1536/7043/6772/5332/3569/5602/1288/3383/1284/10000/1282/1906/6347/5054/596/3717/50507/5579/2335/5603/1019/7046/4893/1286/4790/4087/3845/4846/5290/7424/5293/1285/1958/5291/5331/51196/7056/595/5594/7048/5578
hsa05219	Bladder cancer	40	0.395795926	1.333710883	0.087174349	0.263591573	0.201399694	5160	tags=52%	list=34%	signal=35%	4312/3576/4313/4318/7057/1950/4609/1839/5925/1019/9252/4893/1612/3845/1871/999/1890/6714/595/5594/2261
hsa00565	Ether lipid metabolism	42	0.39465444	1.339947209	0.073146293	0.232474851	0.17762466	6523	tags=60%	list=42%	signal=34%	283748/255189/7368/5321/254531/8399/79888/8612/26279/123745/151056/9514/5049/5168/7941/8540/8605/85465/5050/5337/5048/284161/122618/5338/10390
hsa04611	Platelet activation	116	0.394267171	1.4675503	0.006993007	0.046273605	0.035355796	4949	tags=50%	list=32%	signal=34%	5593/283748/3673/3710/255189/108/1278/1277/5321/1281/3708/113/5742/3688/5332/64805/109/5294/2982/6850/10125/10000/85366/2212/5592/5028/2149/4067/3937/123745/5603/2983/112/6093/4659/6916/2977/83706/8773/7094/23365/4846/5290/2773/5293/5739/10672/5567/5291/54518/6714/7408/5331/23533/2207/8605/5594/5584
hsa04929	GnRH secretion	54	0.393990274	1.376334465	0.043956044	0.162182645	0.12391722	5638	tags=57%	list=37%	signal=36%	3710/6696/3708/8913/5332/8912/348980/10000/775/776/3767/2550/5579/3762/3763/4893/3783/3845/779/5290/5293/5291/7220/5331/408/5594/778/3782/5578/7224/3972
hsa00980	Metabolism of xenobiotics by cytochrome P450	55	0.393878278	1.378484839	0.040959041	0.156522049	0.119592187	4002	tags=31%	list=26%	signal=23%	54579/54577/29785/54575/1545/54576/54578/222/79799/653689/10720/54600/221/2947/1645/54658/2950
hsa04510	Focal adhesion	184	0.391647484	1.50719215	0.000999001	0.012483472	0.009538118	5395	tags=54%	list=35%	signal=36%	284217/22798/3918/1311/3675/2318/5063/80310/3673/3691/3381/1293/3694/6696/3371/1278/3696/1277/3914/3685/2316/7058/330/5156/3688/3676/5602/7057/22801/1950/1288/3912/56924/7414/3480/3908/1284/10000/3611/1282/85366/3911/3678/1292/1291/53358/596/3082/1297/824/3915/7148/8516/87/5159/857/131873/5579/56034/5649/6464/2335/10451/6093/5155/7409/4660/1793/3910/55742/4659/3909/9564/1286/3693/7094/5290/7424/5…
hsa00604	Glycosphingolipid biosynthesis - ganglio series	15	0.391290936	1.121410863	0.333333333	0.603737045	0.461291135	7138	tags=73%	list=46%	signal=39%	81849/27090/256435/2583/8869/2720/3074/29906/8705/6489/6483
hsa04744	Phototransduction	15	0.38977014	1.117052375	0.33649789	0.603737045	0.461291135	4520	tags=40%	list=29%	signal=28%	1258/5957/8787/5145/9187/805
hsa04215	Apoptosis - multiple species	28	0.38676775	1.241960317	0.183652876	0.418103356	0.319455917	8024	tags=82%	list=52%	signal=39%	5366/330/5602/4804/596/8678/578/317/841/57448/27113/840/8772/329/56616/598/5601/637/54205/27429/836/331/332
hsa04514	Cell adhesion molecules (CAMs)	130	0.386203628	1.451990791	0.002997003	0.026236922	0.020046575	5231	tags=52%	list=34%	signal=35%	79679/51208/1462/4684/22871/257194/80380/3696/84628/3685/9071/1272/1001/57689/3688/3676/29126/3684/1364/941/3383/3111/5788/57863/3118/6900/3689/3117/942/5797/5818/4359/152404/3109/6693/4756/965/3122/8506/6614/8516/4897/3127/5010/3113/3119/9019/920/9672/5792/80381/57555/54413/2734/58494/100506658/64101/999/29851/3695/64115/6404/83700/3115/3384/3655/925/6403
hsa04911	Insulin secretion	68	0.385711681	1.377899412	0.030969031	0.131065276	0.100141693	5142	tags=53%	list=33%	signal=35%	90993/9699/3710/108/478/117/113/486/476/5332/6513/109/6833/27345/27445/775/6616/776/6262/3767/483/5579/112/3651/481/9586/3783/6804/779/5567/5331/3779/54795/778/3782/5578
hsa05222	Small cell lung cancer	87	0.385339868	1.405268128	0.016983017	0.093992215	0.071815662	4531	tags=46%	list=29%	signal=33%	284217/22798/3918/3675/3673/3914/3685/330/3688/1288/4609/3912/3908/1284/10000/1282/5743/5915/3911/596/3915/1021/578/2335/5925/1019/3910/3909/1286/4790/317/5290/51426/1871/5293/1285/5291/7187/9134/5747
hsa05205	Proteoglycans in cancer	185	0.38523484	1.482273882	0.001998002	0.020183602	0.015421476	4694	tags=47%	list=31%	signal=33%	60495/7471/2318/7472/2066/7477/5329/5328/3673/7042/4313/3710/1278/2260/4318/1277/4060/7482/8324/3685/286/8321/2316/2535/3708/3091/7291/10855/8826/80326/287/7483/3688/7057/22808/867/4609/288/3339/960/3480/3236/356/10000/54361/11211/4478/6548/3678/1839/8323/2817/8325/7078/3082/1634/5727/857/5579/7976/2335/5603/10451/7099/6093/7409/4660/4893/4659/7474/7430/27250/7097/4087/3845/3693/23365/5290/5293/5…
hsa04024	cAMP signaling pathway	170	0.384801261	1.474880348	0.000999001	0.012483472	0.009538118	4733	tags=46%	list=31%	signal=33%	1128/1258/90993/627/3355/10021/1080/5021/10846/5350/2696/2737/134/64399/8843/108/2903/4886/1907/478/5733/117/113/486/338442/476/5602/1909/109/5139/2735/5144/6662/10000/775/1906/6548/84152/776/3360/6262/493/10257/2867/5142/2149/2890/483/814/5727/2550/5732/2902/2893/10451/112/5443/6093/1262/7409/4659/481/9586/56670/4790/2906/779/5290/2773/5293/64411/5567/5291/488/805/7432/51196/5058/4301
hsa00650	Butanoate metabolism	22	0.383653844	1.179866605	0.254841998	0.511276758	0.390645957	2375	tags=23%	list=15%	signal=19%	54511/2571/341392/5019/65985
hsa04072	Phospholipase D signaling pathway	138	0.383212758	1.4482241	0.002997003	0.026236922	0.020046575	7061	tags=66%	list=46%	signal=36%	2917/2914/3576/2911/283748/2916/80310/3579/255189/108/1902/3577/5321/5737/9162/113/5156/8395/5332/109/22808/23566/1950/5294/6850/2846/10000/8612/2913/9265/1607/3815/9170/53358/8877/2149/5899/57121/123745/1608/5159/1759/56034/160851/2918/6464/112/5155/4893/8526/56895/3845/5290/2205/5293/2768/27128/10672/5291/55326/5781/5331/23533/4254/2207/8605/5594/5578/5898/8527/5337/1609/2475/6654/10161/115/533…
hsa04540	Gap junction	75	0.383055982	1.380654323	0.027972028	0.130130739	0.099427651	4601	tags=48%	list=30%	signal=34%	5593/10381/2911/80310/3710/108/1902/84617/3708/113/5156/2697/5332/109/1950/2982/7846/84790/10376/5592/5159/5579/56034/2983/112/51807/5155/347733/4893/2977/3845/7277/2773/5567/6714/5331
hsa01523	Antifolate resistance	31	0.379124033	1.232497976	0.188128773	0.425277014	0.32493702	6310	tags=61%	list=41%	signal=36%	390243/4363/3553/3569/2352/10257/2618/10057/4790/2348/7298/8714/471/2350/7124/8517/3551/1244/1147
hsa04151	PI3K-Akt signaling pathway	300	0.378777467	1.494958136	0.000999001	0.012483472	0.009538118	4166	tags=41%	list=27%	signal=30%	1128/284217/2069/90993/22798/627/3918/1946/374/1311/3675/5522/4914/2066/80310/3673/3691/3381/1293/3694/6696/3371/1278/4915/2260/3696/1277/1902/3914/2246/3685/7058/2252/9180/5156/5523/7039/2254/3688/3676/5008/3569/7057/22801/3559/1441/23566/1950/1288/5294/6850/4804/4609/3912/1436/2846/3480/3908/1284/3561/356/10000/1282/59345/3911/3678/1292/3815/1435/9170/1291/2322/596/2784/3717/3082/2149/5563/5712…
hsa04727	GABAergic synapse	68	0.376632354	1.345464827	0.050949051	0.18376006	0.140403653	4538	tags=43%	list=30%	signal=30%	2568/2555/108/81539/2562/2571/200959/113/2567/109/5334/2556/775/59345/776/2784/2744/2550/5579/6538/3763/112/66008/2563/779/55970/2773/5567/6714
hsa00860	Porphyrin and chlorophyll metabolism	37	0.376199314	1.256030328	0.153153153	0.366881807	0.280319597	4569	tags=38%	list=30%	signal=27%	54579/54577/54575/54576/9843/54578/79799/2058/10720/54600/3162/54658/3052/644
hsa00601	Glycosphingolipid biosynthesis - lacto and neolacto series	24	0.376093083	1.174709537	0.251261352	0.507263485	0.387579577	5727	tags=54%	list=37%	signal=34%	2525/10331/2526/8706/8707/10317/28/6484/2524/53947/2528/10678/8702
hsa04810	Regulation of actin cytoskeleton	191	0.374314393	1.443563723	0.001998002	0.020183602	0.015421476	5391	tags=52%	list=35%	signal=34%	1128/85477/1132/3675/5063/80310/623/3673/3691/3694/2260/3696/1902/50649/2246/3685/2252/5156/8826/2254/3984/8395/3688/3676/3684/5217/3681/22801/22808/1950/56924/7414/2846/3645/55740/4478/85366/6548/3689/3678/624/9170/2149/57121/3071/10152/10095/8516/87/5159/10787/3687/56034/4627/2335/10451/6093/23191/5155/7409/4660/1793/10109/3985/4893/4659/9564/7430/10163/4628/3845/3693/23365/55970/5290/9459/5293…
hsa04725	Cholinergic synapse	97	0.373918453	1.375306991	0.016983017	0.093992215	0.071815662	5689	tags=53%	list=37%	signal=33%	1128/90993/1136/1132/1141/1139/3710/108/56479/8973/3708/113/5332/109/5294/3786/10000/43/775/59345/3784/776/596/2784/3759/3717/814/5579/3763/112/4893/9586/3845/779/55970/5290/2773/5293/5567/5291/3768/5331/23533/5594/778/5578/54331/1385/2785/64764/2793
hsa05204	Chemical carcinogenesis	59	0.37347696	1.314948723	0.06993007	0.229056658	0.175012957	3265	tags=25%	list=21%	signal=20%	54579/54577/54575/1139/1545/54576/54578/222/5743/79799/653689/10720/54600/221/2947
hsa04927	Cortisol synthesis and secretion	53	0.373330846	1.300100252	0.095904096	0.274867989	0.210015548	1954	tags=25%	list=13%	signal=21%	3777/90993/57552/3710/108/3708/8913/113/5332/8912/109/775/776
hsa00010	Glycolysis / Gluconeogenesis	60	0.371338053	1.311328142	0.067932068	0.224806122	0.171765294	3835	tags=35%	list=25%	signal=26%	5214/3099/5315/5213/80201/3945/2026/3098/1737/5230/441531/222/226/5223/3101/2023/221/387712/92483/3939/160287
hsa05032	Morphine addiction	70	0.370734705	1.327725044	0.052947053	0.186769275	0.142702873	3119	tags=34%	list=20%	signal=27%	2568/2555/10846/134/108/2562/200959/113/2567/109/5139/2556/5136/5144/59345/27115/2784/5142/2550/5579/3762/3763/5137/112
hsa05145	Toxoplasmosis	105	0.369177941	1.367292399	0.016983017	0.093992215	0.071815662	5057	tags=50%	list=33%	signal=33%	284217/22798/3918/7042/3312/3914/330/240/7043/3688/3586/6772/5602/3310/5294/3912/1234/3908/3111/10000/3118/3911/3117/596/3109/3717/3122/3915/3127/3113/3654/3119/4261/5603/7099/3910/3458/3909/7097/4790/841/3716/23643/2773/3587/3460/23533/3115/5594/5170/329/3592
hsa04625	C-type lectin receptor signaling pathway	93	0.36752472	1.34478007	0.028971029	0.131065276	0.100141693	6330	tags=63%	list=41%	signal=38%	3710/3553/3708/1959/3586/6772/3569/5602/22808/64581/1960/6850/30835/10000/5743/51561/114548/338339/5603/9020/8915/4893/9641/8844/4790/3845/841/23365/5290/834/5293/5971/26253/5291/10892/805/5781/1263/6714/4775/5058/3659/2207/5594/3592/868/7124/1540/8517/4791/5530/4772/29108/4046/3551/6300/64170/1147/5532
hsa04930	Type II diabetes mellitus	38	0.364462575	1.220529095	0.19019019	0.426930427	0.326200326	6131	tags=55%	list=40%	signal=33%	3099/5315/777/8913/80201/5602/6833/3098/775/776/3767/3101/3651/5290/5293/5291/5594/7124/122809/2475/3551
hsa04666	Fc gamma R-mediated phagocytosis	91	0.362523084	1.323703578	0.035964036	0.144305694	0.110258163	5648	tags=52%	list=37%	signal=33%	85477/273/283748/255189/5321/8853/50807/3984/8395/4651/2209/3055/2214/6850/10000/5788/8612/2215/2212/1794/8877/4067/123745/10095/5579/10451/10810/4082/7409/10109/3985/10163/5290/5293/3636/5291/7408/5058/653361/8605/5594/65108/5578/10552/8936/5880/5337
hsa00061	Fatty acid biosynthesis	17	0.360983576	1.059191082	0.405630865	0.654309085	0.499931191	467	tags=12%	list=3%	signal=11%	55301/23205
hsa00030	Pentose phosphate pathway	24	0.36075113	1.12678965	0.310797175	0.586858194	0.448394685	4505	tags=38%	list=29%	signal=27%	5214/5213/729020/226/2539/7086/5226/5634/6120
hsa04713	Circadian entrainment	80	0.359422519	1.302491695	0.048951049	0.178560076	0.136430555	7210	tags=64%	list=47%	signal=34%	5593/3710/108/2903/117/3708/8913/113/5332/6261/8912/109/2982/775/59345/776/6262/2784/5592/2890/5579/3762/2902/2893/3763/2983/112/9252/2977/2906/55970/2773/5567/805/5331/5594/5578/54331/1385/2785/2793/115/2353/51655/5330/2782/818/111/2783/23236/2790
hsa04261	Adrenergic signaling in cardiomyocytes	124	0.358468975	1.342570929	0.014985015	0.087457997	0.066823129	4957	tags=44%	list=32%	signal=30%	9254/90993/6331/5522/4634/5350/108/6547/6543/781/59283/478/7171/113/5523/486/476/5332/55799/109/5294/10000/775/3784/6548/776/6262/6546/596/493/483/782/784/5603/112/7168/785/9252/5520/481/9586/6324/779/7170/7139/2773/5567/488/805/5331/23533/5516/5594/778
hsa04916	Melanogenesis	85	0.353829121	1.287287481	0.057942058	0.199993555	0.152807012	3509	tags=34%	list=23%	signal=26%	90993/7471/7472/7477/108/4286/7482/8324/8321/2535/113/80326/7483/5332/109/54361/11211/1906/7306/3815/8323/8325/51176/5579/7976/112/5443/4893/7474
hsa01230	Biosynthesis of amino acids	63	0.352974552	1.25050938	0.106893107	0.290785486	0.222177466	3365	tags=30%	list=22%	signal=24%	5214/586/5315/5213/440/729020/2026/5230/3419/441531/384/5831/226/5223/7086/50/2023/387712/1431
hsa05134	Legionellosis	55	0.350694885	1.227352737	0.147852148	0.366837708	0.280285902	6009	tags=55%	list=39%	signal=33%	3576/2919/3312/2921/3553/3684/3569/3310/3606/7100/3689/4671/1378/1379/7099/7097/58484/4790/317/3329/841/834/840/1915/3592/7124/4791/9554/29108/3306
hsa05330	Allograft rejection	32	0.350272679	1.141647302	0.279233871	0.546549223	0.417596226	2886	tags=38%	list=19%	signal=31%	3586/941/356/3111/3118/3117/942/3109/3122/3127/3113/3119
hsa04962	Vasopressin-regulated water reabsorption	39	0.348952925	1.170490091	0.24749499	0.507263485	0.387579577	6865	tags=62%	list=45%	signal=34%	90993/79659/361/109/1783/1781/1778/112/84516/9586/360/10671/5567/8766/5878/1385/64764/10540/115/51143/397/4905/10488/1639
hsa04630	JAK-STAT signaling pathway	116	0.347454427	1.29330283	0.036963037	0.145423156	0.11111197	6115	tags=53%	list=40%	signal=32%	3589/116379/3976/64109/3598/2670/149233/9180/5156/3586/6772/53832/5008/3569/3559/1441/1950/3581/4609/1439/3561/10000/50615/51561/596/3717/3560/3594/5159/10401/30837/5155/3458/1270/3600/3977/3575/5290/3716/3587/5293/1438/3601/5291/3460/3455/5781/595/3592/3574/9655/2033/598/122809/8027/10254/2475/9063/6654/5771/3953
hsa04915	Estrogen signaling pathway	107	0.34718533	1.286391465	0.037962038	0.146817038	0.11217698	4601	tags=41%	list=30%	signal=29%	90993/7031/2911/4313/3710/108/3859/25984/4318/3312/3880/390792/3708/5241/113/7039/5332/3310/109/10000/1839/53358/596/3320/2550/3762/6464/3763/112/5443/2288/3326/4893/9586/3845/4846/5290/2773/5293/5567/5291/805/6714/5331
hsa04380	Osteoclast differentiation	119	0.346608486	1.293596683	0.033966034	0.14006314	0.107016598	7129	tags=64%	list=46%	signal=35%	799/4982/8061/3552/7042/1513/4286/4688/8792/3553/6772/5602/11006/2209/2214/6850/1436/10326/126014/10000/54209/2215/8878/1535/1435/2212/3937/10859/814/11027/6688/11024/5603/10288/9020/7046/3458/2274/4790/79168/7305/2355/5290/3716/5293/5971/5291/3460/3455/653361/140885/5594/7048/1385/7124/1540/8517/4791/5530/353514/4772/3726/54/3551/2353/6300/1147/5532/7189/6885/5604/3690/5601/9021/695/23547
hsa00603	Glycosphingolipid biosynthesis - globo and isoglobo series	13	0.346347353	0.96594503	0.52513369	0.792022206	0.605152235	7138	tags=69%	list=46%	signal=37%	8706/10317/26301/2717/2524/53947/3074/6489/6483
hsa01210	2-Oxocarboxylic acid metabolism	16	0.346209483	1.003343195	0.457983193	0.710205821	0.542639634	3365	tags=25%	list=22%	signal=20%	586/3419/50/1431
hsa05218	Melanoma	61	0.345864062	1.223298415	0.138861139	0.3482377	0.266074386	4396	tags=43%	list=29%	signal=31%	80310/2260/4286/2246/2252/5156/2254/1950/3480/10000/3082/5159/1021/56034/578/5925/1019/5155/4893/3845/5290/51426/1871/5293/999/5291
hsa05130	Pathogenic Escherichia coli infection	181	0.344736379	1.325328142	0.013986014	0.083139083	0.063523221	6761	tags=64%	list=44%	signal=36%	51208/10381/5063/3576/1902/4622/9071/84617/3553/57644/3688/4651/3569/5602/3055/1364/3606/7846/2846/356/644150/7100/84790/9632/9265/10376/8440/2212/9170/22989/114548/2149/4671/57121/4067/3071/8797/10095/837/7456/10787/5010/4643/115557/8735/4646/3654/4644/578/4627/5603/7099/10810/51807/6093/23191/9181/10109/347733/4641/7430/10163/4628/4790/55971/841/23365/10061/7277/834/2768/100506658/27128/10672/4…
hsa04022	cGMP-PKG signaling pathway	144	0.34308729	1.297489061	0.022977023	0.115244131	0.088053394	4636	tags=41%	list=30%	signal=29%	5593/1258/90993/5350/4879/134/3710/150/108/6547/6543/4985/5997/478/3708/113/486/476/5332/1909/109/5139/5294/2982/8654/27345/10000/775/85366/776/624/6546/2969/493/5592/483/10335/2983/112/6093/4659/481/9586/2977/293/7417/779/4846/2773/7416/2768/10672/488/805/4775/7408/5331/23533/3779
hsa05165	Human papillomavirus infection	294	0.341437686	1.346601794	0.002997003	0.026236922	0.020046575	5692	tags=49%	list=37%	signal=32%	284217/90993/8900/22798/7471/3918/1311/3675/7472/5522/7477/3673/3691/3381/1293/3694/6696/3371/1278/5315/3696/1277/7482/3914/8324/3685/8321/84667/2535/7058/84441/50617/5523/80326/182/7483/3688/6772/3676/3955/7057/22801/1950/1288/1741/3912/4854/3908/1284/356/10000/54361/26508/11211/1282/5743/3911/3678/1292/8323/4853/1291/8325/5734/1452/1297/3915/7148/8516/5159/131873/1021/545/245972/7976/5649/578/3…
hsa03060	Protein export	22	-0.340827225	-1.882622858	0.095238095	0.274867989	0.210015548	8932	tags=95%	list=58%	signal=40%	29927/11231/6730/6729/60559/83943/23478/6734/58477/6728/9789/6726/7095/6727/23480/28972/5018/90701/196294/55176
hsa04659	Th17 cell differentiation	92	0.340153169	1.243061933	0.094905095	0.274867989	0.210015548	6385	tags=59%	list=42%	signal=35%	917/149233/3553/3091/6772/3569/5602/3559/3561/3111/3118/50615/3117/51561/3109/3717/5588/3122/3560/3320/3127/3594/3113/3119/5603/861/920/3326/7046/3458/4790/4087/3716/3460/4775/3662/196/3115/5594/7048/4794/8517/5530/4088/2475/4772/2625/3551/2353/5335/6300/1147/5532/3123
hsa04612	Antigen processing and presentation	62	0.338170509	1.197336554	0.172827173	0.399118867	0.304950634	6867	tags=63%	list=45%	signal=35%	3312/3310/3111/3118/6890/3117/1520/3821/3109/3122/3320/3127/3113/3119/4261/920/3326/3458/10197/3308/821/1508/3805/5641/5993/8302/3115/925/1385/7124/10437/6891/4800/3306/3123/567/3309/972/3804
hsa00982	Drug metabolism - cytochrome P450	52	0.337656778	1.17536146	0.206793207	0.457797375	0.349784517	4002	tags=27%	list=26%	signal=20%	54579/54577/54575/54576/54578/222/79799/653689/10720/54600/221/2947/54658/2950
hsa04658	Th1 and Th2 cell differentiation	82	0.33721721	1.223078309	0.118881119	0.310250725	0.23705007	6385	tags=60%	list=42%	signal=35%	10683/917/84441/182/6772/5602/3559/4854/3561/3111/3118/3117/4853/3109/3717/5588/3122/3560/3127/3594/3113/3119/5603/3714/920/4851/3458/4790/3716/3460/4775/3115/5594/3592/4794/28514/8517/9794/5530/4772/2625/3551/2353/864/5335/6300/1147/5532/3123
hsa04064	NF-kappa B signaling pathway	97	0.337038296	1.239658328	0.084915085	0.262093676	0.20025521	7345	tags=67%	list=48%	signal=35%	3576/5328/2919/8792/2921/3553/330/84433/283106/10673/6850/60401/1896/3383/5743/596/5588/353376/4067/128178/5579/3654/597/7706/7099/9020/8915/472/4790/23586/29775/23643/5971/7187/10892/6387/1457/329/23085/598/7124/1540/79092/8517/142/4791/7128/7188/3551/5335/7412/4050/1147/6363/114609/7189/6885/257397/3929/6351/10913/695/9560/1459/51135
hsa04926	Relaxin signaling pathway	113	0.335185586	1.244895225	0.072927073	0.232474851	0.17762466	7210	tags=62%	list=47%	signal=33%	90993/4312/4313/108/1278/4318/1277/1281/113/5332/5602/109/1288/59350/1284/6019/10000/1282/1906/59345/53358/2784/6464/5603/2769/3640/112/7046/4893/9586/1286/4790/4087/3845/55970/4846/5290/7424/2773/5293/1285/5567/5291/6714/5331/408/5594/7048/5578/1287/54331/1385/2785/64764/2793/6654/115/2353/6300/5330/2782/10488/5604/1956/5601/111/2783/23236/6013/2790
hsa05152	Tuberculosis	153	0.333799051	1.269357109	0.030969031	0.131065276	0.100141693	7235	tags=65%	list=47%	signal=35%	3552/7042/3553/22925/50617/7043/3586/7096/6772/3684/3569/5602/2209/2214/64581/3606/6850/30835/3111/10000/10333/3118/2215/3689/3117/2212/51561/1520/596/8877/3109/3717/3122/3127/3687/3113/245972/3654/3119/4261/1378/5603/1379/7099/8767/8915/8844/3458/7421/7097/4790/317/3329/3656/51606/841/23365/3716/3587/26253/3460/10892/805/1263/6714/5993/5289/2207/3115/5594/8772/5878/3592/2033/1385/7124/1594/5530/…
hsa04015	Rap1 signaling pathway	191	0.330468688	1.274470388	0.025974026	0.122612681	0.093683406	5532	tags=49%	list=36%	signal=32%	1946/80310/108/2903/2260/1902/2246/136/2252/113/5156/2254/3688/5332/3684/5217/7057/109/22808/23566/1950/2357/4804/1436/2846/2533/3480/55740/10000/5909/3689/3397/3815/1435/9170/3082/5028/2149/5899/57121/3937/5159/9771/5579/56034/284/2902/5603/10451/112/5155/7409/1969/57568/4893/1500/9564/889/260425/3845/7094/23094/5290/7424/7010/2773/5293/84612/64411/999/5291/23683/805/54518/6714/7408/5331/2889/51…
hsa04310	Wnt signaling pathway	141	0.329861236	1.246666857	0.051948052	0.185281385	0.141566036	2834	tags=28%	list=18%	signal=23%	6423/7471/4316/7472/8061/7477/4919/27121/7482/8324/2239/8321/144165/2535/57216/6425/80326/1488/7483/5332/5602/283106/6422/4609/343637/90665/54361/1501/11211/81839/8323/8325/1452/27123/6424/23291/51176/5579/7976
hsa05200	Pathways in cancer	465	0.32838145	1.319536187	0.000999001	0.012483472	0.009538118	5707	tags=48%	list=37%	signal=31%	284217/8900/22798/10683/7471/3918/3675/7472/4914/5366/4312/7477/3576/623/3673/2737/7042/4313/64399/108/112399/2260/4318/4286/1902/7482/3914/8324/1630/2122/2246/3685/8321/149233/2535/9915/2252/5733/330/3091/113/5156/7043/7039/80326/2254/1488/182/7483/3688/6772/5332/3569/5602/7296/6513/1909/109/3559/1441/23566/1950/1288/867/2735/4609/1439/3912/10125/1436/2846/4854/3480/3908/1284/3561/356/10000/5436…
hsa00531	Glycosaminoglycan degradation	17	0.327821114	0.961886422	0.525547445	0.792022206	0.605152235	6641	tags=53%	list=43%	signal=30%	60495/10855/3423/2588/2799/411/23553/2720/3074
hsa05133	Pertussis	72	0.327647792	1.176554875	0.191808192	0.427572428	0.326690853	5057	tags=43%	list=33%	signal=29%	6374/729238/3576/3552/6372/3553/3688/3586/3684/3569/5602/714/3689/3678/713/51561/114548/353376/3654/5603/7099/712/4790/23643/2773/834/805/3659/840/5594/3592
hsa04971	Gastric acid secretion	58	0.327164588	1.149955914	0.236763237	0.502819549	0.384184145	4601	tags=41%	list=30%	signal=29%	1080/3710/108/478/3708/113/476/5332/3773/109/85366/3784/6548/3759/6522/483/5579/112/481/7430/2773/5567/805/5331
hsa04919	Thyroid hormone signaling pathway	108	0.326385394	1.210144022	0.103896104	0.290005647	0.221581622	7214	tags=61%	list=47%	signal=33%	1735/5214/5350/3685/113026/478/3091/486/6772/476/5332/6513/53919/4609/4854/10000/54361/6548/4853/10231/483/5579/7067/4851/4893/481/9440/3066/3845/5290/5293/5469/5567/5291/488/6714/5331/9282/51196/595/5594/5170/9968/5578/9882/2033/71/8648/116931/2475/1499/23389/5335/8202/652/5330/25942/5604/3690/2932/6009/9969/23236/10499/482/7157
hsa04668	TNF signaling pathway	107	0.326335663	1.209139257	0.114885115	0.302279688	0.230959722	7018	tags=61%	list=46%	signal=33%	90993/6374/3976/2919/4318/6372/2921/3553/330/4323/182/3569/5602/3383/10000/5743/1906/1435/6347/11035/5603/9020/3627/197259/9252/6364/9586/3600/4790/10059/841/5290/8986/7424/5293/5291/153090/7187/3659/840/5594/8772/329/1385/7124/192111/8517/7128/64764/7188/3726/843/3551/2353/6300/7412/1147/10488/6885/257397/5604/64127/5601/6376/9021
hsa03320	PPAR signaling pathway	60	0.325161878	1.148263472	0.233766234	0.50025974	0.382228298	467	tags=7%	list=3%	signal=6%	2173/79966/4312/23205
hsa04066	HIF-1 signaling pathway	100	0.324467136	1.19671182	0.127872128	0.325769469	0.248907317	6812	tags=58%	list=44%	signal=33%	5214/3099/112399/5209/5213/3091/1536/80201/3945/2026/3569/6513/1950/3098/3480/5230/10000/7076/1906/5054/226/596/3101/5579/284/2023/7099/3162/387712/3458/7037/92483/3939/4790/160287/4846/5290/7010/5293/5291/3460/2597/5594/5578/7428/2033/54583/5163/2475/2321/5335/51378/285/6774/8453/5604/1956/818
hsa04014	Ras signaling pathway	204	0.322987238	1.248947699	0.034965035	0.142073117	0.10855234	7210	tags=61%	list=47%	signal=33%	627/1946/5063/4914/283748/80310/255189/2903/4915/2260/2246/5321/3363/2252/5156/7039/2254/5602/8437/22808/1950/4804/8399/56924/10125/1436/3480/356/10000/59345/5921/9610/26279/3815/1435/2322/53358/9462/2784/3082/5899/23179/123745/5159/8831/9771/5579/56034/284/2902/6464/283455/115727/22821/5155/1969/4893/8844/10928/4790/2113/3845/55970/5290/7424/7010/5293/5567/5291/805/5781/51196/5058/4301/25/4254/4…
hsa05416	Viral myocarditis	55	0.32250027	1.128677962	0.268731269	0.529219247	0.40435509	5643	tags=51%	list=37%	signal=32%	284217/6445/941/3383/3908/3111/3118/3689/3117/942/3109/3122/1982/3127/857/3113/3119/1604/841/8672/6442/25/3115/595/1981/71/5880/27
hsa04621	NOD-like receptor signaling pathway	146	0.322047827	1.220414976	0.064935065	0.219412167	0.16764399	7528	tags=67%	list=49%	signal=35%	3576/115362/2919/3710/838/84168/2921/3553/330/3708/1536/6772/5332/3569/5602/7158/3606/3428/4210/1535/6347/84674/596/11035/118429/114548/4671/3320/846/837/5603/7099/3326/9447/8767/340061/4940/9641/91662/58484/55669/4790/10059/7417/55072/7226/841/115361/2635/3716/834/90550/7416/1508/22861/7187/3455/5331/2633/4939/5594/8772/329/2634/140609/598/7124/8517/7128/29110/7188/10392/29108/79671/3551/7419/51…
hsa04721	Synaptic vesicle cycle	59	0.321807924	1.133030854	0.256743257	0.511891835	0.391115913	4040	tags=37%	list=26%	signal=28%	10814/440279/23025/57030/6571/50617/6507/6536/6616/6809/1759/245972/6538/6532/90423/163/528/1213/6804/10497/51606/526
hsa05224	Breast cancer	125	0.321721005	1.205780428	0.103896104	0.290005647	0.221581622	4396	tags=38%	list=29%	signal=28%	10683/7471/7472/7477/2260/7482/8324/2246/8321/2535/2252/5241/80326/2254/182/7483/1950/4609/4854/3480/10000/54361/26508/11211/3815/8323/4853/53358/8325/1452/51176/1021/7976/6464/578/5925/3714/1019/4851/4893/7474/3845/5290/51426/1871/5293/324/5291
hsa05164	Influenza A	142	0.320253309	1.21067093	0.078921079	0.245957926	0.187926534	6385	tags=56%	list=42%	signal=33%	5645/3576/3552/56649/3553/51284/6772/3569/3606/3383/356/3111/10000/3118/3117/6347/3109/3717/114548/3122/8797/3127/3838/3113/5579/1021/90865/3119/4261/578/7706/7099/91543/1019/3627/4940/9641/3458/7098/293/4790/317/64135/23586/841/5290/3716/5610/834/7416/5293/5291/3460/7187/3455/8766/5371/3115/4599/4939/8795/5594/8772/3592/1965/5578/2033/71/7124/8517/29110/29108/23633/79671/3551/103/1147/7514/4928/…
hsa04550	Signaling pathways regulating pluripotency of stem cells	117	0.319508622	1.190712771	0.126873127	0.325769469	0.248907317	4396	tags=39%	list=29%	signal=28%	7471/3976/7472/6657/7477/2260/7482/8324/8321/2535/658/3231/3400/80326/7483/4609/3480/5013/10000/54361/11211/3397/8323/8325/3717/3399/4093/2103/9314/7976/5603/56916/4893/7474/90/3977/4087/3845/3624/3175/5290/3716/5293/5978/324/5291
hsa04216	Ferroptosis	38	0.318896141	1.067934119	0.37037037	0.62904174	0.480625432	7368	tags=61%	list=48%	signal=32%	23657/440738/1536/246/5621/2730/3162/10162/7037/7417/2495/2181/81631/6520/10533/5093/7419/30061/9474/643246/7157/8031/1356
hsa05142	Chagas disease (American trypanosomiasis)	95	0.318605645	1.168105135	0.172827173	0.399118867	0.304950634	5057	tags=44%	list=33%	signal=30%	917/5522/3576/7042/3553/7043/1636/3586/5332/3569/5602/356/714/10000/10333/713/6347/624/5054/3654/5603/2769/7099/7046/5520/3458/712/7097/4790/4087/841/5290/2773/5293/5291/3460/5331/5516/5594/7048/8772/3592
hsa05226	Gastric cancer	122	0.318557476	1.191587874	0.11988012	0.310334826	0.237114329	4483	tags=39%	list=29%	signal=28%	7471/7472/7477/1015/7042/7482/8324/2246/8321/2535/2252/7043/80326/2254/7483/1950/4609/10000/54361/11211/5915/8323/53358/8325/596/3082/1452/51176/7976/6464/578/5925/5243/7046/4893/7474/1495/4087/3845/5290/51426/1871/5293/324/999/5291/9134
hsa04723	Retrograde endocannabinoid signaling	110	0.317822327	1.180331514	0.14985015	0.366837708	0.280285902	3119	tags=25%	list=20%	signal=20%	2568/2555/2911/3710/108/57030/2562/3708/200959/113/2567/5332/5602/747/109/2556/775/5743/59345/776/2784/2890/5579/3762/2893/3763/5603/112
hsa00230	Purine metabolism	115	0.316633137	1.178868808	0.135864136	0.343404627	0.26238163	4812	tags=39%	list=31%	signal=27%	956/10846/26289/108/5315/272/113/109/5139/2982/8654/158067/5136/5144/3614/27115/22978/5142/2618/9061/5145/5471/9583/2983/5137/112/654364/4831/51251/953/29922/93034/2977/6241/5198/8833/9060/5634/124583/1633/6240/158/159/471/50484
hsa05231	Choline metabolism in cancer	92	0.31489711	1.150765732	0.215784216	0.471202267	0.360026654	7846	tags=66%	list=51%	signal=33%	283748/80310/255189/5321/80736/3091/9162/5156/8395/5602/1950/10000/8612/1607/57153/123745/1608/5159/5579/56034/160851/126969/10810/5155/4893/8526/10163/3845/5290/5293/5291/8605/5594/5170/5578/8936/5880/8527/5337/1609/2475/6654/2353/5335/5338/23396/8525/10434/6583/5604/1956/5130/5601/6009/5900/6667/6655/6584/8394/2885/1606
hsa04928	Parathyroid hormone synthesis	secretion and action	95	0.312769239	1.146707096	0.208791209	0.459054644	0.350745145	7061	tags=56%	list=46%	signal=30%	90993/10568/5744/4325/3710/108/56302/2260/3708/4323/113/10893/860/5332/109/5144/1839/596/5142/846/5579/112/9586/7421/64386/2773/2768/10672/1958/5567/5331/408/5594/5578/4205/1385/1594/5337/64764/2625/11214/4208/115/2353/5330/5338/10488/9826/5604/1956/111/387/23236
hsa05206	MicroRNAs in cancer	154	0.312468503	1.188649671	0.106893107	0.290785486	0.222177466	6328	tags=53%	list=41%	signal=32%	5268/1946/5328/4325/7042/3371/6541/4318/4363/1545/5156/7057/6624/4609/4854/960/3236/7431/5743/8091/3678/9839/4853/7078/596/23414/2744/6659/7148/9493/5159/5579/1021/7976/6464/578/6768/6093/4082/5243/5155/3162/7168/4851/9252/4893/7430/27250/472/4790/3066/3845/599/5290/1871/5293/1786/324/5291/993/9134/54541/25/672/595/5594/5578/2261/2033/659/1788/994/2475/8434/10642/5962/6654/3551/9759/113130/5335/2…
hsa00620	Pyruvate metabolism	35	0.312423334	1.033540883	0.425702811	0.676488131	0.516877306	4908	tags=34%	list=32%	signal=23%	5315/4199/3945/1737/31/4200/10873/92483/3939/160287/1738/84532
hsa00983	Drug metabolism - other enzymes	64	0.312253731	1.108830064	0.293706294	0.567950122	0.43394779	4458	tags=33%	list=29%	signal=23%	54579/54577/54575/54576/54578/3614/79799/653689/10720/54600/7371/654364/4831/2947/29922/54658/6241/8833/2950/1890/6240
hsa05162	Measles	120	0.312131768	1.16515601	0.160839161	0.379627725	0.290058239	7384	tags=63%	list=48%	signal=33%	917/3552/3312/3553/51284/6772/3569/5602/3310/3559/283106/30835/3561/356/10000/4478/596/3560/51209/1021/3654/578/7099/9367/1019/4940/9641/7097/4790/317/64135/23586/841/5290/3716/5610/5293/5291/8667/25898/7187/9134/3455/27113/4179/4599/4939/595/8772/1457/9451/3592/1965/868/598/8517/7128/29110/3306/1017/3551/2353/103/1147/7189/6885/6774/5601/2932/894/637/7157/54205/1459/51135/57506
hsa05215	Prostate cancer	92	0.308832182	1.128601948	0.247752248	0.507263485	0.387579577	6872	tags=57%	list=45%	signal=31%	90993/5328/80310/6692/2260/4318/5156/7039/5327/1950/3480/3645/10000/596/3320/5159/2119/51176/56034/5925/3326/5155/4893/9586/4790/3845/2950/5290/1871/5293/5291/9134/7850/595/5594/5170/2033/1385/8517/64764/2475/1499/6654/1017/3551/1147/4824/10488/6935/5604/1956/2932
hsa00071	Fatty acid degradation	42	-0.308417177	-2.122718811	0.25	0.507263485	0.387579577	5300	tags=88%	list=34%	signal=58%	34/2182/3032/23305/224/501/128/1376/51703/38/36/51/81616/10449/1374/1375/37/223/219/3033/2639/30/1892/35/1632/130/10455/217/131/125/124/126/127/1579/284541/33
hsa04921	Oxytocin signaling pathway	135	0.30839735	1.163095801	0.148851149	0.366837708	0.280285902	7064	tags=59%	list=46%	signal=32%	9254/5021/283748/3710/255189/108/781/5321/5997/59283/3708/113/5332/6261/55799/109/5294/2982/775/5743/85366/776/6262/3759/5563/123745/814/782/784/5579/3762/3763/2983/112/6093/4660/785/952/4893/4659/2977/3845/7226/779/4846/2773/5567/805/3768/6714/4775/5331/23533/8605/595/5594/778/5578/71/5530/4772/4881/27092/4208/115/2353/146850/5532/5330/5500/5604/1956/5571/818/111/387/1938/23236/10645
hsa00515	Mannose type O-glycan biosynthesis	21	0.303684702	0.926203573	0.577822991	0.846946028	0.647117313	1772	tags=19%	list=12%	signal=17%	146664/2526/84197/148789
hsa04622	RIG-I-like receptor signaling pathway	51	0.303525036	1.055379463	0.378621379	0.629727785	0.481149611	7608	tags=67%	list=49%	signal=34%	3576/5602/4214/7706/5603/3627/340061/9641/4790/64135/23586/841/1654/7187/8772/3592/64343/7124/1540/8517/29110/79671/843/3551/9755/6300/1147/7189/9474/6885/5601/57506/10010/80143
hsa04270	Vascular smooth muscle contraction	117	0.303311811	1.130352116	0.21978022	0.476685477	0.364216154	4957	tags=39%	list=32%	signal=27%	4879/283748/3710/255189/108/5321/136/1907/3708/113/5332/1909/109/2982/27345/8399/775/85366/1906/776/26279/5592/5588/123745/10335/5579/2983/112/6093/4660/10203/4659/2977/779/23365/5583/5739/2768/10672/5567/805/5331/3779/8605/5594/778
hsa01040	Biosynthesis of unsaturated fatty acids	24	0.302685623	0.945424694	0.56407669	0.838280637	0.640496437	1008	tags=12%	list=7%	signal=12%	79966/79993/6785
hsa00670	One carbon pool by folate	17	0.302512115	0.887625242	0.621480709	0.881514961	0.673530041	2346	tags=24%	list=15%	signal=20%	160428/10797/25902/2618
hsa05100	Bacterial invasion of epithelial cells	61	0.30246829	1.069810426	0.356643357	0.620780289	0.47431319	5894	tags=54%	list=38%	signal=34%	3688/867/7414/3611/3678/53358/79767/10095/857/1759/6464/2335/1793/10109/9564/1495/10163/1213/5290/5293/999/5291/5747/6714/858/23607/10552/71/8936/2017/3059/63916/1499
hsa05210	Colorectal cancer	83	0.30223281	1.096921117	0.303696304	0.580276866	0.443366158	8100	tags=67%	list=53%	signal=32%	2069/374/5366/7042/1630/7043/7039/5602/1950/4609/10000/596/5899/51176/578/7046/4893/4087/3845/5290/4436/51426/2956/5293/324/5291/27113/8313/595/5594/7048/5898/5880/4088/2475/1499/26060/6654/2353/4292/8312/5604/1956/5601/2932/387/7157/54205/5900/836/6655/673/2885/10297/332/4437
hsa04750	Inflammatory mediator regulation of TRP channels	87	0.301896698	1.100965258	0.296703297	0.57030993	0.435750823	4886	tags=39%	list=32%	signal=27%	4914/283748/623/3710/255189/3269/108/5321/3553/3708/113/59341/5332/5602/109/624/5734/5588/123745/5732/5579/5603/112/5583/5290/5293/5567/5291/805/6714/5331/8989/41/8605
hsa00730	Thiamine metabolism	12	0.301457296	0.825848788	0.684723727	0.91201791	0.696836114	1605	tags=17%	list=10%	signal=15%	26289/158067
hsa04670	Leukocyte transendothelial migration	98	0.300948534	1.108864352	0.281718282	0.548070112	0.418758275	6399	tags=54%	list=42%	signal=32%	51208/4313/4318/4688/9071/1536/3688/3676/3684/1364/7414/3383/4478/3689/1535/87/5010/5579/7070/5603/10451/6093/7409/1500/9564/7430/1495/58494/5290/2773/5293/100506658/5291/5781/5747/7408/4301/653361/83700/6387/5578/81/5908/71/9080/5880/1499/83593/5335/6300/7412/5175/394
hsa04062	Chemokine signaling pathway	167	0.300617732	1.150033433	0.150849151	0.366837708	0.280285902	7819	tags=64%	list=51%	signal=32%	6374/3576/3579/2919/108/3577/6372/2921/1237/56477/113/6772/1235/5332/1232/3055/109/5294/1233/1234/10000/59345/6347/5197/53358/1794/2784/1230/3717/10344/4067/2829/6369/5579/6464/10451/2268/112/6093/3627/7409/4893/6362/6364/9564/2826/4790/6355/9547/3845/55970/6373/10663/5290/2773/5293/5567/5291/5747/6714/5331/23533/5058/408/653361/5594/6387/56288/5908/1524/54331/6356/5880/2785/8517/2793/6654/3551/1…
hsa05135	Yersinia infection	115	0.300188143	1.117641829	0.247752248	0.507263485	0.387579577	6872	tags=58%	list=45%	signal=32%	3576/27330/3553/3984/8395/3688/3586/3676/3569/5602/3606/2533/644150/10000/6196/3678/4210/6347/114548/3937/7456/3654/2335/5603/10451/7099/6093/10097/10096/7409/1793/9564/10163/4790/23365/8935/5290/834/5293/64283/9815/5291/5747/6714/4775/5594/147179/71/7124/5880/8517/29110/4772/29108/3551/2353/5335/6300/1147/23396/7189/6885/5586/5604/6197/5601/2932
hsa04925	Aldosterone synthesis and secretion	82	0.299272204	1.085452729	0.326673327	0.603737045	0.461291135	3143	tags=28%	list=20%	signal=22%	3777/90993/3710/108/478/3708/8913/51305/113/476/5332/747/8912/109/775/776/493/483/814/5579/3762/112/5443
hsa05322	Systemic lupus erythematosus	89	0.298765149	1.090365833	0.308691309	0.586330829	0.447991747	4195	tags=33%	list=27%	signal=24%	2903/3586/2209/2214/941/440689/3111/714/3118/653604/2215/713/3117/128312/2212/942/3109/3122/3127/87/8329/3113/3119/3458/712/9555/730/8353/121504
hsa04520	Adherens junction	71	0.296681838	1.062263863	0.378621379	0.629727785	0.481149611	9472	tags=80%	list=62%	signal=31%	81607/2260/8826/283106/7414/3480/5797/5818/87/51176/2241/10810/7046/5792/1500/1495/10163/999/10580/6714/4301/5594/7048/56288/1457/5787/2033/81/9855/71/8936/5880/4088/7525/4008/1499/5770/117178/6885/1956/6615/387/1459/6591/60/25945/5795/7082/998/8976/1387/4233/6934/52/5819/5879/5777
hsa00562	Inositol phosphate metabolism	72	0.295556481	1.061317754	0.374625375	0.629727785	0.481149611	8653	tags=74%	list=56%	signal=32%	113026/8395/5332/23007/5294/8821/8898/51477/55613/64768/3631/22876/8867/138429/5290/3707/253430/5293/5286/3636/5291/79837/5297/27124/5305/5331/51196/5289/5287/9107/8871/9108/5335/5330/23396/9562/8776/8897/7167/200576/9896/23236/5333/8394/3612/5298/8396/54928/3628/3635/3632/4952/3613
hsa04012	ErbB signaling pathway	79	0.294675734	1.066329694	0.360639361	0.620780289	0.47431319	7887	tags=63%	list=51%	signal=31%	2069/374/5063/2066/10718/9542/7039/5602/1950/867/4609/56924/685/10000/1839/8440/53358/5579/6464/4893/3845/5290/5293/4690/5291/5747/6714/5058/25/5594/5578/868/27/2475/6654/5335/3084/5604/1956/818/5601/2932/5062/2002/2549/815/6655/673/2885/6416
hsa05212	Pancreatic cancer	73	0.293472491	1.05442798	0.380619381	0.629787738	0.481195419	6857	tags=59%	list=45%	signal=33%	7042/7043/7039/6772/5602/1950/10000/5899/1021/578/5925/1019/7046/10928/4790/4087/3845/5290/3716/9459/51426/1871/5293/5888/5291/595/5594/7048/5898/598/5880/8517/5337/4088/2475/3551/675/1147/5338/6774/5604/1956/5601
hsa04664	Fc epsilon RI signaling pathway	61	0.293218457	1.037094375	0.432567433	0.680657578	0.520063012	6278	tags=49%	list=41%	signal=29%	283748/255189/5321/240/5602/241/6850/10000/4067/3937/123745/5603/10451/7409/4893/3845/5290/2205/5293/5291/2207/8605/5594/5170/5578/7124/5880/6654/5335/6300
hsa04934	Cushing syndrome	130	0.293106407	1.101977745	0.265734266	0.526547527	0.402313736	4957	tags=38%	list=32%	signal=26%	3777/90993/7471/7472/7477/57552/3710/108/7482/8324/8321/2535/3708/8913/113/80326/7483/5332/8912/109/54361/775/11211/776/8323/8325/5087/51176/1021/7976/112/5925/5443/1019/4297/7474/9586/779/2773/1871/324/5567/9134/5331/8313/196/595/5594/778
hsa05132	Salmonella infection	208	0.293098963	1.133815059	0.155844156	0.370562771	0.283132073	7551	tags=62%	list=49%	signal=32%	2318/5063/3576/113146/79659/4622/838/2316/3553/330/147700/57644/3569/5602/5217/338382/5420/3606/4609/302/7100/10000/5788/10333/9265/4074/1783/22989/1781/596/11035/114548/4671/9648/3071/8797/10095/3320/837/10787/51176/51209/8735/4646/3654/578/4627/5603/1778/7099/64837/9367/10810/23191/3326/8767/10109/27072/197259/7097/3839/58484/4628/4790/841/23643/57381/834/27128/29109/5058/5289/2597/23265/64746/…
hsa04620	Toll-like receptor signaling pathway	86	0.292307138	1.065432407	0.346653347	0.611405078	0.46714997	7345	tags=60%	list=48%	signal=32%	3576/6696/1513/51311/3553/51284/7096/6772/3569/5602/941/7100/10000/10333/942/353376/3654/5603/7099/3627/9641/7098/7097/4790/841/6373/5290/23643/5293/5291/7187/3455/5594/8772/3592/7124/8517/29110/3551/2353/6300/1147/114609/7189/6885/5604/4283/5601/3929/6351/9560/51135
hsa05235	PD-L1 expression and PD-1 checkpoint pathway in cancer	86	0.291420157	1.062199441	0.353646354	0.620330489	0.473969516	6780	tags=56%	list=44%	signal=31%	917/3091/6772/29126/1950/283106/10125/10000/3717/5588/353376/5603/7099/920/116071/4893/3458/7097/4790/3845/5290/3716/5293/5291/3460/5781/4775/5594/1457/238/4794/8517/4215/5530/55509/2475/4772/3551/2353/5335/6300/1147/5532/114609/7189/6774/5604/1956
hsa00561	Glycerolipid metabolism	51	0.291257259	1.012723477	0.465534466	0.718076182	0.548653059	5659	tags=39%	list=37%	signal=25%	129642/196051/9162/150763/231/57016/8612/1607/154141/1608/160851/8526/56895/2717/11343/55326/84513/137964/8527/1609
hsa04010	MAPK signaling pathway	268	0.290711855	1.141207316	0.113886114	0.302127624	0.230843537	6330	tags=49%	list=41%	signal=29%	9254/2069/627/1946/374/2318/4914/2066/3552/283748/80310/5801/1846/7042/255189/4915/2260/27330/777/3312/2122/2246/781/5321/2316/59283/2252/3553/8913/5156/7043/7039/2254/5602/3310/8912/55799/22808/1950/4804/4609/10125/1436/3480/356/10000/775/6196/5921/776/3815/1435/2322/4214/84867/3082/123745/5159/782/784/5579/56034/284/4137/3654/5603/115727/8491/1847/9020/5155/1969/785/9252/7046/4893/51776/4790/38…
hsa04662	B cell receptor signaling pathway	73	0.290419467	1.043458658	0.402597403	0.652695789	0.498698537	7233	tags=59%	list=47%	signal=31%	84433/11006/6850/10000/4067/10859/118788/11027/5579/11024/10451/10288/7409/8915/4893/4790/3845/79168/5290/5293/3636/5291/10892/4775/27071/5594/4794/25780/5880/8517/5530/353514/4772/6654/3551/2353/1147/5532/5604/2932/695/23547/5533
hsa05120	Epithelial cell signaling in Helicobacter pylori infection	67	0.290223604	1.035487802	0.42957043	0.679271467	0.519003941	9590	tags=81%	list=62%	signal=30%	3576/3579/2919/3577/2921/50617/6868/5602/1839/5803/4067/245972/5603/9020/90423/102/528/4790/51606/526/58494/5781/6714/5058/83700/523/8517/527/10392/3551/5335/28964/6300/150084/1147/529/1956/5601/23545/836/6416/9114/6352/7082/998/5970/5600/4233/5599/51382/533/5879/535/9296
hsa04371	Apelin signaling pathway	123	0.289382976	1.083461757	0.31968032	0.600101653	0.458513478	6373	tags=50%	list=41%	signal=29%	4634/3710/6696/108/6547/6543/3708/113/5327/182/5332/6261/109/22808/5294/4854/10000/85366/59345/6548/6262/5054/6546/2784/8877/5563/8678/814/112/7046/4893/4087/3845/55970/4846/2773/10672/999/1958/5567/805/5331/23533/1490/5289/595/5594/187/54331/4205/2785/7019/2793/4088/2475/4208/9759/115/146850/30849/5330
hsa00220	Arginine biosynthesis	16	0.285506229	0.827420235	0.699579832	0.924136321	0.706095304	4076	tags=25%	list=26%	signal=18%	384/2744/2747/4846
hsa00564	Glycerophospholipid metabolism	86	0.285058106	1.039010355	0.413586414	0.663806194	0.507187549	7192	tags=53%	list=47%	signal=29%	283748/129642/255189/196051/5321/9162/150763/254531/8399/23171/79888/43/8612/26279/1607/154141/123745/1608/151056/160851/2820/8526/162466/10162/56895/55326/1040/8605/84513/85465/137964/8527/5337/1609/9791/122618/5338/23659/8525/10390/10434/5130/55500/79143/54947/5320
hsa04217	Necroptosis	132	0.28472102	1.071679866	0.340659341	0.605924462	0.462962452	5914	tags=46%	list=38%	signal=29%	3552/283748/255189/5321/3553/330/1536/100526767/6772/5602/246/356/8878/596/11035/3717/114548/353376/824/8797/123745/3320/8329/51652/90865/823/7099/92421/3326/197259/3458/2747/7098/5834/293/10059/7417/2495/55072/841/9555/3716/5610/834/7416/3460/3455/9525/8605/8795/8772/329/51510/7124/1540/192111/142/7128/7188/25978/29108
hsa05166	Human T-cell leukemia virus 1 infection	205	0.283960718	1.098425218	0.223776224	0.482095086	0.368349418	6428	tags=51%	list=42%	signal=30%	90993/8900/917/4316/4488/8061/7042/108/1959/113/7043/3569/5602/6513/109/3559/4609/3383/3561/4487/3111/10000/3118/3689/3117/4214/3109/3122/3560/3127/3113/6688/545/3119/8295/5901/8829/112/5925/920/9020/1019/7046/4893/9586/64682/701/472/3600/293/4790/4085/2113/4087/3845/7417/7094/821/5290/3716/1871/7416/890/5293/5971/2005/3601/1958/5567/5291/9134/1111/4775/7850/3115/595/5594/7048/706/2033/598/996/13…
hsa04935	Growth hormone synthesis	secretion and action	102	0.283904032	1.050082196	0.398601399	0.64949771	0.496255014	7061	tags=55%	list=46%	signal=30%	90993/3710/108/6753/2692/3708/113/6772/5332/5602/109/10000/775/776/53358/4214/3717/5579/6464/5603/112/4893/9564/9586/3845/779/5290/2773/5293/5567/5291/5747/5331/5594/778/5578/2033/1385/64764/3486/2475/3726/6654/115/2353/5335/6300/5330/10488/6774/5604/5601/2932/111/9021/23236
hsa00600	Sphingolipid metabolism	43	0.283143065	0.963146804	0.549098196	0.819816377	0.62638864	4042	tags=33%	list=26%	signal=24%	130367/55512/7368/340485/427/8612/8877/253782/123099/9514/166929/10558/2717/9517
hsa05161	Hepatitis B	144	0.282995107	1.070232174	0.327672328	0.603737045	0.461291135	8024	tags=65%	list=52%	signal=32%	90993/8900/3576/7042/4318/1959/7043/6772/3569/5602/1960/4609/3339/356/10000/4214/596/3717/353376/7534/5579/3654/10971/5603/7099/5925/7046/4893/9641/9586/7098/7097/4790/317/64135/3845/23586/841/7529/5290/3716/1871/890/5293/5291/1654/7187/9134/6714/4775/5594/7048/8772/1642/5578/2033/1385/7124/8517/64764/29110/4088/4772/6654/843/1017/3551/2353/7419/6300/1147/114609/7189/10488/6885/6774/5604/5601/637…
hsa04623	Cytosolic DNA-sensing pathway	45	0.282180225	0.964589243	0.542542543	0.813813814	0.621802324	7430	tags=60%	list=48%	signal=31%	3553/3569/115004/3606/661/11035/90865/9447/3627/340061/9641/4790/23586/10622/834/8517/29110/29108/3551/103/1147/11128/6351/55718/9560/57506/10623
hsa04530	Tight junction	147	0.281746859	1.068058718	0.341658342	0.605924462	0.462962452	5763	tags=47%	list=37%	signal=30%	51208/1080/5522/909/11149/4622/9071/8531/57644/3688/5602/1364/7846/1741/58538/84790/4478/10376/776/22989/23370/4214/51421/910/5563/87/5010/154796/8735/4627/3996/861/51807/6093/10097/9181/1019/10096/5520/10207/7430/4628/3308/58494/7277/79778/913/100506658/84612/5567/51762/23513/6714/7408/4301/5516/83700/595/5584/56288/4771/81/1740/71/91862/9080/2017/4629/3059
hsa01522	Endocrine resistance	89	0.281291951	1.026596087	0.437562438	0.685158744	0.523502172	4538	tags=37%	list=30%	signal=26%	10683/4313/108/4318/113/182/5602/109/4854/3480/10000/1839/4853/53358/596/6464/5603/112/5925/3714/1019/4851/4893/3845/10498/5290/1871/5293/5469/5567/5291/5747/6714
hsa05225	Hepatocellular carcinoma	145	0.280516954	1.061762028	0.361638362	0.620780289	0.47431319	5010	tags=40%	list=33%	signal=27%	7471/7472/7477/7042/7482/8324/8321/8193/2535/7043/7039/80326/7483/7296/4609/3480/10000/54361/11211/1728/653689/8323/53358/8325/3082/1452/51176/5579/1021/7976/6464/578/5925/2947/1019/3162/7046/4893/7474/4087/6597/3845/2950/6604/5290/51426/1871/5293/324/86/5291/6601/57492/6599/8313/595/5594/7048
hsa05418	Fluid shear stress and atherosclerosis	124	0.280496992	1.050543096	0.393606394	0.644630879	0.492536465	6857	tags=53%	list=45%	signal=30%	3552/4313/4318/4688/3685/3553/658/5327/59341/5602/3383/10000/1906/8878/1728/653689/1535/6347/2817/596/5563/3320/857/5603/3326/9181/2947/5155/3162/3458/90/4790/2950/4846/5290/5293/5291/805/5747/6714/7850/858/653361/7056/3791/71/659/4205/7124/5880/8517/1499/92/4780/4208/3551/2353/6300/7412/1147/652/5175/657/6885/3690/5601
hsa05202	Transcriptional misregulation in cancer	155	0.278264668	1.058610852	0.361638362	0.620780289	0.47431319	4640	tags=36%	list=30%	signal=25%	8900/4914/3576/5328/8842/6692/4318/4286/9915/7490/330/4300/5327/860/2138/3684/3569/2530/2209/4804/4609/1436/3480/653604/8091/942/2322/4291/5087/3560/2119/6688/862/597/578/51804/861/55589/5218/4297/472/4790/3066/8861/8353/51426/7468/890/2005/2313/64919/3695/7403/5747/4086/7850
hsa04660	T cell receptor signaling pathway	94	0.278193828	1.019334217	0.456543457	0.710205821	0.542639634	7365	tags=60%	list=48%	signal=31%	917/5063/3586/84433/5602/56924/10125/10000/5788/8440/5588/3937/5603/10451/920/9020/1019/7409/8915/4893/3458/4790/3845/5290/5293/4690/29851/5291/10892/4775/5058/5594/5170/925/9402/868/4794/7124/8517/5530/4772/6654/3551/2353/5335/6300/1147/5532/6885/5604/5601/2932/387/5062/5533/3702
hsa04912	GnRH signaling pathway	85	0.275229774	1.001330365	0.494505495	0.75588697	0.577542758	7061	tags=55%	list=46%	signal=30%	283748/4313/3710/255189/108/5321/3708/4323/113/5332/5602/109/775/776/1839/4214/123745/5579/5603/112/4893/2798/3845/779/1958/5567/805/6714/5331/8605/5594/778/5578/4215/3972/5337/6654/115/6300/5330/5338/5604/1956/818/5601/111/23236
hsa01521	EGFR tyrosine kinase inhibitor resistance	75	0.274555116	0.989583052	0.506493506	0.770542254	0.588740269	7048	tags=57%	list=46%	signal=31%	80310/9542/5156/7039/558/3569/1950/3480/10000/53358/596/3717/3082/5159/5579/56034/6464/5155/4893/3845/5290/3716/5293/5291/6714/4763/5594/5578/2261/2247/3791/598/2475/6654/5335/3084/2621/6774/5604/1956/2932/1977/2263
hsa05167	Kaposi sarcoma-associated herpesvirus infection	161	0.274520556	1.046815638	0.378621379	0.629727785	0.481149611	7233	tags=57%	list=47%	signal=31%	3576/2919/3710/2921/1237/3708/3091/6772/3569/5602/1232/3055/5294/6850/4609/1233/1234/3383/10000/5743/59345/942/131450/2784/1230/3717/4067/8678/1021/9976/578/5603/5925/1019/5155/4893/9641/7098/4790/3845/841/55970/5290/3716/5610/1871/5293/5291/7187/3455/805/6714/4775/23533/5289/4277/595/5594/8772/2033/2247/54331/1385/2785/8517/5530/2793/29110/2475/4772/1499/64422/3551/2353/5335/57580/146850/6300/11…
hsa04210	Apoptosis	123	0.27254788	1.020430468	0.467532468	0.718076182	0.548653059	5584	tags=45%	list=36%	signal=29%	4914/5366/8739/5783/3710/1513/330/3708/5602/7846/1439/356/10000/84790/10376/1520/596/1075/824/8797/823/597/578/51807/9020/84823/143/4893/472/4790/317/3845/841/5290/7277/5293/1508/5291/153090/27113/840/8795/5594/5170/8772/9451/329/56616/1965/6709/71/598/7124/8517/142
hsa03430	Mismatch repair	23	0.27217772	0.843144674	0.699392713	0.924136321	0.706095304	9707	tags=83%	list=63%	signal=31%	5395/9156/4436/2956/10714/5981/4292/6117/5424/27030/5985/4437/29935/5984/57804/6742/5983/5111/5982
hsa00790	Folate biosynthesis	21	0.269507541	0.821967145	0.726347915	0.941084337	0.719044599	1694	tags=14%	list=11%	signal=13%	231/57016/7166
hsa04144	Endocytosis	239	0.269009638	1.048864684	0.336663337	0.603737045	0.461291135	8582	tags=67%	list=56%	signal=30%	273/3800/3579/390243/9829/3798/3312/3577/80223/11031/8853/5156/50807/55040/100526767/8395/3310/3559/867/26056/1234/1601/3480/3561/644150/116984/9265/2352/116987/9897/3560/10095/857/7456/23111/3482/10890/51652/1759/30845/10565/23096/92421/58533/10109/829/7046/30011/163/11021/51100/55737/830/7037/1213/4087/377/60682/138429/57154/64750/23527/84612/27128/64411/9815/2348/9559/6714/8766/858/9525/5371/4…
hsa00970	Aminoacyl-tRNA biosynthesis	44	0.268202879	0.915372334	0.64	0.897117904	0.68545162	6489	tags=55%	list=42%	signal=32%	7453/3376/2058/6897/2617/4677/55157/51520/6301/4141/10352/51067/5917/8565/55699/7407/16/92935/1615/23438/25973/3735/55278/10056
hsa04330	Notch signaling pathway	51	0.26807293	0.932109813	0.62037962	0.881514961	0.673530041	8812	tags=69%	list=57%	signal=29%	10683/84441/6868/1488/182/3955/4854/26508/4853/3714/4851/3066/9253/9612/342371/2033/28514/9794/83464/23462/23220/55534/23385/1857/54567/151636/196403/3065/22938/5663/3516/8850/6310/5664/1387
hsa00340	Histidine metabolism	22	-0.267796173	-1.479222196	0.095238095	0.274867989	0.210015548	4631	tags=77%	list=30%	signal=54%	138199/26/4128/4129/224/501/3176/218/223/219/443/217/131669/84735/3067/10841
hsa00240	Pyrimidine metabolism	52	0.266651093	0.928195251	0.623376623	0.881514961	0.673530041	5746	tags=42%	list=37%	signal=27%	956/22978/9583/7371/790/654364/4831/51251/953/29922/93034/6241/124583/1633/79077/1890/6240/7298/50484/221264/1635/56474
hsa05030	Cocaine addiction	42	0.265630128	0.901878485	0.659318637	0.903246753	0.690134427	4384	tags=31%	list=28%	signal=22%	90993/627/2903/6571/8787/2913/84152/2902/9586/4790/2906/2773/5567
hsa05014	Amyotrophic lateral sclerosis (ALS)	46	0.265076564	0.909535954	0.647647648	0.903246753	0.690134427	775	tags=11%	list=5%	signal=10%	4744/4741/4747/2903/493869
hsa04950	Maturity onset diabetes of the young	14	0.263991842	0.745586574	0.798722045	0.97486607	0.744855859	4555	tags=36%	list=30%	signal=25%	168620/6928/3651/3175/3174
hsa05220	Chronic myeloid leukemia	71	0.263897773	0.94488112	0.602397602	0.871034371	0.665522244	6310	tags=51%	list=41%	signal=30%	7042/2122/7043/1488/867/4609/10000/53358/1021/6464/578/5925/861/1019/7046/4893/4790/3066/3845/5290/51426/1871/5293/5291/5781/25/595/5594/7048/598/8517/4088/6654/3551/613/1147
hsa05010	Alzheimer disease	280	0.262626864	1.032860317	0.384615385	0.633136095	0.483753763	6488	tags=43%	list=42%	signal=25%	1128/7471/10381/7472/7477/3552/3800/1139/27121/3710/2903/3798/25825/7482/8324/8321/2535/84617/6622/3553/3708/1536/147700/80326/6868/7483/5332/3569/5602/283106/7846/10000/54361/84790/775/11211/5743/10376/776/1435/8323/8325/55062/1452/824/8678/27123/351/50507/4137/7976/2902/823/64837/51807/347733/4893/7474/102/293/4790/317/2906/3845/7417/779/841/5290/7277/5610/90550/7416/5293/324/5291/488/805/506/5…
hsa00520	Amino sugar and nucleotide sugar metabolism	45	0.262035147	0.895726426	0.667667668	0.903246753	0.690134427	4905	tags=36%	list=32%	signal=24%	1118/9945/3099/80201/3098/7358/80896/3101/132789/51167/5373/5973/2673/80146/91373/51700
hsa00450	Selenocompound metabolism	16	0.261409205	0.757585103	0.784663866	0.970638557	0.741625787	5520	tags=38%	list=36%	signal=24%	7296/9061/9060/4141/92935/51540
hsa01524	Platinum drug resistance	65	0.260668083	0.927659988	0.63036963	0.887494085	0.678098448	5449	tags=43%	list=35%	signal=28%	5366/330/356/10000/653689/596/538/578/2947/472/317/841/2950/5290/4436/2956/5293/5980/5291/7153/27113/672/5594/5170/8772/329/7155/598
hsa04110	Cell cycle	121	0.260544396	0.973099883	0.569430569	0.838473453	0.64064376	7685	tags=60%	list=50%	signal=30%	8900/7042/7043/4609/1875/5591/7534/5347/1021/545/4998/10971/5925/10274/891/1019/4173/699/64682/701/472/4085/3066/4087/7533/7532/990/7529/10926/1871/890/4175/993/4171/9134/1111/8317/25/7272/5885/23594/595/8318/2033/5000/996/9126/991/994/6500/983/4088/9133/1874/8243/1017/8697/10735/8454/1030/1022/2932/5001/5933/894/7157/9088/4172/4999/4176/9184/7029/5934
hsa05221	Acute myeloid leukemia	63	0.258175108	0.91465629	0.667332667	0.903246753	0.690134427	4917	tags=37%	list=32%	signal=25%	8900/3684/2209/4609/1436/10000/3815/2322/51176/6688/862/597/861/4893/4790/3845/5290/890/5293/5291/5371/595/5594
hsa04070	Phosphatidylinositol signaling system	94	0.257470678	0.943402209	0.618381618	0.881514961	0.673530041	6682	tags=54%	list=43%	signal=31%	3710/113026/3708/9162/8395/5332/55529/8821/8898/1607/55613/1608/5579/160851/64768/3631/22876/8526/8867/5290/3707/253430/5293/5286/3636/5291/79837/5297/805/27124/1040/5305/5331/51196/5289/5287/9677/9107/5578/8871/9108/8527/1609/23262/5335/5330/23396/8776/8525/8897/200576
hsa04213	Longevity regulating pathway - multiple species	55	0.256332118	0.897104404	0.671328671	0.903246753	0.690134427	4396	tags=31%	list=29%	signal=22%	1410/108/3312/113/3310/109/3480/10000/5563/112/4893/3066/3845/5290/5293/5567/5291
hsa04370	VEGF signaling pathway	57	0.256195364	0.898837562	0.668331668	0.903246753	0.690134427	6432	tags=47%	list=42%	signal=28%	283748/255189/5321/10000/5743/8877/123745/5579/5603/4893/3845/4846/5290/5293/5291/5747/6714/8605/5594/5578/3791/5880/5530/5335/6300/5532/7867
hsa05160	Hepatitis C	128	0.255962314	0.96091026	0.594405594	0.867291799	0.662662696	7899	tags=62%	list=51%	signal=30%	51208/5522/9071/6772/1364/1950/4609/356/10000/7534/5010/1021/578/10971/91543/5925/1019/3627/4940/4893/5520/9641/3458/10197/7098/4790/317/7533/3845/7532/23586/841/7529/5290/3716/5610/1871/5293/100506658/5291/7187/3455/5516/4599/4939/595/5594/8772/9451/1965/9080/7124/8517/29110/1499/6654/1017/3551/1147/3646/7189/6774/5604/1956/2932/9021/637/7157/54205/57506/836/10686/6655/673/137075/4938/2885/49861…
hsa04720	Long-term potentiation	59	0.25399593	0.89427638	0.675324675	0.903246753	0.690134427	7716	tags=58%	list=50%	signal=29%	2911/3710/2903/27330/3708/5332/775/6196/2890/814/5579/2902/4893/2906/3845/5567/805/5331/5594/5578/2033/5908/5530/5532/5330/5500/5604/818/6197/23236/5533/815/5906/673
hsa05163	Human cytomegalovirus infection	198	0.253148155	0.977442721	0.567432567	0.838473453	0.64064376	7537	tags=58%	list=49%	signal=30%	90993/3576/3579/3710/108/3685/5733/3553/3708/113/5156/5332/3569/1232/115004/109/4609/1234/356/10000/5743/59345/6890/6347/5734/2784/1230/5732/5579/1021/578/5603/112/5925/6093/1019/340061/4893/9564/9586/4790/3845/841/23365/55970/5290/3716/2773/3587/1871/5293/2768/10672/5567/5291/805/5747/6714/4775/5331/595/5594/6387/8772/5578/54331/1385/7124/5880/2785/8517/64764/5530/2793/29110/2475/7188/4772/1499/…
hsa00100	Steroid biosynthesis	15	0.252667164	0.724125391	0.827004219	0.9942635	0.759676653	6592	tags=47%	list=43%	signal=27%	3988/1595/6646/2222/1594/6713/3930
hsa05143	African trypanosomiasis	34	0.252351307	0.832060587	0.728915663	0.941084337	0.719044599	3514	tags=32%	list=23%	signal=25%	3553/3586/5332/3569/3606/3383/356/3620/5579/3910/3458
hsa04722	Neurotrophin signaling pathway	111	0.249926339	0.928284095	0.661338661	0.903246753	0.690134427	9070	tags=71%	list=59%	signal=29%	627/4914/4915/27330/5602/4804/356/10000/6196/53358/4214/596/814/11213/3654/6464/5603/8767/9252/4893/11108/6272/4790/3845/3656/57498/5290/5293/5291/805/5781/2889/4916/25/10019/5594/5170/4794/5908/9500/10818/4215/6654/3551/5335/6300/397/7189/5604/818/6197/5601/2932/4145/387/7157/51135/5607/2549/815/6655/5906/673/9261/2885/10603/6195/5663/5598/817/998/5664/27018/5970/5600/5599/5580/468/1398
hsa05211	Renal cell carcinoma	65	0.249726388	0.88872092	0.706293706	0.929181474	0.709950102	5305	tags=38%	list=34%	signal=25%	5063/7042/112399/9915/3091/7043/7039/6513/56924/10000/3082/5155/4893/2113/3845/5290/5293/5291/5781/2889/5058/5594/7428/2033/5908
hsa04966	Collecting duct acid secretion	24	0.249596217	0.779602363	0.784056509	0.970638557	0.741625787	9590	tags=71%	list=62%	signal=27%	50617/1188/245972/90423/528/526/523/527/10723/529/495/23545/9114/51382/760/535/9296
hsa05131	Shigellosis	206	0.249454736	0.965158093	0.606393606	0.872880483	0.666932784	7061	tags=53%	list=46%	signal=29%	3576/3099/3710/113026/3553/3708/80201/2697/3688/5332/5602/5217/115004/3606/3098/7414/960/7100/10000/653604/3611/8878/3678/596/114548/5588/55062/4671/824/8678/10095/837/87/3101/23291/823/54874/5603/7099/6093/9181/8767/1793/8915/10109/340061/9252/10163/472/58484/4790/55072/7094/5290/8353/834/7416/5293/7335/5291/7321/10892/5747/6714/5331/11335/51196/5289/25/5594/81/831/10552/71/8936/598/7124/8517/65…
hsa03440	Homologous recombination	40	0.249078186	0.839317097	0.745490982	0.953396834	0.728452081	8572	tags=68%	list=56%	signal=30%	5932/10111/4683/472/11073/84142/7516/5888/4361/9577/672/641/8438/10714/51720/79728/675/79184/6117/580/8940/5424/5893/29935/5892/57804/6742
hsa04136	Autophagy - other	31	0.248942827	0.809290639	0.748490946	0.953434895	0.728481163	11256	tags=97%	list=73%	signal=26%	55062/8678/5289/5516/10533/2475/64422/285973/60673/30849/3476/9474/55054/84971/9706/9776/83734/57521/5515/115201/11345/23130/55102/84938/79065/11337/64223/9140/26100/23710
hsa03450	Non-homologous end-joining	12	0.248617377	0.681092687	0.848320693	1	0.764059682	9290	tags=75%	list=60%	signal=30%	5591/10111/7518/4361/7520/2547/2237/79840/64421
hsa01200	Carbon metabolism	102	0.248329865	0.91850323	0.674325674	0.903246753	0.690134427	3540	tags=25%	list=23%	signal=19%	5214/3099/5315/5213/80201/4199/729020/2026/3098/1737/5230/3419/441531/226/2539/5223/7086/3101/50/2023/4200/387712/1431/10873/2747
hsa05203	Viral carcinogenesis	177	0.245891215	0.944343384	0.656343656	0.903246753	0.690134427	8812	tags=65%	list=57%	signal=28%	90993/8900/85477/5366/5315/1237/1959/9734/1232/1960/6850/440689/1233/1234/128312/7534/51564/728340/4067/87/1021/245972/578/10971/2966/5925/1019/4893/9586/4790/3066/23352/7533/3845/7532/841/7529/5290/3716/5610/121504/890/5293/2960/1108/5567/5291/1654/23513/7187/9134/6714/1111/595/5594/5700/2965/1642/2033/81/1385/8517/2967/991/4791/64764/983/8343/7188/5966/2961/1017/9759/7419/27044/1030/10488/6774/…
hsa03420	Nucleotide excision repair	45	-0.245207019	-2.057340682	0.333333333	0.603737045	0.461291135	10339	tags=96%	list=67%	signal=31%	1642/10714/2967/5981/8450/2071/1022/6117/5424/1161/2074/5985/8451/2072/29935/5984/57804/5983/54107/5111/7508/1069/5982/5886/2068/902/3978/6118/4331/1643/2067/56655/5887/5426/9978/7507/404672/5425/6119/2073/2968/5427
hsa04218	Cellular senescence	150	0.243513928	0.924649852	0.674325674	0.903246753	0.690134427	7454	tags=56%	list=48%	signal=29%	8900/3576/3552/7042/3710/3708/7043/59341/3569/22808/4609/1875/10000/8878/776/5054/824/23291/1021/545/2305/823/5603/10111/5925/891/1019/4683/7046/4893/472/293/4790/2113/4087/3845/7417/5290/1871/90550/7416/890/5293/204851/4361/5291/3805/993/9134/805/1111/4775/595/5594/7048/10758/5530/983/4088/3486/9133/2475/4772/1874/1017/83593/7419/6300/5532/8945/5500/1030/5928/5604/3804/6009/28996/5933/894/7157/5…
hsa04914	Progesterone-mediated oocyte maturation	87	0.243389853	0.887600871	0.721278721	0.941084337	0.719044599	4440	tags=34%	list=29%	signal=25%	8900/108/27330/64506/5241/113/5602/109/3480/10000/6196/3320/5347/5603/112/891/3326/441273/699/64682/6793/4085/3845/5290/2773/890/5293/5567/5291/993
hsa00513	Various types of N-glycan biosynthesis	36	0.24325811	0.808453801	0.770080321	0.969395228	0.74067581	7889	tags=56%	list=51%	signal=27%	283358/64377/7991/2530/338707/83539/11320/440138/3703/79087/4124/10905/4247/6185/8703/3074/56052/11282/1650/201595
hsa04115	p53 signaling pathway	69	0.243122476	0.869912325	0.725274725	0.941084337	0.719044599	5736	tags=43%	list=37%	signal=27%	5268/5366/7057/5054/596/1021/545/901/891/1019/92344/472/6241/317/841/64065/25898/9134/1111/27113/50484/51512/3732/8795/595/64393/598/983/3486/9133
hsa00511	Other glycan degradation	17	-0.241962775	-1.106030837	0.418604651	0.668517876	0.510787555	11666	tags=100%	list=76%	signal=24%	2519/175/4126/2720/3074/2629/23324/10825/57704/64772/2517/3073/4123/4758/284004/129807
hsa04137	Mitophagy - animal	64	0.240557578	0.854233106	0.757242757	0.960770455	0.734085968	9366	tags=70%	list=61%	signal=28%	4286/3091/5602/338382/22808/283106/8878/8678/4893/665/55669/3845/6714/1457/9451/139341/598/192111/29110/285973/55626/8887/7030/9474/23786/5601/9101/7157/1459/10133/6667/7879/5071/22800/55288/10370/64786/9958/5970/5599/468/65018/9927/4077/11345
hsa05017	Spinocerebellar ataxia	85	0.240440564	0.8747616	0.742257742	0.953058941	0.728193911	8654	tags=65%	list=56%	signal=28%	7436/2911/3710/2903/3708/5332/5602/6261/7222/10000/55062/2890/8678/5579/5649/2902/2906/10939/5290/5293/5291/146227/342371/488/5331/5289/9821/56652/5578/25814/2475/11273/4800/10528/55626/23152/60673/10524/30849/5330/5601/23236/9706/6667/9519/4976/115209/23369/3748/9776/6908/3516/2959/6310/9698
hsa04979	Cholesterol metabolism	40	0.239867784	0.808280865	0.783567134	0.970638557	0.741625787	4233	tags=28%	list=28%	signal=20%	57552/29116/114879/4864/5360/3988/4036/6272/7417/6646/7416
hsa00510	N-Glycan biosynthesis	47	0.236014938	0.811800854	0.793	0.971576336	0.742342306	1573	tags=13%	list=10%	signal=11%	146664/4248/84620/7991/2530/4249
hsa04917	Prolactin signaling pathway	59	0.23527304	0.828356274	0.789210789	0.970638557	0.741625787	7169	tags=53%	list=47%	signal=28%	8792/6772/5602/10000/53358/3717/6464/5603/30837/4893/4790/3845/5290/5293/5291/6714/3659/595/5594/9655/122809/3972/6654/2353/6300/6774/5604/5601/2932/9021/894
hsa04120	Ubiquitin mediated proteolysis	133	0.234285579	0.882863101	0.761238761	0.962037962	0.735054419	9908	tags=76%	list=64%	signal=27%	330/867/9886/4214/4281/23291/10401/51366/9320/22954/64682/10075/9690/65264/57154/7325/64750/57448/7321/25898/9354/92912/4591/55958/55236/5371/672/7317/8065/8452/329/1642/9246/868/7428/9039/10055/7324/996/991/6500/90293/26091/8924/9063/8450/10054/7319/7326/26259/8697/9820/55284/8945/148581/8454/7189/51465/10277/8453/23221/11060/9021/7328/4734/8916/1161/3093/5071/331/11059/64326/8451/7329/7322/8925…
hsa04728	Dopaminergic synapse	113	0.23383182	0.868462513	0.786213786	0.970638557	0.741625787	7233	tags=52%	list=47%	signal=28%	90993/5522/3800/3710/2903/3798/6571/3708/5523/5332/5602/10000/775/6323/59345/84152/776/50632/2784/2890/5579/3762/2893/3763/5603/5520/9586/55970/2773/9575/5567/805/5331/408/5516/5578/54331/1385/2785/5529/64764/5530/2793/3799/2353/6300/5532/5330/2782/5500/10488/818/5601/2932/111/2783/23236/2790/5533
hsa04710	Circadian rhythm	28	0.233175726	0.748756842	0.816347124	0.985140702	0.752706292	8634	tags=57%	list=56%	signal=25%	6096/79365/5563/4862/23291/9575/1385/6500/1454/8945/8454/5571/1453/9572/5562/26224
hsa04650	Natural killer cell mediated cytotoxicity	95	0.232384922	0.851993757	0.788211788	0.970638557	0.741625787	7819	tags=57%	list=51%	signal=28%	79465/2214/6850/80329/3383/356/2215/3689/53358/3821/3937/8797/5579/6464/10451/80328/7409/4893/3458/135250/3845/7305/5290/5293/5291/3805/3460/3455/5781/5058/2207/4277/8795/5594/3384/5578/353091/7124/5880/5530/4772/6654/5335/5532/4068/5604/3804/637/5533/836/6655/5551/673/2885
hsa03050	Proteasome	42	-0.228994199	-1.576080479	0.25	0.507263485	0.387579577	11871	tags=100%	list=77%	signal=23%	10197/5708/5713/10213/5700/5707/5699/5687/5698/23198/5686/5717/5701/5696/5682/9861/5709/5714/5693/5688/5718/5704/5706/51371/5685/5690/5684/9491/11047/5719/5702/5720/5692/5705/5694/5710/5689/5721/5695/5691/5683
hsa00130	Ubiquinone and other terpenoid-quinone biosynthesis	10	-0.228787727	-0.846306067	0.73	0.941084337	0.719044599	5756	tags=80%	list=37%	signal=50%	51805/2677/10229/51004/84274/79001/6898
hsa04071	Sphingolipid signaling pathway	114	0.228510447	0.849825635	0.816183816	0.985140702	0.752706292	7503	tags=53%	list=49%	signal=27%	130367/5522/134/4363/4985/340485/5523/5332/5602/427/10000/624/596/8877/253782/123099/5579/5603/8439/6093/4893/5520/166929/10558/4790/3845/9517/4846/5290/2205/2773/5293/2768/10672/5291/5331/2207/5516/5594/5170/5578/7124/5880/5529/5337/1903/6300/5330/5338/8879/5604/5601/387/23236/8560/637/7157/6610/91012/53637
hsa00350	Tyrosine metabolism	30	-0.228407382	-1.438078555	0.111111111	0.299719888	0.229003882	4456	tags=30%	list=29%	signal=21%	131/125/124/2954/126/127/6898/5409
hsa05170	Human immunodeficiency virus 1 infection	187	0.227440141	0.875953436	0.807192807	0.981473072	0.749904003	7233	tags=53%	list=47%	signal=28%	917/5063/3710/3708/3984/5602/115004/200315/56924/1234/130340/8906/356/10000/27350/59345/6890/596/2784/23291/5579/545/3654/578/8905/60489/5603/7099/10053/891/920/340061/3985/4893/472/7097/4790/3845/841/55970/5290/2773/5293/5291/805/5747/1111/4775/85363/5058/25939/5594/8065/8772/1642/5578/140564/54331/598/7124/5880/2785/8517/164/5530/6500/2793/29110/983/9133/2475/7188/4772/162/6891/8450/3551/2353/5…
hsa00480	Glutathione metabolism	45	0.223609786	0.764375303	0.850850851	1	0.764059682	5121	tags=33%	list=33%	signal=22%	124975/493869/2730/653689/2539/2936/2947/51056/2678/6241/5226/2950/6240/50484/6611
hsa00330	Arginine and proline metabolism	45	0.220661284	0.754296306	0.860860861	1	0.764059682	4076	tags=24%	list=26%	signal=18%	1159/283208/4942/54498/384/5831/8974/51056/548596/262/4846
hsa00260	Glycine	serine and threonine metabolism	33	-0.220150904	-1.356101117	0.333333333	0.603737045	0.461291135	3982	tags=73%	list=26%	signal=54%	4128/2653/314/4129/55349/501/113675/63826/2731/275/211/29958/132158/64902/635/6470/10993/1757/51268/189/2593/1610/27232
hsa04142	Lysosome	123	0.218061239	0.816430244	0.87012987	1	0.764059682	9756	tags=72%	list=63%	signal=26%	1513/8120/1510/768239/50617/55353/130340/8906/427/10947/4074/1520/1075/4864/27074/3482/3423/245972/8905/9583/10053/3988/26985/5660/4125/6272/1213/7805/2588/51606/2717/8546/2519/5538/2799/1508/5641/175/79158/20/58511/26503/4126/9516/9179/23457/22901/164/527/23431/162/1200/54/411/23553/23659/2720/3074/10717/950/23545/2629/1512/2760/967/23062/9114/1212/8763/23163/2581/1509/3920/6448/6609/1497/9741/5…
hsa04922	Glucagon signaling pathway	94	0.215806801	0.790740966	0.873126873	1	0.764059682	2369	tags=16%	list=15%	signal=14%	90993/5214/3710/108/5315/5213/3708/3945/5332/6513/10000/441531/5255/5223/5563
hsa05340	Primary immunodeficiency	29	0.215592783	0.695591637	0.873991935	1	0.764059682	10179	tags=76%	list=66%	signal=26%	3561/5788/6890/4261/920/3575/29851/5993/925/8517/6891/100/695/3718/959/915/64421/5994/916/84876/3932/5896
hsa04931	Insulin resistance	96	0.215043619	0.790179111	0.872127872	1	0.764059682	7018	tags=44%	list=46%	signal=24%	90993/9945/27330/3569/5602/6513/10000/6196/5588/5563/5579/5509/5792/9586/5834/4790/4846/5290/5293/5291/5781/2673/133522/376497/5170/22877/9882/1385/7124/64764/2475/57761/5770/3551/5500/10488/6774/5571/6197/5601/2932/9021
hsa05110	Vibrio cholerae infection	47	0.212569328	0.731156948	0.876	1	0.764059682	8101	tags=55%	list=53%	signal=26%	1080/50617/109/6558/3784/245972/90423/528/11015/51606/526/5567/30001/5578/523/71/527/115/5335/529/29927/9601/23545/60/9114/10945
hsa05031	Amphetamine addiction	58	0.210212234	0.73887826	0.896103896	1	0.764059682	7574	tags=53%	list=49%	signal=27%	90993/2903/23237/6571/775/84152/776/2890/814/5579/2902/2893/9586/3066/6804/2906/5567/805/5578/1385/64764/5530/2353/5532/5500/10488/818/111/5533/1386/815
hsa00770	Pantothenate and CoA biosynthesis	15	0.207724253	0.595322335	0.929324895	1	0.764059682	9422	tags=60%	list=61%	signal=23%	586/8875/8876/60496/79717/1806/79646/80025/55229
hsa05216	Thyroid cancer	34	0.207449338	0.684008419	0.90060241	1	0.764059682	4917	tags=35%	list=32%	signal=24%	4914/4609/8030/51176/578/4893/3845/7170/51426/999/595/5594
hsa05169	Epstein-Barr virus infection	176	0.206817824	0.794038849	0.918081918	1	0.764059682	7384	tags=52%	list=48%	signal=27%	8900/956/917/6772/3569/5602/6850/4609/960/3383/3111/10000/7431/3118/6890/3117/596/3109/965/3122/4067/3127/3113/1021/3654/3119/578/5603/5925/9020/1019/3627/4940/9641/953/5708/7097/4790/3066/317/23586/841/5290/3716/51426/5610/1871/890/5293/5971/5713/9612/10213/5291/7187/9134/3455/3115/4939/595/5700/8772/5707/4794/7124/8517/4791/7128/29110/7188/6891/1017/3551/864/6300/1147/3123/567/25942/7189/6885/6…
hsa04114	Oocyte meiosis	110	0.205029663	0.761441069	0.917082917	1	0.764059682	7012	tags=50%	list=46%	signal=27%	3710/108/27330/64506/3708/5241/113/109/3480/6196/7534/5347/23291/10971/5603/112/891/441273/699/64682/4085/7533/7532/7529/26271/5567/9134/805/9748/5516/5594/996/9126/5529/991/5530/6500/983/9133/8243/1017/115/8697/6300/5532/8945/8454/442590/5500/5604/818/6197/6790/151648/111
hsa03030	DNA replication	36	-0.204078973	-1.405022503	0.166666667	0.390510949	0.298373671	12252	tags=100%	list=80%	signal=20%	4173/246243/4175/4171/10714/5981/6117/5424/5558/4172/4176/5985/29935/5984/2237/57804/6742/5983/54107/5557/23649/5111/1763/5982/4174/3978/6118/79621/56655/5426/10535/5425/6119/84153/5427
hsa03460	Fanconi anemia pathway	52	-0.204072162	NA	1	1	0.764059682	11258	tags=96%	list=73%	signal=26%	51426/5980/5888/7398/672/2175/55215/641/91442/2177/2188/79728/675/4292/6117/8940/22909/11201/84464/5429/84126/51455/29089/2072/29935/2189/57599/55120/57697/80010/80198/2178/7156/80233/146956/197342/6118/353497/2067/5889/9894/3280/100526739/116028/83990/6119/2176/378708/201254
hsa05213	Endometrial cancer	56	0.204058115	0.714804802	0.915084915	1	0.764059682	7970	tags=57%	list=52%	signal=28%	1950/4609/10000/3611/51176/578/4893/1495/3845/5290/51426/5293/324/999/5291/8313/595/5594/5170/1499/6654/4292/8312/5604/1956/2932/7157/2002/6655/673/2885/10297
hsa05168	Herpes simplex virus 1 infection	447	0.203665097	0.817303128	0.981018981	1	0.764059682	10557	tags=79%	list=69%	signal=25%	344787/3553/330/55786/7712/163071/6772/3569/115004/6850/7772/84436/356/3111/10000/3118/3678/6890/3117/7757/374879/6347/284349/5818/57232/596/3109/84671/3717/162967/90333/90649/3122/90594/3127/79788/162963/26974/91664/171392/3113/7594/65243/125893/3654/3119/10308/578/139735/29992/346171/80264/347344/148206/256051/81856/340061/7678/284307/90233/4940/57474/7639/9641/3458/7098/81931/55762/7097/54925/…
hsa00410	beta-Alanine metabolism	25	0.203526018	0.639561944	0.915151515	1	0.764059682	1778	tags=12%	list=12%	signal=11%	2571/54498/222
hsa00563	Glycosylphosphatidylinositol (GPI)-anchor biosynthesis	22	-0.202890099	-1.120701369	0.238095238	0.502819549	0.384184145	10892	tags=95%	list=71%	signal=28%	84720/9488/284098/5281/23556/5277/80055/10026/93183/51604/54965/8733/9091/5279/128869/5283/51227/55650/8818/80235
hsa04152	AMPK signaling pathway	110	0.19945176	0.740725799	0.931068931	1	0.764059682	1091	tags=8%	list=7%	signal=8%	90993/8900/79966/1080/5522/5214/5209/5213/5523
hsa05214	Glioma	68	0.199310292	0.712007306	0.93006993	1	0.764059682	5142	tags=38%	list=33%	signal=26%	5156/7039/1950/3480/10000/53358/814/5159/5579/1021/6464/578/5925/1019/5155/4893/3845/5290/51426/1871/5293/5291/805/595/5594/5578
hsa00062	Fatty acid elongation	24	0.198374593	0.619613964	0.925327952	1	0.764059682	6506	tags=38%	list=42%	signal=22%	79993/6785/401494/64834/5538/9200/60481/51495/201562
hsa00280	Valine	leucine and isoleucine degradation	42	0.197794857	0.671561346	0.931863727	1	0.764059682	2375	tags=12%	list=15%	signal=10%	54511/586/5019/259307/65985
hsa01212	Fatty acid metabolism	53	0.196187787	0.683211137	0.943056943	1	0.764059682	1008	tags=8%	list=7%	signal=7%	79966/23205/79993/6785
hsa03008	Ribosome biogenesis in eukaryotes	74	0.194877546	0.70101157	0.946053946	1	0.764059682	7362	tags=50%	list=48%	signal=26%	283106/10885/54552/55127/10940/25996/5901/5822/84916/22803/28987/23560/1736/9724/9790/1457/29102/166378/6949/65083/10813/79631/23160/55131/51096/10528/51077/7514/55226/84135/55341/26354/134430/55651/1459/83732/54464
hsa04130	SNARE interactions in vesicular transport	33	0.192525382	0.63071853	0.93373494	1	0.764059682	7664	tags=48%	list=50%	signal=24%	415117/6809/8676/8417/6804/8773/53407/10652/10228/9554/143187/2054/9570/55014/9341/6845
hsa03022	Basal transcription factors	40	0.191386799	0.644914817	0.941883768	1	0.764059682	9176	tags=65%	list=60%	signal=26%	6875/2969/728340/6873/6878/2966/2960/2965/2967/2961/2071/83860/6884/1022/6872/9569/9519/6908/51616/2959/6880/6874/27097/2963/6879/2957
hsa04920	Adipocytokine signaling pathway	59	0.189682156	0.667838543	0.959040959	1	0.764059682	7064	tags=42%	list=46%	signal=23%	23205/5602/6513/10000/3717/5588/5563/5443/4790/5781/2181/4794/7124/8517/126129/2475/181/3953/3551/1147/6774/5571/5601/9021/10645
hsa05016	Huntington disease	225	0.188380332	0.730873179	0.989010989	1	0.764059682	7643	tags=44%	list=50%	signal=22%	90993/627/10381/3800/3798/6875/493869/84617/3708/147700/56171/5332/5602/6507/7846/84790/10376/196385/1767/55081/55062/5431/2890/8678/2902/2893/201625/146754/7052/64837/51807/347733/84516/163/9586/293/1213/3066/317/5430/6804/7417/841/83544/10671/7277/7416/5978/3064/3092/27113/506/5331/5289/9821/498/2033/1742/1385/7019/64764/3799/2475/10540/515/7385/10126/7280/55626/4720/7419/1173/60673/2877/30849/…
hsa03018	RNA degradation	75	0.187672409	0.676430429	0.965034965	1	0.764059682	9219	tags=61%	list=60%	signal=25%	5214/5213/2026/23019/57472/2023/5042/23644/387712/22803/29883/9652/3329/87178/219988/1656/132430/23517/26986/55802/170506/8761/3313/22894/27257/9337/4848/10200/255967/167227/54464/4849/115752/4850/9125/5073/10950/80349/7832/64282/246175/694/51010/10438/5394/25904
hsa04140	Autophagy - animal	132	0.186923658	0.703574048	0.972027972	1	0.764059682	10645	tags=76%	list=69%	signal=24%	3708/3091/5602/338382/22808/3480/10000/8878/596/5588/55062/5563/8678/4893/1612/140775/51100/3845/5290/5293/1508/5567/5291/55255/54541/5289/9821/5516/5594/5170/9451/1965/9711/598/29110/10533/2475/64422/285973/55578/55626/10325/60673/5861/7405/30849/3476/58528/8897/7189/9474/6885/5604/5601/6009/55054/10645/84971/9706/64121/55014/10010/7879/8837/81671/9776/22800/83734/5562/1613/7249/57521/5515/44027…
hsa03040	Spliceosome	130	-0.183297273	NA	1	1	0.764059682	9534	tags=88%	list=62%	signal=34%	4670/3306/9416/5093/10291/10285/57187/10594/3192/9716/10915/9128/9775/51645/1659/11325/55119/10286/9410/5356/27316/10929/23451/51729/10569/10992/6434/11338/11017/3190/10946/10262/55696/1655/84844/153527/10772/22827/6426/84950/22938/8896/58517/6632/220988/23350/3183/9129/144983/10713/6428/29896/6633/22985/3178/6431/84991/84321/27339/10523/3305/6432/4809/51340/6635/8559/988/10465/102724594/9939/642…
hsa00630	Glyoxylate and dicarboxylate metabolism	28	-0.182676653	-1.052525303	0.363636364	0.620889749	0.474396824	12579	tags=100%	list=82%	signal=18%	1431/1738/84532/4191/39/4190/6472/5096/5095/48/2653/55902/38/2731/84693/81888/4594/275/125061/283871/54363/2752/132158/112817/6470/189/51179
hsa04068	FoxO signaling pathway	119	0.182470644	0.681008774	0.969030969	1	0.764059682	6857	tags=45%	list=45%	signal=25%	2911/7042/7043/3586/3569/5602/9456/1950/3480/356/10000/10769/5563/5347/901/5603/891/114907/7046/4893/9454/472/3845/3575/5290/5293/5291/1263/595/5594/5170/7048/3276/2033/26260/4088/100132074/9133/10733/6654/1017/3551/1454/6300/1147/6648/6789/1030/6774/5604/1956/5571/5601
hsa00020	Citrate cycle (TCA cycle)	28	0.180276282	0.578890015	0.95358224	1	0.764059682	11625	tags=82%	list=76%	signal=20%	1737/3419/47/50/1431/8803/1738/4191/1743/4190/4967/6391/5160/6389/8802/6392/3421/48/3417/3420/5162/3418/2271
hsa03410	Base excision repair	33	-0.177457825	-1.093117267	0.333333333	0.603737045	0.461291135	10005	tags=91%	list=65%	signal=32%	142/6996/5424/3980/7515/27301/2237/57804/54107/328/5111/10039/4350/4968/8930/3978/27343/10038/56655/5423/7374/5426/3146/4595/5425/23583/5427/4913/79661
hsa04150	mTOR signaling pathway	141	0.17744342	0.670623906	0.984015984	1	0.764059682	8659	tags=55%	list=56%	signal=24%	7471/7472/7477/27330/7482/8324/8321/2535/80326/7483/729438/3480/10000/54361/11211/6196/8323/8325/5563/5579/7976/81617/90423/4893/7474/528/3845/51606/526/5290/5293/5291/51719/6249/54541/5594/5170/5578/523/1975/7124/6520/2475/6654/81929/10325/3551/1147/58528/529/8140/5604/6197/2932/6009/54468/1977/387/9706/64121/1857/6655/9675/92335/673/96459/2885/253260/6195/2887/7855/153129/5562/7249/64900/57521/…
hsa05223	Non-small cell lung cancer	63	0.177117668	0.627488028	0.975024975	1	0.764059682	6780	tags=44%	list=44%	signal=25%	7039/1950/10000/5915/5579/1021/578/5925/1019/4893/3845/5290/51426/1871/5293/5291/595/5594/5170/238/5578/6654/83593/5335/6789/6774/5604/1956
hsa00310	Lysine degradation	58	0.174819357	0.614475284	0.973026973	1	0.764059682	10150	tags=62%	list=66%	signal=21%	23127/11105/150572/64324/4297/54904/93166/55870/7468/79709/1738/55904/58508/5352/7799/79723/8085/2146/56950/8985/39/1743/2145/387893/9757/29072/23067/80854/55217/10919/9739/5351/84444/9869/3030/79813
hsa05034	Alcoholism	133	0.174748012	0.658506481	0.984015984	1	0.764059682	4195	tags=23%	list=27%	signal=17%	90993/627/5569/2903/4915/136/6571/9734/440689/653604/59345/84152/128312/53358/2784/51564/814/8329/2902/6464/84254/4893/9586/3066/2906/3845/55970/9555/8353/2773/121504
hsa00190	Oxidative phosphorylation	105	-0.16661024	NA	1	1	0.764059682	11953	tags=98%	list=78%	signal=22%	5464/528/51606/526/506/498/523/527/515/7385/4720/518/529/495/23545/1352/6391/7386/9114/4719/6389/27068/7388/1355/56901/51382/4711/4709/509/533/535/9296/4705/1537/1353/245973/10632/6392/537/8992/9167/4724/440567/4704/4706/1351/4708/4723/4722/10312/4710/1350/4700/55967/9377/1347/4702/4697/9550/1349/6390/7384/4712/4717/522/7381/4698/517/539/4715/4731/516/10476/9551/1327/4725/525/4726/374291/29796/15…
hsa00360	Phenylalanine metabolism	16	0.166302269	0.48195748	0.985294118	1	0.764059682	3160	tags=19%	list=21%	signal=15%	259307/222/221
hsa03015	mRNA surveillance pathway	84	0.165642091	0.60261169	0.987012987	1	0.764059682	11490	tags=81%	list=75%	signal=21%	5522/5523/23708/23293/53918/5042/8731/5520/1478/2107/11051/124540/11052/81608/2935/5516/64895/132430/26986/5529/22916/23381/23049/10914/4686/8732/8761/26019/5500/80335/9775/53981/9887/23283/55012/10978/65109/10767/51585/51692/10921/10250/22794/5515/5976/5501/5526/5518/100529063/8189/22985/1479/10482/29894/79869/1477/5528/10898/5527/55916/5499/9939/26528/10189/55844/140886/5411/55339
hsa00270	Cysteine and methionine metabolism	45	0.163838485	0.560056399	0.97997998	1	0.764059682	7478	tags=42%	list=49%	signal=22%	586/3945/259307/2730/92483/3939/160287/262/1786/23382/6611/4144/1788/10768/26227/4191/58478/4507/4190
hsa00640	Propanoate metabolism	31	0.163051543	0.530065834	0.975855131	1	0.764059682	5791	tags=32%	list=38%	signal=20%	3945/31/92483/3939/160287/8803/1738/84532/593/55862
hsa00380	Tryptophan metabolism	34	0.160601852	0.529541427	0.978915663	1	0.764059682	2544	tags=12%	list=17%	signal=10%	1545/7166/259307/3620
hsa04141	Protein processing in endoplasmic reticulum	154	0.160093622	0.609006123	0.997002997	1	0.764059682	11783	tags=84%	list=77%	signal=20%	1410/7991/3312/5602/3310/85479/10808/9632/22824/54431/596/824/10525/3320/10130/823/578/285126/81567/3326/10483/3703/10970/821/80331/5610/9532/7321/30001/9871/23645/9451/133022/1965/10905/51360/80267/56893/6500/56886/8720/3306/4780/7326/6185/3309/29978/22926/9373/10802/8454/51465/6747/10277/5601/55757/29927/23193/7415/27248/9601/11231/7466/23471/3301/55768/22872/7184/79139/1650/3998/5071/201595/10…
hsa04211	Longevity regulating pathway	80	0.157614049	0.57116897	0.989010989	1	0.764059682	9768	tags=62%	list=63%	signal=23%	90993/108/113/109/3480/10000/5563/814/112/4893/9586/4790/3845/5290/5293/5567/5291/9821/1385/64764/2475/26060/115/60673/6648/10488/9474/5571/6009/1977/111/10645/7157/1386/1388/9776/5562/7249/57521/5970/1978/468/143686/6198/51094/10919/8503/581/23411/8408
hsa04614	Renin-angiotensin system	16	0.156347527	0.453107828	0.990546218	1	0.764059682	5566	tags=25%	list=36%	signal=16%	1636/57486/10159/5550
hsa03013	RNA transport	151	0.152132157	0.577717988	1	1	0.764059682	10511	tags=71%	list=68%	signal=23%	91181/8663/1982/23165/10940/10419/5901/1968/8661/11260/5042/23191/9688/25929/55706/3837/51095/11171/9883/9818/8667/8672/96764/5903/8664/23279/9086/1915/10605/9631/8894/1965/23636/132430/1981/79023/8669/26986/57122/1975/7175/5905/22916/4686/10762/11218/81929/8563/57510/8892/8761/26019/51808/57187/7514/4928/50628/9972/55746/8087/54960/3646/9775/1977/53371/23511/100101267/65109/1917/23225/7329/9513/…
hsa04910	Insulin signaling pathway	123	0.152097899	0.569460787	0.996003996	1	0.764059682	7877	tags=47%	list=51%	signal=23%	3099/80201/5602/867/3098/10000/5255/53358/5563/23433/3101/5509/6464/31/4893/5792/5834/3845/9322/5290/5293/3636/5567/5291/10580/5577/805/27124/2889/23265/5594/5584/5170/868/5257/5573/122809/2475/5770/6654/3551/5500/5604/5571/5601/2932/5576/6009/1977/9021/2997/2002/6655/673/2885/5575/92579/10603
hsa05012	Parkinson disease	111	-0.150971791	NA	1	1	0.764059682	11669	tags=97%	list=76%	signal=24%	317/7417/2773/7416/5567/506/498/7317/9246/515/7385/7326/4720/7419/120892/518/51465/111/54205/292/27429/836/6391/5071/7386/291/4719/6389/7388/9627/7332/56901/65018/4711/4709/509/7327/4705/1537/6392/2771/2770/9167/4724/440567/4704/4706/2774/10105/1351/5566/4708/4723/4722/7318/4710/1350/118424/2861/4700/55967/9377/1347/4702/4697/1349/6390/7384/4712/7314/4717/522/7381/842/11315/4698/517/539/4715/4731…
hsa03020	RNA polymerase	29	0.150521536	0.485644834	0.983870968	1	0.764059682	9840	tags=59%	list=64%	signal=21%	661/5431/25885/84172/5430/10622/11128/221830/55718/10623/5432/55703/5436/51728/5433/171568/10621
hsa04975	Fat digestion and absorption	29	-0.14650674	-0.863717462	0.6	0.871034371	0.665522244	3959	tags=66%	list=26%	signal=49%	10554/2806/949/8613/338/38/5319/84647/8694/5322/64241/10555/2168/346606/64240/84649/335/80168
hsa04146	Peroxisome	72	0.121870866	0.437627735	1	1	0.764059682	1346	tags=6%	list=9%	signal=5%	54511/55711/51555/84188
hsa00760	Nicotinate and nicotinamide metabolism	31	0.114283038	0.37152383	0.996981891	1	0.764059682	3614	tags=16%	list=23%	signal=12%	23057/22978/51251/952/93034
hsa04714	Thermogenesis	195	0.099693911	0.384760854	1	1	0.764059682	774	tags=4%	list=5%	signal=3%	5593/90993/4879/108/2260/27330/8193
hsa04932	Non-alcoholic fatty liver disease (NAFLD)	123	0.070600047	0.264329479	1	1	0.764059682	1730	tags=6%	list=11%	signal=5%	3576/3552/3553/3569/5602/356/10000
