# Supplementary material for: MAPK-RAP1A Signaling Enriched in Hepatocellular Carcinoma Is Associated With Favorable Tumor-Infiltrating Immune Cells and Clinical Prognosis
Source: Front Oncol. 2021 Jun 10;11:649980. doi: 10.3389/fonc.2021.649980 (PMC8222816; doi:10.3389/fonc.2021.649980)
Supplement: Supplementary file 5 [file Table_4.csv]

ID	Description	setSize	enrichmentScore	NES	pvalue	p.adjust	qvalues	rank	leading_edge	core_enrichment
hsa00120	Primary bile acid biosynthesis	17	-0.836941028849243	-3.43061305720029	0.0212765957446809	0.147816349384099	0.121412153002888	607	tags=76%	list=4%	signal=74%	1109/1593/3295/6718/6342/570/8309/10998/1581/51302/23600/1582
hsa00260	Glycine	serine and threonine metabolism	34	-0.804880350978927	-4.58912558951716	0.0833333333333333	0.255813953488372	0.210118319053448	1416	tags=76%	list=9%	signal=70%	2653/2731/2593/29968/4128/501/275/102724560/875/64902/2628/132158/6470/10993/1757/9380/189/51268/23464/211/1491/27232/29958/1610/635
hsa00071	Fatty acid degradation	42	-0.754856359990222	-4.71390765811899	0.2	0.455172413793103	0.373865698729583	1114	tags=74%	list=7%	signal=69%	35/223/1892/224/501/39/1376/219/3033/34/36/10455/10449/51/2639/30/217/2180/124/1579/51703/284541/126/33/127/1962/125/130/23305/131
hsa00220	Arginine biosynthesis	20	-0.726528349665773	-3.21566608880929	0.0294117647058824	0.176470588235294	0.14494793132564	1494	tags=85%	list=10%	signal=77%	2805/2747/384/2875/2806/383/2746/100526760/95/445/84706/5009/1373/27165/162417/2752
hsa00603	Glycosphingolipid biosynthesis - globo and isoglobo series	12	0.710410283763721	1.56803424260075	0.0164473684210526	0.135690789473684	0.11145256232687	2660	tags=58%	list=17%	signal=48%	10317/26301/8706/6489/2524/53947/2523
hsa00630	Glyoxylate and dicarboxylate metabolism	27	-0.70554645137516	-3.57856834495714	0.0666666666666667	0.231578947368421	0.190212373037858	1366	tags=74%	list=9%	signal=68%	2653/2731/5096/48/84693/39/4594/275/112817/125061/55902/847/132158/6470/9380/189/54363/51179/2752
hsa00512	Mucin type O-glycan biosynthesis	28	0.694082268191754	1.74002054977678	0.00101522842639594	0.0223350253807107	0.0183453557752249	3248	tags=64%	list=21%	signal=51%	11227/55808/2591/79623/9245/11226/8693/26290/2650/57452/79695/51809/374378/114805/51301/9334/64409/728819
hsa00140	Steroid hormone biosynthesis	47	-0.662145381663296	-4.39466418671433	0.333333333333333	0.647058823529412	0.531475748194014	1393	tags=68%	list=9%	signal=62%	9420/79154/7363/1646/54490/7366/51478/1109/3293/1586/1583/1577/6715/7923/6718/10941/54658/8630/6716/7365/7364/6783/7367/1581/54659/1571/3290/54657/1576/1543/1544
hsa00053	Ascorbate and aldarate metabolism	20	-0.657061856021715	-2.90820245298221	0.0294117647058824	0.176470588235294	0.14494793132564	1393	tags=85%	list=9%	signal=77%	7363/54490/7366/223/224/501/219/9104/10941/54658/217/7365/7364/7367/54659/54657
hsa00830	Retinol metabolism	55	-0.653018566152199	NA	1	1	0.821371610845295	1393	tags=71%	list=9%	signal=65%	1562/7363/54490/7366/9249/54884/128/317749/1577/10901/216/5959/10941/54658/8630/124/7365/1579/1558/1592/284541/1555/316/7364/126/127/8608/1559/7367/125/130/1548/54659/54657/131/1576/1543/1544
hsa00601	Glycosphingolipid biosynthesis - lacto and neolacto series	24	0.633340893495036	1.56809255741875	0.00913705583756345	0.0861493836113126	0.0707606579901531	3000	tags=58%	list=20%	signal=47%	2525/10317/2526/2529/8706/6489/2524/10331/28/2528/53947/2523/79369/8707
hsa00040	Pentose and glucuronate interconversions	25	-0.627536738922373	-3.17725074946835	0.0625	0.231578947368421	0.190212373037858	1393	tags=68%	list=9%	signal=62%	10327/7363/54490/7366/9942/7360/51084/10941/54658/7365/6652/7364/7367/51181/54659/54657
hsa00380	Tryptophan metabolism	39	-0.624199348457678	-3.73612515320311	0.125	0.317307692307692	0.260627530364372	1037	tags=72%	list=7%	signal=67%	4129/38/6999/223/1892/4128/224/501/39/8564/1644/219/125061/3033/130013/55526/64577/2639/847/23498/217/51166/316/1962/169355/1543/1544
hsa00982	Drug metabolism - cytochrome P450	59	-0.619040605512689	-3.39246392924743	0.5	0.785714285714286	0.645363408521303	1416	tags=73%	list=9%	signal=66%	54600/7363/54490/4257/9446/7366/373156/128/4128/4258/1577/221357/2939/2330/1565/10941/54658/2938/2329/218/124/7365/1558/1555/316/7364/126/127/1559/7367/2328/125/130/1548/54659/1571/54657/2940/131/1576/1557/1544
hsa00980	Metabolism of xenobiotics by cytochrome P450	61	-0.608202784790698	-3.38613810374434	0.5	0.785714285714286	0.645363408521303	1313	tags=67%	list=9%	signal=62%	54490/4257/9446/7366/373156/128/4258/1577/221357/2939/1565/22977/2052/873/10941/54658/2938/218/124/7365/1555/7364/126/127/1559/7367/6822/125/130/1548/54659/1571/1553/3290/54657/2940/131/1576/1543/1544
hsa00640	Propanoate metabolism	32	-0.586362663272804	-3.24518666992983	0.0833333333333333	0.255813953488372	0.210118319053448	1609	tags=69%	list=11%	signal=62%	593/8801/38/1629/26275/5096/35/1892/23417/84693/39/4594/32/594/55902/51/79611/18/4329/3948/1962
hsa00730	Thiamine metabolism	10	0.578583111255184	1.23824268684019	0.192865105908584	0.455172413793103	0.373865698729583	2294	tags=30%	list=15%	signal=26%	158067/248/26289
hsa00534	Glycosaminoglycan biosynthesis - heparan sulfate / heparin	21	0.578294283268792	1.40006197248785	0.0441025641025641	0.206896551724138	0.169938953967992	887	tags=24%	list=6%	signal=22%	9955/9957/90161/64131/266722
hsa04146	Peroxisome	79	-0.568531210861865	NA	1	1	0.821371610845295	1621	tags=57%	list=11%	signal=51%	5190/4598/1891/5264/196743/5825/5824/5193/5195/373156/3417/8528/26061/23417/1384/11001/10901/8800/6647/283927/3155/92960/10455/51/5827/3295/55825/847/30/6342/2180/2053/189/570/54363/8309/51268/51179/51703/7498/1962/23600/1610/23305
hsa04061	Viral protein interaction with cytokine and cytokine receptor	85	0.567786065264493	1.55154066439499	0.000999000999000999	0.0223350253807107	0.0183453557752249	3962	tags=58%	list=26%	signal=43%	6374/6363/6366/643/53832/9547/3606/6356/6367/5197/10344/1236/6372/2919/10803/6347/7124/7852/2921/3558/1235/146433/4049/3559/11009/3569/3561/3579/1233/1237/56477/6387/5196/3576/3586/8794/1436/3577/1435/1234/6364/2833/6362/1524/6361/6376/3587/27178/2829
hsa04151	PI3K-Akt signaling pathway	73	0.566162106675374	1.53853983342641	0.000999000999000999	0.0223350253807107	0.0183453557752249	2910	tags=42%	list=19%	signal=35%	1128/2255/2066/1277/1278/1311/1298/2260/1293/1292/1946/1902/2252/2254/1291/1284/2149/10319/1441/2246/1282/1297/146850/2261/1440/1285/2263/10000/1436/1286/1435
hsa04080	Neuroactive ligand-receptor interaction	200	0.565784304637018	1.59731389237707	0.000999000999000999	0.0223350253807107	0.0183453557752249	3942	tags=60%	list=26%	signal=45%	2568/5645/1134/1128/3952/5021/6344/1269/2893/150/10874/2911/1139/2550/51083/9170/9340/4886/1902/4889/2555/5026/339403/3269/1909/2903/2899/10911/2906/5739/2859/3972/799/64106/623/155/134/23566/2740/116444/6755/5733/4985/57105/3363/4923/1141/2562/2149/2902/5724/5031/165829/2846/6019/5367/116/2569/7434/2894/2563/5745/1138/1144/136/1906/2357/2696/2151/10888/2922/9002/8973/6865/84634/2897/27334/5023/3…
hsa00514	Other types of O-glycan biosynthesis	44	0.559896411449206	1.47502262583105	0.004004004004004	0.0587253920587254	0.0482353698727968	4262	tags=48%	list=28%	signal=35%	11227/23127/2591/79623/84620/3955/11226/8693/26290/57452/79695/51809/374378/114805/64409/152002/728819/4242/285203/55568/79709
hsa00650	Butanoate metabolism	25	-0.557423504767809	-2.82226384280886	0.0625	0.231578947368421	0.190212373037858	1448	tags=76%	list=9%	signal=69%	38/3157/79944/35/1892/39/3033/3155/6296/3158/7915/622/18/348158/116285/123876/54988/1962
hsa00533	Glycosaminoglycan biosynthesis - keratan sulfate	14	0.556931187015114	1.2708733795098	0.157051282051282	0.383903133903134	0.315327135502574	2014	tags=36%	list=13%	signal=31%	8534/10164/93010/9435/2530
hsa00592	alpha-Linolenic acid metabolism	17	0.556263608702307	1.31235691527762	0.118324607329843	0.317307692307692	0.260627530364372	4096	tags=53%	list=27%	signal=39%	255189/8399/283748/5321/5322/151056/5319/123745/26279
hsa04060	Cytokine-cytokine receptor interaction	220	0.55449655891077	1.568065040667	0.000999000999000999	0.0223350253807107	0.0183453557752249	3962	tags=55%	list=26%	signal=41%	3589/3623/6374/3952/658/6363/6366/115650/643/53832/655/9547/23495/3606/970/4804/6356/3552/653/6367/5197/10344/1236/6372/269/2919/3976/4050/133396/9966/9573/7042/7043/10803/3598/6347/392255/7124/7852/27242/654/3575/2921/1441/3558/943/1235/8200/27189/8744/8792/3581/8784/353500/4982/146433/23529/4049/90865/1439/3559/1489/27190/268/5008/50615/939/11009/3569/3561/3568/1440/3579/1233/3553/9466/7293/123…
hsa00280	Valine	leucine and isoleucine degradation	47	-0.549680535208447	-3.6482341025266	0.333333333333333	0.647058823529412	0.531475748194014	1609	tags=74%	list=11%	signal=67%	549/593/3028/64087/38/1629/26275/3157/5096/35/223/1892/84693/224/501/39/4594/219/594/3033/3712/3155/34/36/3158/10449/64902/11112/30/217/18/4329/316/1962
hsa00565	Ether lipid metabolism	38	0.541615549451752	1.39998837715052	0.0181086519114688	0.140608356018464	0.115491711881194	4096	tags=50%	list=27%	signal=37%	255189/8399/8612/283748/122618/7368/9514/254531/5321/79888/5322/5050/79153/151056/5319/5337/5338/123745/26279
hsa00350	Tyrosine metabolism	30	-0.532341180261125	-2.91549888696586	0.0666666666666667	0.231578947368421	0.190212373037858	1474	tags=67%	list=10%	signal=60%	2805/4129/2184/128/4128/2806/1644/3081/2954/218/124/316/126/127/6898/3242/125/130/131
hsa03050	Proteasome	39	-0.519551239994751	-3.10975726091112	0.125	0.317307692307692	0.260627530364372	7363	tags=100%	list=48%	signal=52%	10197/5708/5719/5707/5694/5714/5713/5688/5699/5682/5685/11047/51371/5704/5690/3458/5692/7979/5693/5706/5700/5717/5684/23198/9861/5683/5698/5691/5702/5686/5710/5689/5705/5696/5695/5709/5718/5721
hsa00340	Histidine metabolism	22	-0.513993024087023	-2.3765763075928	0.0416666666666667	0.206896551724138	0.169938953967992	1416	tags=73%	list=9%	signal=66%	4129/3176/3034/223/4128/224/501/219/443/144193/10841/217/218/131669/84735
hsa00052	Galactose metabolism	26	0.508347682655337	1.2628533726014	0.13109756097561	0.326507132995858	0.268183689781287	3695	tags=38%	list=24%	signal=29%	93432/8972/5214/3098/80201/5213/231/3101/92579/3099
hsa00061	Fatty acid biosynthesis	16	-0.507871577917648	-2.08523858795977	0.0153846153846154	0.135384615384615	0.111201079622132	837	tags=50%	list=5%	signal=47%	84869/32/2194/7923/2180/51703/23305
hsa04024	cAMP signaling pathway	168	0.503096116011252	1.40937013975891	0.000999000999000999	0.0223350253807107	0.0183453557752249	4011	tags=46%	list=26%	signal=35%	1128/1080/84152/5021/108/5350/2893/10398/56670/2550/627/10021/4886/1258/486/7137/27198/2737/480/90993/2735/1909/2903/775/2906/3972/134/2740/116444/6755/5733/2867/6662/478/10451/2149/2902/111/109/489/6548/116/7434/4772/5880/5602/1906/476/2696/9586/268/113/814/10846/64411/778/10257/483/10000/7409/5293/776/482/338442/5337/7432/196883/8843/2353/64399/5443/4881/5338/5139/6237/51738/5732/6752
hsa00604	Glycosphingolipid biosynthesis - ganglio series	13	0.492882817581143	1.10744029588869	0.353448275862069	0.666502463054187	0.547446201711174	4675	tags=46%	list=31%	signal=32%	81849/8705/6489/27090/256435/29906
hsa04020	Calcium signaling pathway	152	0.490476187280174	1.37092382867798	0.001998001998002	0.0376766091051805	0.0309464971119107	3153	tags=38%	list=21%	signal=31%	1128/5021/108/2066/5350/2911/1139/3710/774/5156/6261/5137/5136/5332/8913/85366/5026/3269/1909/2903/8877/775/80228/2906/5582/623/155/5733/57105/113026/3363/4923/7852/2149/2902/5724/109/489/8912/136/5159/6543/6865/113/5023/814/3274/778/2769/3707/5579/6915/6546/624/776/3708/5330/5153
hsa04072	Phospholipase D signaling pathway	132	0.488252585872381	1.35858408876953	0.004995004995005	0.0659340659340659	0.0541563699458436	4055	tags=45%	list=27%	signal=34%	108/255189/2911/9170/5156/1902/5332/80310/8877/8612/283748/23566/3815/2149/111/2846/109/6850/1606/57121/5321/5159/5294/113/1759/146850/2914/9162/3579/3576/5155/5154/10000/2206/2918/5293/3577/2207/9265/5330/23533/160851/27128/10161/5337/56034/8395/26052/196883/2205/23396/5338/1608/123745/2913/5900/5899/6237/9266/5737
hsa00532	Glycosaminoglycan biosynthesis - chondroitin sulfate / dermatan sulfate	18	0.485316317157412	1.15053982020845	0.289281997918835	0.625987274185019	0.514168175766004	6492	tags=72%	list=42%	signal=42%	9469/64131/55790/29940/50515/22856/55501/337876/56548/54480/55454/113189/79586
hsa00410	beta-Alanine metabolism	27	-0.481461985627403	-2.44200026477107	0.0666666666666667	0.231578947368421	0.190212373037858	1192	tags=63%	list=8%	signal=58%	35/223/1892/23417/224/501/219/51/217/1807/18/218/51733/4329/1962/84735
hsa00860	Porphyrin and chlorophyll metabolism	33	-0.479090754152216	-2.77326277774082	0.0714285714285714	0.241758241758242	0.198573356468093	1517	tags=52%	list=10%	signal=47%	54600/7363/645/54490/7366/326625/1356/10941/54658/210/7365/211/7364/7367/54659/54657
hsa04022	cGMP-PKG signaling pathway	145	0.467927165315312	1.30683973299661	0.00799200799200799	0.0811496196111581	0.0666539937794999	3806	tags=41%	list=25%	signal=31%	4625/5593/108/5350/150/10398/3710/1258/486/5332/85366/480/90993/1909/5592/8654/775/4880/10335/5997/155/134/4985/2982/478/4776/111/109/489/3779/4772/2983/476/9586/27345/5294/6543/113/4879/146850/152/778/483/10000/6546/2977/624/7408/776/3708/5330/23533/4208/482/196883/7225/293/4881/5139
hsa04014	Ras signaling pathway	201	0.461585105123789	1.30311165485144	0.002997002997003	0.0494505494505494	0.0406172774593827	4199	tags=42%	list=27%	signal=31%	57144/2255/4915/8437/255189/2260/4804/5228/4914/627/5156/1946/8399/56924/80310/2784/2252/283455/3480/2903/2254/7039/283748/8822/5582/3363/3815/22821/94235/2902/2246/5880/5602/5321/5159/59345/3082/9610/2261/7424/3481/10125/5579/5322/2263/54331/5155/64926/8831/4803/5154/10000/5063/1436/5293/8817/1435/2322/9771/5319/2113/10156/9462/4908/5337/56034/7535/27040/7010/10235/5338/123745/5900/5899/2791/232…
hsa04062	Chemokine signaling pathway	164	0.459323283457426	1.28634683652558	0.00599400599400599	0.0719280719280719	0.0590796763045567	5382	tags=54%	list=35%	signal=35%	6374/6363/108/6366/643/9547/6356/6367/5197/10344/1236/6372/2919/5332/2784/10803/6347/7852/10451/94235/111/2921/1235/109/5880/3718/59345/653361/5294/113/146850/3579/1233/1237/5579/56477/6387/5196/3576/1794/54331/10000/7409/3055/5293/3577/2268/5330/1234/23533/6364/6714/2833/6362/5580/196883/3702/1524/10235/6361/57580/7454/6376/2791/2829/2793/2826/2869/5331/729230/6349/1232/131890/9560/9564/6352/559…
hsa01210	2-Oxocarboxylic acid metabolism	18	-0.458743882895896	-1.94300436903408	0.024390243902439	0.160975609756098	0.132220795892169	1124	tags=56%	list=7%	signal=52%	3417/48/2875/2806/100526760/95/84706/51166/162417
hsa04015	Rap1 signaling pathway	188	0.456714352237127	1.28579287624351	0.00699300699300699	0.0769230769230769	0.0631824316034842	5059	tags=50%	list=33%	signal=34%	2255/108/2260/4804/5228/9170/5156/1946/1902/5603/5332/80310/2252/3480/2903/2254/8822/5582/23566/10451/3815/2149/2902/111/2846/2246/109/5880/57121/136/2357/5159/3082/9002/113/64411/5909/2261/3674/5217/7424/5579/3684/2263/5155/4803/5154/10000/1436/7057/7409/5293/2533/8817/1435/3689/7408/3397/3937/5330/9771/6300/5028/3688/55740/54518/6714/56034/196883/999/27040/7010/10235/5900/5899/2324/6237/284/533…
hsa03320	PPAR signaling pathway	63	-0.455874041461729	-2.70207575042217	0.5	0.785714285714286	0.645363408521303	1191	tags=56%	list=8%	signal=51%	6256/3157/51129/336/6319/1376/11001/335/34/2168/5465/3158/1593/440503/51/345/30/6342/2180/5105/116519/8309/5346/1579/51703/5106/284541/33/1962/10998/1581/23305/6258/1582
hsa03060	Protein export	21	-0.455766710353866	-2.00905137374952	0.037037037037037	0.203703703703704	0.167316439246264	8327	tags=100%	list=54%	signal=46%	6731/29927/23478/6727/3309/58477/6726/6728/60559/196294/90701/11231/6730/9789/5018/7095/6729/10952/28972/6734
hsa00983	Drug metabolism - other enzymes	66	-0.454406613414473	-2.62653291479972	0.5	0.785714285714286	0.645363408521303	1313	tags=47%	list=9%	signal=43%	2941/54600/7363/54490/4257/9446/7366/7172/151531/4258/221357/2939/1066/10941/54658/2938/1807/51733/7365/8824/7498/10/7364/7367/1548/54659/1571/54657/2940/1576
hsa00100	Steroid biosynthesis	17	-0.453330613012391	-1.85819773033143	0.0425531914893617	0.206896551724138	0.169938953967992	1556	tags=59%	list=10%	signal=53%	1718/1595/1717/51478/10682/4047/7108/6307/6309
hsa00500	Starch and sucrose metabolism	27	0.441251007525402	1.10123199087371	0.350557244174265	0.666502463054187	0.547446201711174	4186	tags=44%	list=27%	signal=32%	93432/8972/5837/3098/80201/283209/3101/92579/5834/3099/2997/2992
hsa00620	Pyruvate metabolism	35	-0.434315890829155	-2.49774783909822	0.0909090909090909	0.264882943143813	0.217567329695476	1366	tags=60%	list=9%	signal=55%	38/2271/98/223/224/501/39/219/32/3029/55902/5091/217/5313/197257/134526/5105/9380/3948/5106
hsa00910	Nitrogen metabolism	13	0.429069735622811	0.964061026324535	0.551724137931034	0.856795131845842	0.703747197608626	654	tags=15%	list=4%	signal=15%	761/767
hsa00590	Arachidonic acid metabolism	51	0.426661761520321	1.13370247198946	0.260739260739261	0.573626373626374	0.47116041852884	3220	tags=39%	list=21%	signal=31%	255189/5730/242/240/5740/8399/493869/2687/5743/283748/9536/4056/5321/5322/6916/5742/2678/151056/27306/5319
hsa00020	Citrate cycle (TCA cycle)	24	-0.426045672038462	-2.07593763460096	0.0588235294117647	0.231578947368421	0.190212373037858	7737	tags=42%	list=51%	signal=21%	8801/6390/2271/3417/48/55753/5091/5105/5106
hsa00510	N-Glycan biosynthesis	42	0.424128956068843	1.11173476224393	0.318956870611836	0.647058823529412	0.531475748194014	2424	tags=14%	list=16%	signal=12%	146664/4248/84620/2530/7991/4249
hsa04145	Phagosome	130	0.423919515417331	1.1789054741577	0.0809190809190809	0.255813953488372	0.210118319053448	5432	tags=47%	list=36%	signal=31%	729238/1311/7058/245972/84617/7846/347688/1535/525/10381/3673/22925/338382/2209/81035/653361/3685/347733/4688/11151/1536/3118/3684/64581/4689/79861/3117/79659/7057/4481/2212/3689/30835/3111/3688/3678/84790/1781/3115/2214/10312/3693/8417/3109/1778/3119/10376/71/3113/53407/60/7277/10333/7097/3123/1520/1783/5879/245973/4074/3122
hsa01523	Antifolate resistance	28	0.4209628845246	1.05532744940222	0.428426395939086	0.776255707762557	0.637594401112786	2650	tags=29%	list=17%	signal=24%	390243/2348/7124/4363/2352/3569/3553/10257
hsa04010	MAPK signaling pathway	260	0.420785113186626	1.19694543433758	0.020979020979021	0.147816349384099	0.121412153002888	4582	tags=38%	list=30%	signal=27%	9254/2255/4915/2066/255189/2260/59283/4804/5228/4914/627/3552/774/5156/781/1946/2316/5801/5603/8913/80310/2252/784/3480/2254/7039/283748/775/7042/7043/8822/1846/2122/5582/7124/3815/2246/782/4772/5880/8912/5602/5321/5159/3082/2318/2261/778/3553/9064/7786/7424/3481/10125/84867/5579/27092/2263/3310/5155/4803/5154/10000/1436/1844/11184/8817/1435/1847/2322/776/5778/27330/4208/6300/773/4908/4214/56034/…
hsa00513	Various types of N-glycan biosynthesis	32	0.415224088809044	1.05804081631053	0.429292929292929	0.776255707762557	0.637594401112786	2340	tags=16%	list=15%	signal=13%	338707/283358/2530/64377/7991
hsa00270	Cysteine and methionine metabolism	44	-0.412258602254387	-2.40064758329369	0.333333333333333	0.647058823529412	0.531475748194014	874	tags=34%	list=6%	signal=32%	2729/102724560/7263/875/64902/10993/55256/23743/4143/3948/1036/1491/6898/635
hsa04064	NF-kappa B signaling pathway	97	0.4112042332612	1.13208987075221	0.194805194805195	0.455172413793103	0.373865698729583	5250	tags=44%	list=34%	signal=29%	6363/6366/115650/5328/84433/2919/4050/5743/7124/2921/6850/8792/4049/7188/79092/3553/5588/5579/695/6387/3576/1896/10673/596/959/3932/3383/597/7535/27040/10913/5971/23643/9560/7329/6351/1457/8915/330/283106/7187/4067/29775
hsa00360	Phenylalanine metabolism	16	-0.40923710588784	-1.68026139269537	0.0307692307692308	0.176588628762542	0.145044886463651	1016	tags=62%	list=7%	signal=58%	4129/4128/2806/1644/5053/218/6898/3242/10249
hsa00600	Sphingolipid metabolism	42	0.395436573395348	1.03652575146243	0.453360080240722	0.785714285714286	0.645363408521303	1706	tags=17%	list=11%	signal=15%	10715/130367/8877/8612/7368/9514/123099
hsa00564	Glycerophospholipid metabolism	87	0.37716123685387	1.03300833752072	0.406593406593407	0.755920136201826	0.620891339942489	4473	tags=34%	list=29%	signal=25%	9468/255189/129642/196051/8399/8612/283748/122618/1040/254531/1606/5321/9162/79888/150763/5322/43/151056/160851/5319/5337/5338/1608/123745/2820/162466/26279/154141/23171/56895
hsa00591	Linoleic acid metabolism	22	-0.372612680149207	-1.72286865006426	0.0416666666666667	0.206896551724138	0.169938953967992	355	tags=32%	list=2%	signal=31%	1558/1559/1571/1576/1557/1544
hsa00970	Aminoacyl-tRNA biosynthesis	42	-0.372268521556533	-2.32473292622812	0.2	0.455172413793103	0.373865698729583	9609	tags=100%	list=63%	signal=37%	7453/3376/2058/6897/51067/10352/4141/51520/10056/54938/8565/55157/4677/23438/3735/5917/833/2193/6301/7407/79587/1615/55278/3035/123283/92935/5859/283459/57176/57038/55699/124454/16/25973/57505/123263/80222/5188/118672/79731/51091
hsa01522	Endocrine resistance	87	0.367949695563174	1.00777881225434	0.470529470529471	0.785714285714286	0.645363408521303	5164	tags=41%	list=34%	signal=28%	108/4313/10683/5603/182/4318/4854/3480/111/109/3714/5602/113/10000/5293/596/4851/1839/6300/6714/54567/196883/2353/4855/2100/4853/7157/5595/1871/5296/6464/5600/1870/1019/595/581
hsa01230	Biosynthesis of amino acids	67	-0.358298703458186	-2.08354193127832	0.5	0.785714285714286	0.645363408521303	1150	tags=42%	list=8%	signal=39%	3417/48/384/2875/2806/102724560/383/875/100526760/95/5091/445/84706/6470/10993/5313/5009/230/5053/4143/1373/162417/2027/229/1491/6898/2752
hsa01212	Fatty acid metabolism	52	-0.357488365157798	NA	1	1	0.821371610845295	1366	tags=50%	list=9%	signal=46%	84869/60481/38/79071/54898/35/1892/6319/39/1376/3033/34/2194/36/7923/10449/51/3295/30/6342/2180/51703/33/1962/23305
hsa00250	Alanine	aspartate and glutamate metabolism	35	-0.356428522022962	-2.04981809202562	0.0909090909090909	0.264882943143813	0.217567329695476	1106	tags=51%	list=7%	signal=48%	2747/2875/2806/122622/8659/443/2746/64902/7915/445/84706/18/189/2346/1373/27165/2752
hsa02010	ABC transporters	41	0.35478634610085	0.927965544113278	0.657630522088353	0.98644578313253	0.810238561903115	1612	tags=17%	list=11%	signal=15%	1080/26154/340273/64137/6833/4363/21
hsa01521	EGFR tyrosine kinase inhibitor resistance	72	0.352457065349403	0.958387240456274	0.602397602397602	0.913982569154983	0.75071933511135	3453	tags=26%	list=23%	signal=21%	5156/80310/3480/7039/5582/558/5159/3082/3569/2261/5579/2263/5155/5154/10000/5293/596/6714/56034
hsa00900	Terpenoid backbone biosynthesis	19	-0.350281745511728	-1.52828909345998	0.0571428571428571	0.231578947368421	0.190212373037858	9936	tags=47%	list=65%	signal=17%	4598/3156/38/51449/3422/3157/39/3158
hsa04071	Sphingolipid signaling pathway	111	0.349306331608178	0.968726285059057	0.583416583416583	0.895476616406849	0.735519070892388	5356	tags=39%	list=35%	signal=25%	10715/130367/5603/5332/8877/5522/5582/134/4985/7124/4363/123099/5880/5602/5523/5579/8698/10000/2206/5293/596/624/2207/5330/6300/427/5337/2205/5338/91012/8439/4846/7157/5331/9294/5595/9517/5296/5600/5518/581/5520/5879
hsa01200	Carbon metabolism	101	-0.347417572936229	NA	1	1	0.821371610845295	1388	tags=46%	list=9%	signal=42%	38/6390/2653/2731/2271/26275/29968/3417/128/5096/2747/35/1892/48/84693/39/9563/2875/2806/4594/275/55753/414328/2746/55902/51/9104/5091/847/84706/132158/6470/10993/5313/230/2203/26007/189/54363/1373/4329/51179/2027/229/1962
hsa00531	Glycosaminoglycan degradation	18	0.345451832057904	0.818962962289326	0.752341311134235	1	0.821371610845295	2559	tags=17%	list=17%	signal=14%	60495/10855/23553
hsa00515	Mannose type O-glycan biosynthesis	21	0.340860341384956	0.825229672347441	0.755897435897436	1	0.821371610845295	5443	tags=33%	list=36%	signal=21%	146664/2526/9486/120071/29954/84197/27087
hsa04012	ErbB signaling pathway	76	0.336423662345999	0.91741263035554	0.693306693306693	1	0.821371610845295	3416	tags=21%	list=22%	signal=16%	57144/2066/10718/56924/7039/5582/8440/5602/5579/10000/5063/5293/1839/867/6714/685
hsa03410	Base excision repair	32	-0.331365991212539	-1.83392389199705	0.0833333333333333	0.255813953488372	0.210118319053448	10229	tags=100%	list=67%	signal=33%	6996/7515/5424/3978/27301/55247/56655/5111/252969/142/4595/328/143/2237/3146/27343/7374/4350/23583/57804/54107/8930/3980/5426/10039/10038/4968/5427/5425/4913/5423
hsa00010	Glycolysis / Gluconeogenesis	59	-0.330663257342953	-1.81209950247834	0.5	0.785714285714286	0.645363408521303	1114	tags=41%	list=7%	signal=38%	223/224/501/219/5236/55902/217/5313/5105/230/218/2203/124/3948/5106/2538/126/2027/127/229/125/130/131
hsa00511	Other glycan degradation	16	-0.330625614150016	-1.35749531726169	0.0923076923076923	0.264882943143813	0.217567329695476	10235	tags=88%	list=67%	signal=29%	175/2720/64772/57704/2629/3074/4758/3073/4123/23324/129807/10825/2517
hsa04144	Endocytosis	230	0.327839909158786	0.928392351436632	0.76023976023976	1	0.821371610845295	8281	tags=64%	list=54%	signal=30%	55040/390243/273/5156/3480/2348/11031/7852/3800/3798/30846/2352/3559/1759/64411/3561/2261/80223/3579/23096/7456/1601/2263/3310/30845/50807/9744/3577/79720/9265/1234/27128/857/867/5337/6714/644150/23111/8395/26056/26052/51652/116984/92421/23396/5338/10095/28964/9266/116986/116987/8853/2869/30011/3306/84612/5371/10109/858/138429/64750/131890/128866/2350/1212/9829/3799/377/409/22905/29082/408/51100/…
hsa00562	Inositol phosphate metabolism	70	0.326785899329388	0.886951331944465	0.746253746253746	1	0.821371610845295	5006	tags=36%	list=33%	signal=24%	51477/5332/113026/8821/27124/5294/55586/3707/8898/5293/3635/5330/8395/8871/23396/5305/5287/55613/5331/22876/3631/80271/138429/23007/51196
hsa00072	Synthesis and degradation of ketone bodies	10	-0.326577277017716	-1.09139871953511	0.295238095238095	0.628571428571429	0.516290726817043	1448	tags=70%	list=9%	signal=63%	38/3157/39/3155/3158/622
hsa00520	Amino sugar and nucleotide sugar metabolism	44	0.324104201157412	0.853838353056581	0.762762762762763	1	0.821371610845295	4047	tags=23%	list=26%	signal=17%	1118/9945/91373/3098/5973/80201/3101/3099/51700/132789
hsa00230	Purine metabolism	107	0.323511548174181	0.893817210411324	0.783216783216783	1	0.821371610845295	3806	tags=26%	list=25%	signal=20%	956/108/5315/5137/5136/8654/5158/270/2982/111/3614/109/272/158067/2983/113/10846/26289/5152/954/5150/2977/953/5153/196883/9061/4881/5139
hsa00670	One carbon pool by folate	18	-0.320073458591458	-1.3556674031906	0.0975609756097561	0.274001037882719	0.225056673859012	896	tags=39%	list=6%	signal=37%	10588/275/10841/6470/4522/10840
hsa00330	Arginine and proline metabolism	46	-0.319538387079058	-2.12278350108257	0.333333333333333	0.647058823529412	0.531475748194014	1033	tags=43%	list=7%	signal=41%	4129/2593/223/4128/384/224/501/2806/219/79814/8659/112817/383/2628/217/58510/5625/1610/84735
hsa04115	p53 signaling pathway	68	0.317415414693936	0.86049500372177	0.794205794205794	1	0.821371610845295	5285	tags=37%	list=35%	signal=24%	575/5366/894/5268/7057/596/51512/3486/92344/901/2810/27113/7157/5054/983/891/9134/9133/1019/1111/595/581/4194/64065/896
hsa04070	Phosphatidylinositol signaling system	93	0.316736100418617	0.869342379983948	0.819180819180819	1	0.821371610845295	4618	tags=31%	list=30%	signal=22%	3710/5332/5582/113026/1040/1606/8821/27124/9162/55529/3707/5579/8898/5293/3635/3708/5330/160851/8395/8871/23396/1608/5305/5287/55613/5331/22876/3631/80271
hsa01040	Biosynthesis of unsaturated fatty acids	24	0.315549691128241	0.781271393077759	0.813197969543147	1	0.821371610845295	3129	tags=21%	list=20%	signal=17%	79966/9200/79993/401494/6785
hsa00790	Folate biosynthesis	20	-0.315331352951758	-1.39567896957055	0.0588235294117647	0.231578947368421	0.190212373037858	1441	tags=45%	list=9%	signal=41%	8836/5092/4338/5860/4337/10243/873/5053
hsa03450	Non-homologous end-joining	11	0.314332459510848	0.683143648570176	0.868942731277533	1	0.821371610845295	10383	tags=91%	list=68%	signal=29%	64421/4361/5591/7518/2547/7520/2237/10111/27434/27343
hsa03010	Ribosome	124	-0.314001609171841	NA	1	1	0.821371610845295	8903	tags=95%	list=58%	signal=40%	63875/6191/6154/6181/6189/6227/23521/6209/6171/7311/6139/65005/6158/6229/6175/6128/6232/6173/3921/6233/6165/4736/6223/6141/6203/6194/6205/6122/6193/6183/200916/6136/6133/6130/25873/6157/28998/6170/6204/6202/6228/6217/6160/6168/11222/6222/6124/11224/6137/6176/6224/6207/6210/6125/6134/6144/51187/29088/6206/6146/6147/6167/6234/6161/6208/51263/10573/6135/51073/9349/6152/9553/63931/54460/6201/6143/615…
hsa04110	Cell cycle	117	0.311923441507841	0.865001179114569	0.854145854145854	1	0.821371610845295	7435	tags=57%	list=49%	signal=30%	8900/894/7042/7043/1028/7534/1875/5347/23594/2810/991/9088/994/1032/5933/7533/7157/8318/701/3066/983/891/9134/1871/699/8317/1870/4998/9133/1019/1111/595/4173/896/4085/993/9232/1030/10971/4176/5591/7529/7272/990/25/7027/5925/4172/3065/890/10926/1874/4175/5885/1017/9978/4999/1022/4171/64682/472/4174/29945/51434/7531/4088/4087
hsa04066	HIF-1 signaling pathway	95	0.306325310475587	0.841959331806922	0.859140859140859	1	0.821371610845295	5016	tags=35%	list=33%	signal=23%	5209/5214/3480/3945/7076/5582/2026/6513/1906/3098/3569/3091/80201/1536/5579/112399/10000/226/5293/596/5213/3101/387712/7010/3099/3460/284/4846/5054/285/5595/5296/92483
hsa03420	Nucleotide excision repair	44	-0.30548359860465	-1.77887970976428	0.333333333333333	0.647058823529412	0.531475748194014	8917	tags=95%	list=58%	signal=40%	5982/728340/5424/2966/9978/5984/1069/3978/1022/2071/2067/2965/2074/56655/5111/8450/5985/6118/2967/5981/8451/1161/2073/57804/54107/5426/5886/2068/1642/1643/4331/5983/902/7507/5427/2072/5425/404672/6119/5887/7508
hsa03440	Homologous recombination	40	0.29582463716781	0.769537092564579	0.846928499496475	1	0.821371610845295	8931	tags=72%	list=58%	signal=30%	8438/29935/5888/7516/5932/580/10714/641/25788/4361/5892/7517/6117/146956/5424/51720/11073/472/5893/5890/8940/672/9577/4683/84142/79184/675/80198/29086
hsa00770	Pantothenate and CoA biosynthesis	15	-0.288995123380299	-1.12939777649765	0.230769230769231	0.516297262059974	0.424071913813216	801	tags=27%	list=5%	signal=25%	53354/1807/51733
hsa04142	Lysosome	124	0.287828816550361	0.799893399795241	0.924075924075924	1	0.821371610845295	6876	tags=40%	list=45%	signal=22%	768239/1510/1513/8120/245972/1515/8906/7805/23553/1075/10947/27074/55353/10053/427/9179/8905/1521/23457/54/1512/130340/10312/5538/968/3423/58511/1511/4126/967/1212/6556/1520/4074/9476/6272/8692/79158/2581/10577/4125/3425/6448/2717/9516/9583/5641/23659/4864/2588
hsa00051	Fructose and mannose metabolism	31	0.287221378075523	0.728468531641457	0.872210953346856	1	0.821371610845295	3695	tags=29%	list=24%	signal=22%	5209/5214/3098/80201/226/5213/231/3101/3099
hsa00563	Glycosylphosphatidylinositol (GPI)-anchor biosynthesis	24	-0.286538423675313	-1.3961787115939	0.0588235294117647	0.231578947368421	0.190212373037858	9318	tags=96%	list=61%	signal=37%	128869/54872/5279/54965/8818/8733/5277/9091/9488/51604/80055/23556/93183/9487/5281/10026/84720/284098/5283/51227/55650/2822
hsa00030	Pentose phosphate pathway	26	0.285092926942348	0.708236855557878	0.880081300813008	1	0.821371610845295	2887	tags=19%	list=19%	signal=16%	8277/5214/2539/226/5213
hsa04068	FoxO signaling pathway	114	0.283716229442437	0.786092286096897	0.935064935064935	1	0.821371610845295	5086	tags=31%	list=33%	signal=21%	2911/5603/894/9454/3480/7042/7043/3575/5602/100132074/3569/10365/8698/3586/10000/5293/1263/6300/92579/5347/114907/901/1454/1032/116986/3276/10769/9456/891/10733/5595/5296/5600/9133/595
hsa03030	DNA replication	36	-0.279632666448016	-1.60317660355779	0.111111111111111	0.305555555555556	0.250974658869396	11019	tags=100%	list=72%	signal=28%	5422/10714/4173/4176/4172/1763/6117/5982/4175/5424/5984/3978/4171/4174/5558/10535/79621/56655/23649/5111/5985/246243/84153/2237/6118/6742/5981/57804/54107/5426/5557/5983/5427/5425/6119
hsa03430	Mismatch repair	23	-0.279394416044042	-1.28335300365278	0.0454545454545455	0.206896551724138	0.169938953967992	11019	tags=100%	list=72%	signal=28%	10714/9156/6117/5982/5424/27030/5984/3978/4436/5111/5395/2956/5985/6118/6742/5981/4292/57804/5983/5425/6119/4437
hsa00480	Glutathione metabolism	45	0.274501774494772	0.723908036970802	0.901901901901902	1	0.821371610845295	3239	tags=18%	list=21%	signal=14%	2950/124975/493869/2687/2539/2678/27306/2949
hsa03460	Fanconi anemia pathway	49	-0.268448004201681	-1.45511244000479	0.5	0.785714285714286	0.645363408521303	11193	tags=100%	list=73%	signal=27%	29935/5888/3280/197342/641/55215/29089/2177/91442/2189/11201/6117/7398/146956/2178/9894/2067/2188/8940/545/672/116028/84464/675/80198/5395/51455/79728/55120/6118/57697/84126/7156/5980/51426/4292/57599/5429/5889/2175/80233/378708/2072/80010/6119/83990/22909/201254
hsa03008	Ribosome biogenesis in eukaryotes	71	-0.267629153279166	NA	1	1	0.821371610845295	10466	tags=99%	list=68%	signal=31%	56000/6949/10528/1457/23560/283106/5901/29107/29102/54552/55127/2091/9790/84916/27341/83732/51602/1736/84128/25996/4809/4931/10436/54433/55131/10885/55226/10556/10775/22803/28987/10813/10482/55341/10248/10557/26354/79631/51077/29889/5822/7514/65083/57455/23160/55505/92856/1459/51096/10607/55813/134430/55781/166378/55651/54464/102157402/1460/3692/84135/9724/55916/51367/51119/55272/10799/138716/101…
hsa04150	mTOR signaling pathway	137	0.265379857736867	0.739385454682292	0.969030969030969	1	0.821371610845295	2814	tags=14%	list=18%	signal=11%	80326/2535/7477/8324/7483/7472/3480/525/5582/7124/8321/7475/8325/8326/54361/5579/11211/10000/5293
hsa03040	Spliceosome	131	-0.262949597445938	NA	1	1	0.821371610845295	10679	tags=97%	list=70%	signal=29%	55119/6632/8175/22916/1665/10262/6628/10915/25766/10465/57461/8683/102724594/3178/51690/6635/11338/6626/22985/10189/3312/144983/9410/25804/29896/4670/7307/58517/27316/3304/6428/199746/23450/4809/8896/6625/9984/6629/6426/10285/220988/6432/57187/3192/55696/7919/9129/9785/10929/6434/55660/6627/84950/23451/57819/22938/55110/6636/10907/10713/9343/10594/26121/9879/9416/3183/51729/84321/84844/22827/2414…
hsa00450	Selenocompound metabolism	15	-0.252349960157869	-0.986187865621946	0.476923076923077	0.785714285714286	0.645363408521303	1666	tags=40%	list=11%	signal=36%	883/9060/22928/51091/1491
hsa04114	Oocyte meiosis	106	0.249824776755312	0.69046743750553	0.975024975024975	1	0.821371610845295	5651	tags=33%	list=37%	signal=21%	64506/108/3710/5603/3480/111/109/9985/113/7534/3708/27330/6300/5347/196883/991/9088/7533/983/891/5595/9134/699/5600/5518/9133/245711/4085/805/9232/6196/26271/10971/7529/5533
hsa00310	Lysine degradation	56	-0.239307804101432	-1.56216800508646	0.5	0.785714285714286	0.645363408521303	1033	tags=27%	list=7%	signal=25%	1892/224/501/39/219/3033/55526/2639/8424/217/51268/51166/1962/10157
hsa00062	Fatty acid elongation	26	0.238972738426313	0.593663626251003	0.948170731707317	1	0.821371610845295	3129	tags=15%	list=20%	signal=12%	9200/79993/401494/6785
hsa04130	SNARE interactions in vesicular transport	32	0.234517497131338	0.597578731079002	0.946464646464646	1	0.821371610845295	8152	tags=47%	list=53%	signal=22%	415117/6804/6809/10228/8417/8676/10652/53407/2054/6810/662/8673/6844/8675/9482
hsa00240	Pyrimidine metabolism	46	0.230955648782275	0.609358349410685	0.966966966966967	1	0.821371610845295	6897	tags=46%	list=45%	signal=25%	956/953/7378/79077/51251/4860/955/790/56474/7371/30833/7298/29922/1890/1633/4833/4832/1841/9583/4831/124583
hsa03022	Basal transcription factors	38	-0.227981405212526	-1.3372168881717	0.125	0.317307692307692	0.260627530364372	8830	tags=95%	list=58%	signal=40%	9569/2966/2961/1022/2071/6873/6878/6874/2965/2962/2963/6879/6872/2958/6908/2967/6877/9519/2960/2969/6884/6881/27097/8148/2068/6882/4331/902/2957/51616/54457/404672/129685/6880/10629
hsa03015	mRNA surveillance pathway	83	0.22497565343895	0.61459426165005	0.986013986013986	1	0.821371610845295	10386	tags=78%	list=68%	signal=25%	5522/5523/23708/124540/56000/5518/140886/4440/80336/10921/22916/5520/11052/29107/132430/81608/53918/65109/26986/23293/5500/22985/10189/64895/29894/1478/8761/26528/23381/5529/11051/28227/100529063/8731/8189/7919/26019/80335/23049/9887/5976/55110/10482/5411/2107/55012/10914/5501/5516/2935/5499/9939/8106/51585/5521/5042/10898/9775/53981/65110/51692/5515/5526/55844/4686
hsa00760	Nicotinate and nicotinamide metabolism	28	0.221312605724434	0.554816769614942	0.961421319796954	1	0.821371610845295	279	tags=4%	list=2%	signal=4%	23057
hsa03020	RNA polymerase	29	0.219873126614256	0.553032838852826	0.964503042596349	1	0.821371610845295	11236	tags=86%	list=74%	signal=23%	5435/661/5430/10623/5431/548644/5437/51728/5436/10621/5440/5439/5438/30834/55718/171568/5433/84172/11128/9533/55703/25885/5441/51082/221830
hsa03013	RNA transport	147	-0.204235624169366	NA	1	1	0.821371610845295	10560	tags=97%	list=69%	signal=30%	7329/10940/56000/1968/140886/80336/10921/5901/22916/29107/132430/8480/23636/23165/8664/1978/54960/1982/8563/728689/8894/65109/26986/50628/22985/10762/10189/11260/57122/23225/23511/7175/55706/8761/3837/9631/79228/8667/23191/9984/11171/8662/79023/96764/9818/10556/10775/5903/57187/51095/7919/79760/1915/10605/348995/8487/8663/26019/8892/25929/1977/5976/55110/10482/9669/129401/1975/6612/5411/8666/1917…
hsa00561	Glycerolipid metabolism	53	0.200766405382767	0.535438708691945	0.986013986013986	1	0.821371610845295	3190	tags=15%	list=21%	signal=12%	129642/196051/8612/1606/9162/150763/231/160851
hsa04137	Mitophagy - animal	64	0.177746019061405	0.480120350780919	0.998001998001998	1	0.821371610845295	8684	tags=47%	list=57%	signal=20%	4286/338382/5602/285973/3091/441925/6714/6237/7942/7157/139341/1457/283106/7030/665/598/22808/468/3265/6667/3845/11337/2309/55669/5601/10133/22800/89941/4893/9451
hsa03018	RNA degradation	75	0.175824478380402	0.478404167565654	0.997002997002997	1	0.821371610845295	10292	tags=68%	list=67%	signal=22%	154197/5214/2026/5213/387712/7832/255967/694/51691/57472/140886/80336/132430/4848/2023/51690/26986/25804/4849/8761/10200/246175/54512/1656/27257/9125/22803/9337/55802/51010/57819/11340/84186/23644/118460/5073/10950/167227/5393/29883/80153/5042/87178/10766/51013/23404/11157/23016/5394/23517/80349
hsa04120	Ubiquitin mediated proteolysis	130	0.165653293138006	0.460676064654377	1	1	0.821371610845295	10998	tags=70%	list=72%	signal=20%	79444/326/148581/9021/23221/11065/867/4214/991/8651/92912/10401/5371/64750/7329/27338/330/7321/51366/65264/7324/868/7325/10054/7332/9040/57154/10055/55958/9978/7317/9820/64682/4281/64326/29945/51434/7319/22954/10075/23624/10477/672/26259/6921/7326/7322/9320/23291/51588/8881/7334/9039/9063/7428/6500/8450/6923/55284/9616/22888/55236/51343/8452/996/51433/51465/26091/118424/55585/55120/55294/11060/84…
hsa04140	Autophagy - animal	126	0.154818594886821	0.430229919325531	1	1	0.821371610845295	10566	tags=64%	list=69%	signal=20%	3480/338382/5602/285973/3091/5588/10000/5293/596/441925/3708/116442/5580/9706/54541/6237/5595/5296/55578/1613/10325/9711/51100/3476/1612/598/64121/22808/60673/84971/3265/140775/81671/3845/8897/8837/11337/8673/23192/5605/89849/10533/5601/22800/55255/8503/5562/4893/9451/5290/5567/5516/64223/55054/5291/7405/1514/5861/5594/7249/64422/207/5289/8678/572/6885/8408/7879/1965/22863/8878/5515/10010/7248/56…
hsa00190	Oxidative phosphorylation	105	0.153821759302894	0.424814988151432	1	1	0.821371610845295	1272	tags=4%	list=8%	signal=4%	1346/245972/125965/525
hsa04136	Autophagy - other	31	-0.133573770491803	-0.736997915971316	0.9375	1	0.821371610845295	13245	tags=87%	list=87%	signal=12%	84971/11337/23192/10533/5516/64223/55054/64422/5289/8678/5515/55102/9474/11345/9776/79065/55062/26100/9140/57521/83734/30849/115201/23130/2475/23710
hsa01524	Platinum drug resistance	67	0.129400771990686	0.350046271803488	1	1	0.821371610845295	7716	tags=40%	list=50%	signal=20%	2950/5366/10000/5293/596/2949/578/538/27113/7157/332/5595/5296/330/581/2946/7153/317/8772/7155/598/356/4436/472/841/2067/119391
hsa04141	Protein processing in endoplasmic reticulum	150	0.0965033175910807	0.269645891317214	1	1	0.821371610845295	11888	tags=69%	list=78%	signal=15%	1410/5602/7991/3310/85479/596/23645/824/54431/10970/578/3306/581/7321/10808/6746/823/7466/80331/3312/3337/30001/468/9978/23480/7186/3304/55432/22824/3703/3320/10483/55757/23640/3326/23471/5610/1649/91319/7326/7322/6185/5601/56893/29927/9451/6747/6500/1388/258010/80267/2923/133022/3300/55741/10130/51465/6745/29978/118424/7184/1603/1650/1965/11253/9632/821/6748/55829/8720/27248/56681/22872/51009/64…
