# Supplementary material for: MAPK-RAP1A Signaling Enriched in Hepatocellular Carcinoma Is Associated With Favorable Tumor-Infiltrating Immune Cells and Clinical Prognosis
Source: Front Oncol. 2021 Jun 10;11:649980. doi: 10.3389/fonc.2021.649980 (PMC8222816; doi:10.3389/fonc.2021.649980)
Supplement: Supplementary file 6 [file Table_5.csv]

ID	Description	setSize	enrichmentScore	NES	pvalue	p.adjust	qvalues	rank	leading_edge	core_enrichment
hsa04640	Hematopoietic cell lineage	87	0.642261912868499	2.48216663780671	0.000999000999000999	0.0118712273641851	0.00900137668113947	2653	tags=60%	list=17%	signal=50%	3589/1380/2208/931/930/917/909/1378/3676/933/3575/3553/3559/952/951/1441/3118/3815/2322/910/3552/921/913/916/925/2209/911/7124/3581/1435/1436/3117/2811/3684/914/924/1379/3673/1438/3111/1440/945/3568/3675/915/3655/3678/948/3113/4254/2056/3569
hsa04061	Viral protein interaction with cytokine and cytokine receptor	88	0.609977678436739	2.35917594561138	0.000999000999000999	0.0118712273641851	0.00900137668113947	2653	tags=56%	list=17%	signal=46%	643/6374/1237/6366/1236/10803/3579/6367/6363/1233/10563/3586/11009/9547/1235/3559/3577/3560/6372/7852/5473/4049/1234/3561/2829/51554/1524/6347/7124/3587/1435/1232/1436/4283/3576/2833/1230/6364/6356/6369/2921/6351/56477/2919/3627/6362/6355/729230/3569
hsa04742	Taste transduction	43	0.600724252705086	2.13897053123331	0.00100200400801603	0.0118712273641851	0.00900137668113947	2381	tags=47%	list=15%	signal=40%	2555/5030/6338/3355/3359/3352/2556/6328/5137/2911/255022/10021/3351/83756/5330/5136/775/29850/3710/5567
hsa04940	Type I diabetes mellitus	36	0.587663426243816	2.04182700977577	0.00100603621730382	0.0118712273641851	0.00900137668113947	3452	tags=58%	list=22%	signal=46%	5798/3553/3118/4049/356/941/3458/3552/3593/7124/942/3117/5799/3111/3002/5551/3113/3592/940/3109/3122
hsa00130	Ubiquinone and other terpenoid-quinone biosynthesis	11	-0.584151427654796	-2.22997643844848	0.0111111111111111	0.0624338624338624	0.0473405736563631	6493	tags=100%	list=42%	signal=58%	154807/2677/51805/27235/10229/84274/51004/79001/3242/6898
hsa04512	ECM-receptor interaction	80	0.549597595250412	2.11404641520171	0.000999000999000999	0.0118712273641851	0.00900137668113947	3096	tags=55%	list=20%	signal=44%	22798/158326/3381/3676/1293/1278/3694/3371/131873/1277/3908/7057/80144/7058/1285/2811/8516/1292/3695/6696/3685/3673/3675/255743/3655/9900/284217/3680/22801/3161/3912/3688/3678/3339/948/1291/3914/7148/1297/1282/1286/3910/375790/8515
hsa04060	Cytokine-cytokine receptor interaction	226	0.532025922826819	2.19527652515347	0.000999000999000999	0.0118712273641851	0.00900137668113947	2995	tags=49%	list=19%	signal=40%	3589/643/6374/3598/23495/3623/133396/1237/6366/1236/10803/115650/3579/6367/269/50615/6363/1439/4982/1233/653/10563/3586/11009/9547/7042/3575/970/944/1235/3553/3559/939/3577/1441/3560/6372/392255/55801/7852/943/5473/4049/4804/1234/356/608/3561/3458/8995/2829/3552/51554/10673/1524/3593/3977/959/6347/7124/3587/9573/3581/1435/1232/1436/4283/7043/5008/3603/3594/3576/2833/1230/6364/84957/6356/1438/1066…
hsa04610	Complement and coagulation cascades	73	0.527567233179578	2.01193311064905	0.000999000999000999	0.0118712273641851	0.00900137668113947	2261	tags=30%	list=14%	signal=26%	1380/5328/1378/2151/5329/5327/2152/11326/10544/5054/719/730/3689/2162/3684/1379/714/2149/3687/7056/623/713
hsa04672	Intestinal immune network for IgA production	42	0.525675096158302	1.86579885469264	0.00100401606425703	0.0118712273641851	0.00900137668113947	3475	tags=57%	list=22%	signal=45%	23495/10803/115650/3586/3676/3118/7852/29851/57379/941/608/10673/959/942/3117/3695/3111/56477/3113/3569/940/3109/3122/3600
hsa04080	Neuroactive ligand-receptor interaction	199	0.523954800080977	2.14642671015103	0.000999000999000999	0.0118712273641851	0.00900137668113947	1969	tags=35%	list=13%	signal=31%	5645/2555/1134/5030/1269/3355/2565/2893/2916/64106/2899/3352/27334/3363/799/2556/1132/2891/2917/2568/1268/5021/2913/6753/57105/55879/2898/2358/1902/8001/1136/165829/2903/2837/23566/2151/5734/2359/2911/116/1129/200959/5733/53829/7432/9340/2357/5031/10888/150/8973/719/5367/3360/3269/117/2567/1141/3351/1909/5732/5724/2562/2569/136/10800/3061/2149/9934/1906
hsa03010	Ribosome	109	-0.519619516009117	NA	1	1	0.758251561106155	5390	tags=94%	list=35%	signal=62%	51318/124995/28998/29074/64983/63875/64965/6146/65008/55168/6138/54948/29088/51023/6191/6128/9553/65005/51081/6175/51021/6228/64969/64963/6124/6202/4736/6171/64968/6122/51373/51121/6189/63931/6230/6130/6187/6188/6207/6201/6129/6194/6134/6135/55052/51073/64979/6233/51116/29093/64960/9349/6222/65003/6143/6193/6206/23521/64981/51065/51069/3921/6156/6133/6183/6210/6160/6205/6136/6154/6208/6155/10573/…
hsa04726	Serotonergic synapse	91	0.519054698874853	2.01301028778646	0.000999000999000999	0.0118712273641851	0.00900137668113947	2547	tags=37%	list=16%	signal=31%	6570/3763/3355/3359/3352/5321/3363/6571/5579/3751/774/7166/5582/3708/240/5332/5742/5743/59345/3360/3351/7220/5330/2562/23236/54331/775/6532/4893/3710/1557/55970/5567/2773
hsa00053	Ascorbate and aldarate metabolism	21	0.516744331450001	1.64190702433933	0.0144777662874871	0.0707292707292707	0.0536305799463694	4078	tags=57%	list=26%	signal=42%	54579/54575/54577/54578/54658/79799/54490/7358/54657/54576/10720/54600
hsa00910	Nitrogen metabolism	11	0.504490900807777	1.38891204306094	0.107456140350877	0.305537941238639	0.231674620921359	3557	tags=45%	list=23%	signal=35%	761/2747/760/771/767
hsa04514	Cell adhesion molecules (CAMs)	133	0.485043287617145	1.94164544382186	0.000999000999000999	0.0118712273641851	0.00900137668113947	3863	tags=50%	list=25%	signal=38%	22854/3897/9074/51208/9378/57863/1001/5788/84628/4685/9369/3676/933/79679/1462/57689/6402/201633/80380/3118/4897/7412/3385/149461/29851/941/6693/925/10666/959/942/3117/1493/5010/3689/8506/29126/8516/3684/914/3695/3685/3383/923/3111/6401/6404/3655/3680/22871/3688/6614/3113/152404/940/4684/5797/3109/3122/926/57555/1272/3384/9071/5818/920/1364
hsa04727	GABAergic synapse	73	0.459051803839349	1.75064231734267	0.000999000999000999	0.0118712273641851	0.00900137668113947	2925	tags=36%	list=19%	signal=29%	2555/3763/2565/92745/2556/2568/5579/774/55879/5582/200959/113/5334/59345/2567/2562/54331/2569/775/55970/2570/5567/2773/6714/109/66008
hsa04723	Retrograde endocannabinoid signaling	115	0.457792159247399	1.80861820484528	0.000999000999000999	0.0118712273641851	0.00900137668113947	2547	tags=30%	list=16%	signal=25%	2555/3763/246213/2565/2893/2556/2891/2568/1268/5579/774/55879/5582/3708/5602/2911/200959/113/5332/57030/5743/59345/2567/5330/2562/23236/54331/2569/775/3710/55970/2570/5567/2773
hsa04970	Salivary secretion	71	0.457521522173041	1.74034948605083	0.001998001998002	0.0181357104434028	0.0137514307554793	2865	tags=38%	list=18%	signal=31%	5593/820/1755/1469/5579/952/362/5582/3708/113/5332/3783/5330/55503/23236/2983/2977/1470/5592/3710/4842/6548/490/5567/2982/5555/109
hsa04924	Renin secretion	57	0.448460453644041	1.66210659095338	0.003	0.0214545454545455	0.0162679425837321	4086	tags=51%	list=26%	signal=38%	5593/5137/3708/5734/116/5332/117/1909/5732/5330/5136/23236/2983/2977/3759/1636/775/1906/9635/3710/5567/2982/2773/5139/5530/779/5153/358/1385
hsa04730	Long-term depression	54	0.44696464283935	1.64721097919373	0.004	0.0269714285714286	0.0204511278195489	3212	tags=41%	list=21%	signal=32%	5593/5321/2891/5579/5582/3708/2911/5332/5330/23236/2983/2977/5592/3480/4893/3710/4842/2982/2773/4067/5594/10672
hsa04062	Chemokine signaling pathway	173	0.444665862070056	1.81356998719341	0.000999000999000999	0.0118712273641851	0.00900137668113947	2929	tags=42%	list=19%	signal=34%	643/6374/1237/6366/1236/10803/3579/6367/6363/5579/1233/10563/9547/1235/1794/653361/3577/3702/6372/7852/5473/1234/2829/5293/113/5332/1524/7409/59345/3055/6347/1232/23533/4283/2268/5906/5330/3576/5880/2833/1230/23236/6364/54331/6356/10663/6369/4893/10451/2921/6351/3718/56477/6772/2919/3717/146850/55970/57580/3627/10000/5567/6362/6355/2773/729230/6714/6654/6352/109/5908/4067
hsa00040	Pentose and glucuronate interconversions	29	0.4337132626076	1.45749720680488	0.0547112462006079	0.187928014014971	0.142496710002431	4078	tags=45%	list=26%	signal=33%	54579/54575/54577/54578/54658/79799/54490/57016/7358/54657/54576/10720/54600
hsa00533	Glycosaminoglycan biosynthesis - keratan sulfate	13	0.433495155333485	1.23847531266221	0.202185792349727	0.441813398097551	0.335005698825083	2751	tags=38%	list=18%	signal=32%	9435/10164/2530/10678/93010
hsa04724	Glutamatergic synapse	97	0.432914758969224	1.68780906287875	0.000999000999000999	0.0118712273641851	0.00900137668113947	1712	tags=28%	list=11%	signal=25%	246213/50944/2893/2916/2899/5321/9229/2891/2917/5579/2913/2898/5582/2903/3708/2911/113/5332/57030/59345/9456/7220/5330/6507/23236/54331/775
hsa04662	B cell receptor signaling pathway	76	0.425472958829435	1.62972657173123	0.001998001998002	0.0181357104434028	0.0137514307554793	3179	tags=42%	list=20%	signal=34%	1380/930/973/27071/5579/933/10859/5293/695/11006/7409/11024/23547/974/5880/6850/2353/11027/10288/8915/4893/10451/10000/3635/84433/79168/971/4773/6654/4067/5594/5530
hsa00532	Glycosaminoglycan biosynthesis - chondroitin sulfate / dermatan sulfate	19	0.421545765141662	1.30995318592503	0.145833333333333	0.362280701754386	0.274699907663897	4043	tags=42%	list=26%	signal=31%	29940/64131/50515/9469/22856/337876/55454/51363
hsa00140	Steroid hormone biosynthesis	44	0.421248340072231	1.50323682346711	0.0210420841683367	0.0871216116443413	0.066060098035406	1963	tags=23%	list=13%	signal=20%	54579/1545/54575/412/54577/6820/54578/54658/79799/54490
hsa04713	Circadian entrainment	83	0.420737557162116	1.61960344183482	0.000999000999000999	0.0118712273641851	0.00900137668113947	2547	tags=34%	list=16%	signal=28%	5593/3763/2893/2891/5579/5582/2903/3708/116/8913/113/5332/59345/117/5330/23236/2983/54331/2977/5592/775/2353/3710/4842/55970/5567/2982/2773
hsa04540	Gap junction	79	0.417990163920068	1.60577077319412	0.002997002997003	0.0214545454545455	0.0162679425837321	3178	tags=42%	list=20%	signal=33%	5593/5579/1902/5582/3708/2911/2697/113/5332/5330/23236/2983/2977/84790/80310/5592/10376/4893/347733/3710/7846/5567/2982/983/2773/1950/5159/6714/5156/6654/109/5594/81027
hsa00980	Metabolism of xenobiotics by cytochrome P450	49	0.415186742583752	1.50265450814984	0.018	0.0801509433962264	0.0607745779543198	4078	tags=37%	list=26%	signal=27%	54579/1545/54575/218/54577/54578/54658/79799/54490/653689/220/2947/54657/2950/29785/54576/10720/54600
hsa04630	JAK-STAT signaling pathway	123	0.41493948370589	1.64949164598886	0.000999000999000999	0.0118712273641851	0.00900137668113947	3475	tags=41%	list=22%	signal=32%	3589/116379/3598/50615/1439/2670/3586/11009/3575/3559/1441/3560/3561/3458/5293/3593/3977/3587/3581/5008/3594/1438/1440/149233/3568/596/3718/894/9180/6772/3717/4352/10000/2273/1950/5159/4609/2056/3569/3592/5156/3716/6654/64109/6775/8027/9021/9655/9466/3600
hsa04933	AGE-RAGE signaling pathway in diabetic complications	97	0.414218348623197	1.6149171824992	0.001998001998002	0.0181357104434028	0.0137514307554793	4392	tags=51%	list=28%	signal=37%	5579/4313/7042/1536/3553/5602/1278/7412/1281/2152/3552/5293/1277/5332/5054/6347/7124/7043/1285/5330/3576/23236/3383/6401/4893/596/1906/7056/6772/3717/1958/10000/3569/1282/1286/50507/7048/7424/5594/1019/4846/5335/2335/5580/4790/1284/1288/51196/5290
hsa04611	Platelet activation	114	0.412865451390987	1.63065112780203	0.001998001998002	0.0181357104434028	0.0137514307554793	3322	tags=42%	list=21%	signal=33%	5593/5321/64805/3708/1278/10125/1281/5293/113/1277/5332/695/91807/2207/3937/5742/23533/5906/5330/2811/23236/2983/2977/85366/3673/5592/6850/2212/2149/83706/3710/146850/6916/3688/10000/4659/5567/5023/2982/2773/6714/54518/109/5908/4067/5594/10672/6093
hsa00591	Linoleic acid metabolism	19	0.412313381687001	1.28126356045566	0.167708333333333	0.391872937293729	0.297138266458225	2170	tags=21%	list=14%	signal=18%	5321/26279/151056/1557
hsa00534	Glycosaminoglycan biosynthesis - heparan sulfate / heparin	21	0.409362799616934	1.30071219999303	0.158221302998966	0.377174015229858	0.285992785856717	3858	tags=43%	list=25%	signal=32%	2134/90161/64131/9955/9348/9653/2137/2135/9956
hsa00052	Galactose metabolism	28	0.408796620546193	1.36261250773977	0.0973630831643002	0.283675155886109	0.215097129797674	2081	tags=29%	list=13%	signal=25%	93432/8972/3099/3101/5214/5213/55276/57016
hsa00830	Retinol metabolism	48	0.407616181499897	1.47024030365566	0.021021021021021	0.0871216116443413	0.066060098035406	4078	tags=38%	list=26%	signal=28%	54579/9227/54575/54577/54578/54658/79799/10170/54490/6121/339761/54657/340665/29785/1592/54576/10720/54600
hsa00120	Primary bile acid biosynthesis	15	-0.40626251210649	-1.85958688892342	0.0140845070422535	0.0707292707292707	0.0536305799463694	5043	tags=87%	list=32%	signal=59%	9420/51302/1109/6342/10858/10005/8309/80270/570/1581/1582/10998
hsa04658	Th1 and Th2 cell differentiation	85	0.404511458392441	1.56055189741942	0.002997002997003	0.0214545454545455	0.0162679425837321	4202	tags=49%	list=27%	signal=36%	917/3559/3118/2625/5602/3560/5588/3561/3458/3932/916/864/10683/3593/7535/3117/3594/919/3111/2353/915/3718/6772/3717/84441/182/3113/30009/3592/3716/4773/6775/4854/5594/5530/3109/3122/5335/920/4790/4853/55534
hsa03060	Protein export	23	-0.403315370327572	-2.09960556686248	0.032258064516129	0.118951612903226	0.090195246179966	6101	tags=87%	list=39%	signal=53%	9789/60559/6730/6726/6734/29927/55176/28972/23478/6727/6728/3309/196294/90701/58477/5018/83943/23480/10952
hsa00051	Fructose and mannose metabolism	32	0.403249420721268	1.3784990693084	0.0787878787878788	0.247919191919192	0.187985114300904	4032	tags=38%	list=26%	signal=28%	5210/5209/3099/3101/5214/5213/57016/3098/57103/8790/80201/5373
hsa04380	Osteoclast differentiation	121	0.403051352638232	1.59935205721416	0.001998001998002	0.0181357104434028	0.0137514307554793	3199	tags=41%	list=21%	signal=33%	799/8061/4982/1513/7042/3553/814/653361/5602/10859/3458/3552/3932/5293/10326/695/11006/3937/2209/55423/7124/11024/1435/1436/4688/23547/2215/6688/5608/2214/6850/2353/2212/11027/10288/4286/6772/4689/10000/126014/54209/79168/3716/4773/8878/7048/3554/5594/5530/9021
hsa04660	T cell receptor signaling pathway	96	0.402696227352916	1.56887245556155	0.001998001998002	0.0181357104434028	0.0137514307554793	7870	tags=79%	list=50%	signal=39%	57144/917/5788/3586/5602/3702/5588/10125/29851/3458/3932/916/925/5293/3937/7409/959/7124/7535/1493/919/2353/8915/4893/915/10451/10000/84433/1326/4773/6654/940/5594/5530/1019/926/6885/5335/5058/920/868/4790/10892/8440/5290/3845/3725/7006/998/5604/4690/9402/9020/5291/6655/5133/5170/5533/2932/8517/1432/1147/4775/5599/2885/5062/1739/27040/3567/4772/5532/5601/2534/3551/5777/5603
hsa04650	Natural killer cell mediated cytotoxicity	98	0.394846417887349	1.53950980279627	0.002997002997003	0.0214545454545455	0.0162679425837321	3878	tags=45%	list=25%	signal=34%	5579/5582/962/3805/4068/356/3458/3932/5293/2207/3937/3804/80328/7409/7124/3821/7535/22914/259197/3689/2215/5880/3383/51744/919/2214/6850/4893/10451/79465/3812/3002/353091/3824/5551/4773/6654/5594/5530/3384/5335/5058/5781/135250
hsa00982	Drug metabolism - cytochrome P450	48	0.394316899014776	1.42227081174938	0.028028028028028	0.106687332493784	0.0808958364136632	4078	tags=38%	list=26%	signal=28%	54579/54575/218/54577/54578/54658/79799/54490/1557/653689/2327/220/2947/54657/2950/54576/10720/54600
hsa04725	Cholinergic synapse	100	0.393674558635017	1.53761840343759	0.002997002997003	0.0214545454545455	0.0162679425837321	5680	tags=55%	list=36%	signal=35%	3763/1132/5579/774/1136/5582/56479/814/3708/1129/90993/5293/113/5332/59345/8973/23533/3786/1141/5330/23236/54331/3759/775/2353/4893/596/3710/3717/146850/55970/10000/5567/2773/109/3784/5594/9132/779/1131/1139/1385/5290/5294/2782/3845/2793/2770/64764/1143/112/5604/2775/5291/2790
hsa04721	Synaptic vesicle cycle	65	0.393627021253144	1.48230913514242	0.011988011988012	0.0642993370266098	0.0487550726785177	1769	tags=20%	list=11%	signal=18%	6570/50617/440279/246213/6571/774/245972/6536/10814/57030/6857/6507/6532
hsa04971	Gastric acid secretion	33	0.391758849227275	1.34502693101031	0.094758064516129	0.283074724377297	0.21464185166878	2948	tags=39%	list=19%	signal=32%	3766/3708/113/1080/115111/23236/3759/3773/3710/2773/3274/109/3784
hsa04929	GnRH secretion	55	0.391414513429031	1.4448443216706	0.024	0.0928524590163934	0.0704055220017256	2333	tags=29%	list=15%	signal=25%	3763/5579/5582/3708/8913/5293/5332/3783/7220/5330/6696/23236/775/4893/3710/10000
hsa00512	Mucin type O-glycan biosynthesis	27	0.390233021664668	1.29138893117955	0.135162601626016	0.346721456344998	0.262902085542595	4210	tags=48%	list=27%	signal=35%	55808/26290/2650/114805/728819/51809/8693/11226/51301/9334/2591/2589/56913
hsa04670	Leukocyte transendothelial migration	98	0.389553083294078	1.5188710426945	0.002997002997003	0.0214545454545455	0.0162679425837321	6820	tags=64%	list=44%	signal=36%	9074/51208/5579/4313/3676/1536/5582/653361/3702/7412/4318/149461/7852/399/5293/7409/4688/5906/5010/3689/3684/5880/3383/7294/10451/4689/3688/4478/7414/2773/5908/83593/87/6093/9071/5335/6387/5781/1364/83700/1499/5290/10686/5747/58494/2770/394/9475/998/2185/7070/49861/5291/7430/1500/1495/1003/100506658/5578/5175/1432/3683/81
hsa00860	Porphyrin and chlorophyll metabolism	38	0.384433464876627	1.34534905962715	0.0832497492477432	0.258512379242992	0.196017415126265	1963	tags=26%	list=13%	signal=23%	54579/54575/212/54577/3162/54578/54658/79799/9843/54490
hsa00500	Starch and sucrose metabolism	29	0.382244474523396	1.28453589494795	0.14387031408308	0.361206320463903	0.273885256373165	3911	tags=38%	list=25%	signal=28%	93432/8972/283209/3099/3101/55276/2632/5169/3098/2992/80201
hsa04916	Melanogenesis	86	0.382193928253167	1.47545155453116	0.00999000999000999	0.0575034721376185	0.0436020975173735	2599	tags=34%	list=17%	signal=28%	7471/7306/7472/5579/7475/8324/5582/3815/90993/113/5332/7482/1638/7484/7477/5330/23236/4893/4286/2535/1906/51176/7474/8321/8323/7976/5567/2773/4254
hsa04659	Th17 cell differentiation	97	0.381494952461724	1.48733815345198	0.00599400599400599	0.0382320382320382	0.0289895026737132	4021	tags=44%	list=26%	signal=33%	917/50615/3553/3559/3118/2625/5602/3560/5588/3561/3458/3932/916/7535/3117/3594/3091/919/3111/2353/149233/915/3718/6772/3717/3113/30009/3569/3716/4773/7048/3554/5594/5530/3109/3556/9466/3122/196/5335/920/4790/861
hsa04360	Axon guidance	167	0.379560546074591	1.54360631426622	0.000999000999000999	0.0118712273641851	0.00900137668113947	5725	tags=54%	list=37%	signal=34%	22854/57144/3897/10371/84628/6092/2046/2045/57689/1949/9353/2051/10512/7852/1946/2042/7222/5293/91653/285220/8633/6091/1947/7220/90249/10507/5880/2048/5361/8829/8482/59277/4893/2043/7474/57556/1948/3688/7976/55740/219699/2773/6714/3611/4773/6586/3984/655/1969/5594/57522/5530/10154/6093/5163/54437/5921/9901/659/84448/5335/5058/5727/6387/5781/64101/8440/223117/56920/54434/84612/5290/25/85464/658/57…
hsa04145	Phagosome	139	0.375045227271299	1.50740145870487	0.003996003996004	0.0269714285714286	0.0204511278195489	3907	tags=40%	list=25%	signal=30%	50617/4973/4353/1536/245972/64581/653361/10333/3118/79659/11151/2209/2204/7057/81035/7058/4688/3117/4481/3689/2215/3684/3685/30835/84790/3673/22925/3111/2214/2212/10376/347733/7097/4842/729238/7846/4689/3688/3678/1783/948/3113/4074/7099/8417/1781/81027/200576/3109/526/8411/3122/90423/112714/7037/9554
hsa04657	IL-17 signaling pathway	73	0.374744383117743	1.42912710457834	0.020979020979021	0.0871216116443413	0.066060098035406	6969	tags=64%	list=45%	signal=36%	6374/4586/8061/3553/5602/6372/4318/3458/5743/6347/7124/3576/6364/6356/1440/2353/2921/2919/3627/7128/3569/5594/257397/7187/8772/6885/9641/841/29761/4790/29110/23118/3725/55540/5597/3326/10758/2932/7189/8517/5598/1432/1147/3320/5599/836/23765
hsa04664	Fc epsilon RI signaling pathway	60	0.373782490218462	1.39425947287214	0.030969030969031	0.11601097315383	0.0879655014993361	3165	tags=37%	list=20%	signal=29%	5321/5602/240/5293/695/2207/3937/7409/241/7124/2206/5880/5608/6850/4893/2205/10451/10000/3635/6654/4067/5594
hsa04064	NF-kappa B signaling pathway	101	0.373186835036977	1.46016194359588	0.00799200799200799	0.0483618945157407	0.0366704820146116	3992	tags=43%	list=26%	signal=32%	6366/115650/5328/6363/5579/3553/5588/7412/4049/3932/695/10673/283106/5743/959/7124/7535/597/3576/3383/6850/8915/596/330/2921/6351/2919/4050/7128/353376/84433/7099/4067/3554/472/257397/7187/6885/5335/6387/1457/4790/10892
hsa04340	Hedgehog signaling pathway	46	0.371946474566143	1.3322432361312	0.0890890890890891	0.269551602884936	0.204387923686169	8182	tags=78%	list=52%	signal=37%	64399/2737/4036/2619/91653/23432/2735/596/894/5567/50937/374654/11127/2121/1452/64750/5727/157/339745/23291/8452/50846/132884/53944/1456/2932/8945/8454/51684/156/1454/1954/57154/730094/1453/1455
hsa04151	PI3K-Akt signaling pathway	303	0.369765924108414	1.54990106953986	0.000999000999000999	0.0118712273641851	0.00900137668113947	3165	tags=35%	list=20%	signal=29%	26281/22798/930/627/3381/4914/2069/374/4915/3676/1902/3575/1293/3559/23566/1441/3560/1278/3694/1129/3371/284/4804/1946/3815/356/131873/57121/2322/3561/90993/5293/1277/2252/2246/3908/59345/7057/7058/1435/1436/23533/1021/1285/5008/8516/5523/1292/3695/6696/3685/5563/54331/80310/3673/6850/1440/2149/3480/4893/3675/596/3655/3718/284217/894/7097/3680/9180/2846/2066/22801/3717/146850/55970/3912/3688/3678…
hsa04024	cAMP signaling pathway	166	0.367319260738595	1.49360935431374	0.002997002997003	0.0214545454545455	0.0162679425837321	3165	tags=34%	list=20%	signal=27%	627/3355/2893/3352/64399/5350/2891/5021/2737/8843/27198/2903/814/5602/116/1129/5733/338442/7432/90993/5293/113/1080/7409/10021/3360/117/3351/1909/5906/5732/2867/5880/489/54714/2735/775/2353/2149/5144/10451/1906/6548/490/10000/4659/5567/2773/109/2696/10846/5908/5139/10257/7434/5594
hsa04350	TGF-beta signaling pathway	87	0.366517342977622	1.41648928994312	0.014985014985015	0.0707292707292707	0.0536305799463694	5938	tags=59%	list=38%	signal=37%	9241/5308/269/653/7042/392255/10637/26585/4093/3458/7057/7124/2200/1634/7043/4052/3624/4681/83729/1875/650/3400/4609/353500/652/7048/655/5594/6093/4092/64750/4086/659/25805/656/90/2033/5933/4838/654/658/5516/92/9372/56963/1030/7046/4087/4090/60436/3399
hsa04625	C-type lectin receptor signaling pathway	95	0.36649592641479	1.42660266951869	0.011988011988012	0.0642993370266098	0.0487550726785177	5183	tags=52%	list=33%	signal=35%	6367/3586/3553/64581/3708/5602/1960/5293/1959/2207/3593/26253/114548/5743/7124/4046/30835/6850/8915/4893/3710/6772/10000/6714/3569/3592/4773/8844/834/5594/5530/1263/5058/9641/841/868/5781/5580/4790/10892/64170/5290/1540/22800/3659/3845/3725/51561/805
hsa04066	HIF-1 signaling pathway	100	0.365385813662788	1.42712791344944	0.012987012987013	0.0681096681096681	0.051644262170578	4392	tags=44%	list=28%	signal=32%	5579/1536/6513/5582/284/112399/3458/5293/5054/5209/160287/3162/3099/3091/3101/5214/5213/3480/596/1906/10000/2026/1950/2056/3569/7099/5230/7010/7428/7076/5594/2023/5163/3098/4846/5335/7037/80201/3945/4790/2033/8453/1977/5290
hsa04668	TNF signaling pathway	104	0.364788282312403	1.42805790460849	0.014985014985015	0.0707292707292707	0.0536305799463694	5733	tags=56%	list=37%	signal=36%	6374/3553/5602/7412/6372/4318/4049/90993/5293/5743/6347/7124/1435/4323/3383/6364/5608/6401/2353/330/2921/1906/2919/3627/10000/7128/182/3569/1326/6352/7424/5594/9021/9252/257397/7187/3600/8809/8772/6885/11035/841/4790/1385/1386/5290/6376/23118/64127/840/3659/3725/64764/10059/5604/9020/5291/329
hsa04915	Estrogen signaling pathway	108	0.364467818869876	1.43332408070733	0.00899100899100899	0.0530469530469531	0.0402229349597771	5944	tags=52%	list=38%	signal=32%	3859/54474/3868/3763/7031/3872/4313/3708/3861/2911/4318/90993/5293/3866/113/5332/390792/5241/5330/23236/2353/4893/596/1839/3710/10000/5567/2773/6714/6654/109/3306/5594/4846/7039/5580/1385/8648/1386/5290/8202/2100/3845/3725/2770/64764/805/10499/112/5604/3312/2775/5291/6655/2099/3326
hsa04620	Toll-like receptor signaling pathway	87	0.363400653638949	1.40444413804814	0.015984015984016	0.0739652504358387	0.0560842666105824	4569	tags=46%	list=29%	signal=33%	51311/1513/51284/3553/10333/5602/941/7096/5293/3593/7124/942/4283/3576/6696/5608/2353/6351/7097/6772/3627/10000/353376/3569/7099/1326/3592/6352/5594/7187/8772/6885/9641/841/4790/6373/9560/5290/29110/23118
hsa04020	Calcium signaling pathway	160	0.36142499342312	1.46562324186988	0.00599400599400599	0.0382320382320382	0.0289895026737132	4470	tags=42%	list=29%	signal=30%	5350/3363/6543/5021/5579/5137/774/57105/6547/952/5582/2903/814/3708/2911/1129/5733/7852/6546/8913/113/5332/91807/3360/3269/1909/5330/5724/5136/489/23236/136/85366/775/10800/2149/2769/444/3710/4842/2066/623/490/5567/5023/5159/3274/5027/5156/109/5530/5026/4846/5335/779/80228/5153/1131/1910/1139/5255/6263/5257/5737/51196/9630/3270
hsa04510	Focal adhesion	185	0.360319036210493	1.47179863258534	0.000999000999000999	0.0118712273641851	0.00900137668113947	3184	tags=37%	list=20%	signal=30%	57144/22798/3381/5579/3676/1293/5582/5602/1278/3694/3371/2318/131873/5293/1277/91807/3908/7409/7057/7058/1285/5906/64098/8516/5880/1292/3695/6696/3685/80310/85366/3673/3480/3675/596/10451/330/3655/284217/894/3680/22801/3912/3688/3678/10000/4659/7414/1291/1950/5159/6714/3611/3914/7148/5156/1297/6654/1282/1286/5908/5923/3910/4660/2316/7424/8515/5594/87
hsa00531	Glycosaminoglycan degradation	18	0.357719819174641	1.10507152578303	0.346555323590814	0.675926085681257	0.512522009660186	1039	tags=17%	list=7%	signal=16%	60495/23553/10855
hsa00565	Ether lipid metabolism	40	0.355089705945349	1.25192356788149	0.147442326980943	0.362462387161484	0.274837670907459	3240	tags=30%	list=21%	signal=24%	7368/5321/26279/133121/54947/7941/122618/151056/10390/5168/8540/284161
hsa03320	PPAR signaling pathway	64	0.353632507793209	1.32866158579197	0.0549450549450549	0.187928014014971	0.142496710002431	2806	tags=20%	list=18%	signal=17%	2173/2169/4973/4199/23205/2172/79966/2171/123/948/3611/126129/5360
hsa00592	alpha-Linolenic acid metabolism	18	0.353591202503453	1.09231736322438	0.356993736951983	0.68496359285096	0.519374713580121	276	tags=11%	list=2%	signal=11%	5321/26279
hsa04928	Parathyroid hormone synthesis	secretion and action	93	0.353307706955613	1.37337828400417	0.023976023976024	0.0928524590163934	0.0704055220017256	3212	tags=33%	list=21%	signal=27%	4325/860/10568/5579/8521/5744/10893/5582/3708/2625/90993/113/5332/56302/4323/5330/23236/2353/5144/596/1839/3710/7421/1958/5567/2773/4208/109/64386/5594/10672
hsa04961	Endocrine and other factor-regulated calcium reabsorption	47	0.352715517700813	1.26711154728178	0.134134134134134	0.346721456344998	0.262902085542595	2381	tags=28%	list=15%	signal=24%	6543/5579/6547/5582/6546/3816/5332/56302/5330/23236/7421/490/5567
hsa00030	Pentose phosphate pathway	23	0.34496864143707	1.11157399296666	0.327497425334706	0.654994850669413	0.496650868036575	1934	tags=22%	list=12%	signal=19%	8277/2539/5214/5213/55276
hsa04740	Olfactory transduction	39	0.344950801018381	1.21230518235276	0.187751004016064	0.426050355267223	0.323053346991204	2865	tags=28%	list=18%	signal=23%	5593/6543/5137/6547/282763/6546/5136/5592/5567/123041/109
hsa04966	Collecting duct acid secretion	25	0.343843936005905	1.12348882005703	0.314606741573034	0.63459137616441	0.481179901641167	546	tags=12%	list=4%	signal=12%	50617/6521/245972
hsa04390	Hippo signaling pathway	141	0.343015920880525	1.37909811288232	0.014985014985015	0.0707292707292707	0.0536305799463694	7101	tags=65%	list=46%	signal=35%	7471/6657/286204/374/7472/7475/8324/653/23418/7042/392255/7482/2246/5054/7484/7043/7477/3689/330/2535/51176/894/7474/8321/8323/122786/7976/650/84962/4609/353500/8313/85407/3996/652/1490/7048/655/9231/55233/166824/4092/4086/10413/92597/659/8463/656/5500/9113/7479/1741/23291/1742/84612/10207/1499/10971/654/7532/658/5516/6932/7534/5520/7003/51384/154796/5584/5501/7855/324/329/7046/4087/7529/56288/65…
hsa04614	Renin-angiotensin system	17	0.342402765762341	1.04204917959165	0.415611814345992	0.73368422622154	0.556317209891444	6122	tags=53%	list=39%	signal=32%	3816/1636/4012/1359/10159/185/5547/5550/57486
hsa04072	Phospholipase D signaling pathway	133	0.340799047537084	1.36423064662944	0.017982017982018	0.0801509433962264	0.0607745779543198	5923	tags=53%	list=38%	signal=33%	2916/1607/5321/2917/3579/2913/1902/23566/3577/2911/3815/57121/5293/113/5332/2207/9162/56895/23533/5330/3576/2206/23236/80310/27128/6850/1606/2149/4893/2205/2846/146850/10000/9265/1950/4254/5159/5156/6654/109/10161/5594/10672/5335/1608/2768/5781/9846/5900/5737/5290/5155/8395/5294/22800/160851/5899/3845/2185/112/185/5604/2549/2475/5291/1759/6655/22808/26052/5898
hsa04927	Cortisol synthesis and secretion	50	0.339421910540603	1.23418123396831	0.151	0.365675141185345	0.277273746661502	2381	tags=26%	list=15%	signal=22%	3777/3708/90993/8913/190/113/5332/57552/5330/23236/775/3710/5567
hsa04810	Regulation of actin cytoskeleton	191	0.338559311034211	1.38420350081649	0.00799200799200799	0.0483618945157407	0.0366704820146116	5985	tags=54%	list=38%	signal=34%	57144/26281/1132/5217/3676/1902/81624/3694/1129/7852/3071/57121/5293/91807/2252/2246/85477/7409/3645/3689/8516/3684/5880/3695/3685/8936/80310/85366/3673/89846/2149/3687/4893/3675/10451/3655/5305/3680/2846/22801/55970/623/9459/6548/3688/3678/4478/55740/4659/2254/7414/8826/1950/5159/6714/10787/3681/5156/6654/3984/4660/8515/5594/87/10672/200576/6093/2247/5058/7114/10163/5500/2768/6387/2335/1131/4627…
hsa00650	Butanoate metabolism	21	0.337963208310609	1.0738466431482	0.385729058945191	0.709120337027314	0.537691602563084	973	tags=14%	list=6%	signal=13%	54511/5019/341392
hsa04720	Long-term potentiation	58	0.337958219851551	1.25232241335265	0.124875124875125	0.33006993006993	0.250276039749724	6518	tags=57%	list=42%	signal=33%	2891/5579/5582/2903/814/3708/2911/5332/5906/5330/23236/775/4893/3710/5567/5908/6197/5594/5530/5500/2033/6195/3845/805/2906/5604/5501/2890/817/673/5533/5578/6196
hsa04913	Ovarian steroidogenesis	36	0.337876233255306	1.17394547323038	0.23943661971831	0.500062320827621	0.37917303541791	2865	tags=22%	list=18%	signal=18%	1545/5321/240/113/5743/3480/5567/109
hsa00590	Arachidonic acid metabolism	42	0.33774808680225	1.19878228612241	0.192771084337349	0.433275960986804	0.328532173808014	2456	tags=24%	list=16%	signal=20%	5321/26279/240/5742/5743/151056/9536/1557/6916/493869
hsa04728	Dopaminergic synapse	114	0.337532372411961	1.33311601125478	0.034965034965035	0.126949973103819	0.0962600152883554	2547	tags=25%	list=16%	signal=21%	6570/3763/6323/2893/2891/6571/5579/774/5582/2903/3708/3798/5602/90993/5332/59345/3800/5330/5523/23236/54331/775/2353/3710/55970/10000/5567/2773
hsa04260	Cardiac muscle contraction	61	0.335730605467941	1.25438812965728	0.113886113886114	0.31620144561321	0.23976023976024	3735	tags=28%	list=24%	signal=21%	9254/6543/6547/125965/6546/489/775/170712/444/6548/27092/781/84679/7171/59283/779/93589
hsa00061	Fatty acid biosynthesis	17	0.335107906900639	1.01984841939875	0.444092827004219	0.765006621700699	0.580067465161101	5138	tags=35%	list=33%	signal=24%	55301/23205/2181/81616/2182/31
hsa04215	Apoptosis - multiple species	29	0.333428445655658	1.12048920360569	0.334346504559271	0.657548125633232	0.498586892763824	6937	tags=62%	list=44%	signal=35%	5602/4804/5366/596/330/317/8678/8772/841/57448/56616/840/329/10018/578/331/5599/836
hsa04918	Thyroid hormone synthesis	63	0.333310093284811	1.25120082814215	0.125874125874126	0.33006993006993	0.250276039749724	2456	tags=25%	list=16%	signal=21%	405753/5579/50506/5582/3708/4036/90993/113/5332/5330/8458/23236/7173/3710/5567/493869
hsa04310	Wnt signaling pathway	143	0.332042936458803	1.33922368577581	0.01998001998002	0.0871216116443413	0.066060098035406	8635	tags=76%	list=55%	signal=34%	6423/7471/8061/343637/7472/5579/7475/8324/5582/5602/6422/8840/5332/7482/283106/2239/7484/6424/7477/4919/5330/5880/4920/23236/166336/2535/51176/894/7474/284654/90665/8321/8323/7976/5567/81839/4609/27123/8313/4773/85407/144165/5530/84133/1452/79718/80319/4316/6885/25805/7479/1457/2033/23291/1499/6932/6259/3725/1501/9475/51384/54894/7855/324/8549/22943/817/23500/5533/2932/5578/8945/147111/57680/5536…
hsa04930	Type II diabetes mellitus	41	0.331685415648751	1.17358286126202	0.22567703109328	0.484179812163764	0.367130098429259	3927	tags=39%	list=25%	signal=29%	774/5602/8913/5293/7124/3099/3101/775/6833/5315/3651/5594/9021/3098/80201/5580
hsa04520	Adherens junction	69	0.328491440043246	1.24613749338962	0.113886113886114	0.31620144561321	0.23976023976024	8872	tags=80%	list=57%	signal=35%	283106/5880/8936/81607/3480/51176/7414/8826/6714/2241/7048/5594/87/5797/7454/6885/5818/10163/5770/1457/117178/2033/1499/7525/6932/10580/5792/9855/998/25945/7046/10810/1500/56288/8976/6591/1495/5787/6615/999/81/4301/1387/1459/4008/2534/5777/387/4088/4089/60/52/51701/6934/7082
hsa00630	Glyoxylate and dicarboxylate metabolism	28	-0.327747652393126	-2.01864607438272	0.0625	0.207746478873239	0.157524091919941	6118	tags=86%	list=39%	signal=52%	39/6472/2752/4594/5095/2653/847/4191/275/38/81888/2731/55902/5096/84693/54363/125061/112817/48/283871/6470/51179/189
hsa04621	NOD-like receptor signaling pathway	149	0.327547349570463	1.32424815443212	0.022977022977023	0.0919080919080919	0.0696894541675987	6866	tags=59%	list=44%	signal=33%	820/9447/838/440068/1536/3553/3708/5602/5332/114548/6347/7124/22861/4210/5330/3576/7226/84168/23236/4671/596/330/2921/3710/6772/2919/2635/7128/58484/3569/7099/5027/5586/3716/6352/834/9051/3428/5594/118429/115361/257397/7158/7187/91662/140609/8772/6041/6885/9641/11035/841/5580/2633/4790/55669/8767/64170/846/340061/29110/23118/64127/84674/51135/3725/10059/4940/10392/9927/55072/329/79184/10010/3326/…
hsa00350	Tyrosine metabolism	26	0.326905479739651	1.07508106348429	0.375510204081633	0.708963265306122	0.537572502685285	2531	tags=23%	list=16%	signal=19%	7306/218/259307/1638/7173/220
hsa04960	Aldosterone-regulated sodium reabsorption	30	0.326576483327212	1.10289975836993	0.350202429149798	0.677440764584854	0.513670517303413	6433	tags=43%	list=41%	signal=26%	6338/5579/5582/5293/5594/5290/3845/5291/5170/486/476/483/5578
hsa04923	Regulation of lipolysis in adipocytes	40	0.325539487002446	1.14773970979925	0.272818455366098	0.559870917099124	0.424522996908345	2865	tags=28%	list=18%	signal=23%	5593/5733/5293/113/5742/5743/5592/10000/5567/2773/109
hsa04666	Fc gamma R-mediated phagocytosis	89	0.324772352676856	1.25645004376949	0.0969030969030969	0.283675155886109	0.215097129797674	4427	tags=42%	list=28%	signal=30%	5321/273/5788/5579/5582/1794/653361/5293/2209/85477/7409/3055/4082/2215/5880/8936/2214/6850/2212/10451/50807/4651/10000/3635/3984/4067/5594/8853/7454/5335/5058/10163/5580/9846/10109/5290/8395
hsa00603	Glycosphingolipid biosynthesis - globo and isoglobo series	13	0.322617317161281	0.921702533063348	0.582513661202186	0.875978253231031	0.664211878007472	6212	tags=54%	list=40%	signal=32%	6489/8706/26301/2523/6483/2717/53947
hsa00900	Terpenoid backbone biosynthesis	20	-0.32158448895737	-1.63274596537987	0.0526315789473684	0.185388845247447	0.140571381320544	10588	tags=100%	list=68%	signal=32%	116150/10269/23463/3156/23590/79947/51449/9986/3422/2339/57107/39/9453/2224/2342/4598/38/3158/4597
hsa04612	Antigen processing and presentation	61	0.321336415625474	1.20060720953754	0.178821178821179	0.409726196133963	0.310675527844664	7348	tags=59%	list=47%	signal=31%	8302/3118/3805/3458/925/3804/7124/3821/3117/3111/3812/4261/3824/3113/3306/3109/3122/926/920/1385/5994/1520/10197/5641/3312/3119/4800/3326/3115/5993/3112/821/3320/10437/3127/6890
hsa00770	Pantothenate and CoA biosynthesis	17	0.320658564635168	0.975874109729116	0.5042194092827	0.82066055579805	0.622267147572117	4263	tags=35%	list=27%	signal=26%	586/8875/1806/60496/5169/8876
hsa04392	Hippo signaling pathway - multiple species	28	0.320084541854895	1.06691488712135	0.394523326572008	0.711603053435115	0.539574126155082	8540	tags=79%	list=55%	signal=36%	54798/9770/122786/84962/8642/55233/166824/10413/92597/8463/5058/9113/7003/79633/23286/6788/83937/1454/26524/25937/7005/11186
hsa04750	Inflammatory mediator regulation of TRP channels	85	0.31866353291553	1.22936191450788	0.118881118881119	0.322482115585564	0.244522567571569	6037	tags=48%	list=39%	signal=30%	4914/5321/5579/3553/5582/3708/5734/5602/5588/5293/113/5332/3269/5732/5330/23236/5608/3710/5583/623/5567/6714/109/3554/3556/5335/5500/5580/2150/5290/4803/624/805/112/5501/3356/5291/41/817/51802/5581
hsa04921	Oxytocin signaling pathway	134	0.314937218885249	1.26102919242571	0.0599400599400599	0.202083630655059	0.153230228418198	3749	tags=34%	list=24%	signal=26%	9254/3763/5321/5021/5579/952/5582/814/3708/113/5332/91807/5743/23533/5330/7226/23236/2983/5563/2977/85366/3759/775/2353/4893/3710/146850/4659/5567/2982/27092/2773/6714/781/4208/4773/109/4660/5594/5530/59283/6093/4846/779/93589/5500
hsa00511	Other glycan degradation	17	-0.31481663966699	-1.47934218973685	0.0740740740740741	0.23947234906139	0.181580282517557	7630	tags=88%	list=49%	signal=45%	2720/4125/10825/3074/23324/2629/4123/3073/175/64772/57704/2517/284004/129807
hsa04919	Thyroid hormone signaling pathway	111	0.312986001505789	1.23355889435899	0.0849150849150849	0.260259221298182	0.197341960841619	6503	tags=54%	list=42%	signal=32%	5350/1735/5579/6513/5582/116931/5293/5332/53919/5330/3091/3685/489/23236/10231/5214/4893/6772/6548/10000/5567/4609/6714/9882/652/3066/4854/23389/5594/7067/5335/4853/8648/2033/1733/1499/51196/9440/5290/5469/2626/9282/8202/3845/4851/9968/10499/5604/2475/5291/2099/5170/25942/486/113026/476/483/2932/5578/488
hsa04911	Insulin secretion	70	0.312967178888564	1.18892848935166	0.178821178821179	0.409726196133963	0.310675527844664	6433	tags=51%	list=41%	signal=30%	5579/9699/6513/5582/116/90993/113/5332/117/3783/5330/23236/775/6833/3710/5567/3651/109/3782/779/1131/1385/1386/6616/6262/3779/64764/27445/112/10242/817/486/476/483/27345/5578
hsa04550	Signaling pathways regulating pluripotency of stem cells	123	0.311177324543978	1.23701025670594	0.0779220779220779	0.247919191919192	0.187985114300904	7084	tags=59%	list=45%	signal=33%	7471/6657/7472/1749/7475/8324/3231/10637/4093/5293/7482/9314/3977/7484/7477/1852/3624/3480/4893/2535/3718/83729/7474/3717/8321/8323/10000/7976/3400/4609/8313/3716/652/5594/3720/56916/4086/5978/659/2247/4211/7479/90/648/1499/5290/4838/658/92/6932/3845/3198/55183/51384/5604/7994/7855/5291/324/4087/4090/3399/6498/2932/3626/657/1432/91/2885/7483/1857/463/3572
hsa04015	Rap1 signaling pathway	189	0.308074564825323	1.2585611820249	0.043956043956044	0.157176157176157	0.119179066547488	3069	tags=31%	list=20%	signal=25%	26281/5217/1268/5579/2533/1902/5582/2903/23566/284/4804/1946/3815/57121/2357/5293/113/5332/2252/2246/3937/7409/7057/1435/1436/5906/5330/3689/3684/5880/23236/5608/80310/136/2149/3480/4893/10451/2846/260425/23683/3688/10000/55740/2254/2773/1950/4254/5159/6714/5156/54518/109/7010/5908/83593/889/1969/7424
hsa04926	Relaxin signaling pathway	113	0.304417984816332	1.20121611991509	0.117882117882118	0.322482115585564	0.244522567571569	6090	tags=50%	list=39%	signal=31%	4313/5602/1278/4318/1281/90993/5293/113/1277/5332/59345/1285/5330/23236/54331/2353/4893/2769/1906/4842/55970/10000/5567/2773/6714/6654/109/1282/1286/7048/7424/5594/3640/4846/4790/1284/1910/1385/1386/1288/5290/2782/3845/2793/3725/2770/64764/112/5604/2775/5291/2790/7046/4087/6655/7422/4843
hsa04010	MAPK signaling pathway	264	0.303593846425662	1.26091627315697	0.021978021978022	0.0894278135657446	0.067808779242536	3849	tags=34%	list=25%	signal=26%	9254/26281/627/4914/5321/2069/374/4915/5579/774/7042/3553/5582/5602/284/10125/4804/1946/3815/2318/356/2322/3552/8913/2252/2246/5778/11184/7124/1435/1436/7043/5906/5880/2122/5608/80310/775/1852/2353/115727/3480/4893/1846/2066/55970/10000/2254/5567/27092/1950/4254/5159/4609/1326/781/4208/5156/6654/7010/5908/6197/7048/3554/5923/2316/1969/7424/3306/51776/5594/5530/6789/1844/59283/9252/3556/5921/6885/…
hsa04270	Vascular smooth muscle contraction	108	0.300623017213122	1.18224487177645	0.151848151848152	0.365675141185345	0.277273746661502	3927	tags=34%	list=25%	signal=26%	4879/5321/26279/5579/5582/3708/5588/113/5332/91807/1909/5330/23236/2983/2977/136/85366/5592/775/1906/3710/5583/4659/5567/2982/109/4660/133/5594/10672/6093/10203/779/5500/2768/4629/5580
hsa04012	ErbB signaling pathway	80	0.299529850102994	1.15215206785544	0.237762237762238	0.500062320827621	0.37917303541791	7119	tags=57%	list=46%	signal=31%	57144/2069/374/5579/5582/5602/5293/4893/1839/867/2066/10000/1950/4609/6714/3084/6654/5594/5335/5058/7039/868/10718/8440/5290/25/5747/3845/3725/685/5604/4690/2549/2475/5291/1399/6655/817/673/2932/5578/5599/2885/27/5062/6416
hsa03450	Non-homologous end-joining	12	0.298422579863189	0.833629071728694	0.688668866886689	0.966802388029875	0.733079420004812	9516	tags=83%	list=61%	signal=33%	5591/7518/64421/4361/10111/79840/7520/3981/2547/2237
hsa04710	Circadian rhythm	28	0.297171242189166	0.990539625808294	0.5	0.82066055579805	0.622267147572117	7275	tags=57%	list=47%	signal=31%	6096/79365/5563/8553/1385/23291/1407/9575/8863/8864/8945/8454/26224/5562/1454/5571
hsa04934	Cushing syndrome	128	0.296386728975099	1.18179215104094	0.13986013986014	0.354913903301	0.269114021236262	5700	tags=45%	list=37%	signal=28%	3777/7471/7472/7475/8324/3708/90993/8913/113/5332/7482/7484/57552/1021/7477/5906/5330/23236/775/2535/51176/3710/7474/5925/8321/8323/7976/5567/2773/8313/109/5908/5594/1871/1019/196/779/7479/9134/1385/1386/4297/1499/1017/6932/1870/2770/64764/8085/51384/112/185/5604/3164/1030/7855/324
hsa04014	Ras signaling pathway	199	0.29606679657845	1.21286355247938	0.0689310689310689	0.225940725940726	0.171319908162013	5021	tags=41%	list=32%	signal=28%	57144/26281/627/4914/5321/3363/26279/4915/5579/5582/2903/5602/284/10125/4804/1946/3815/356/2322/5293/2252/2246/59345/1435/1436/7535/5906/5880/54331/80310/23179/2113/115727/3480/4893/64926/55970/10000/2254/5567/1950/4254/5159/5156/6654/7010/22821/5908/83593/5923/1969/7424/8844/5594/6789/5921/2247/5922/5335/5058/5966/7039/5781/25780/4790/9846/5900/51196/5290/5155/29110/25/2782/10928/22800/100271927…
hsa04622	RIG-I-like receptor signaling pathway	52	0.287781459572114	1.05398409945445	0.406	0.725878787878788	0.550398724082935	8421	tags=65%	list=54%	signal=30%	5602/3593/7124/3576/3627/3592/64343/7187/8772/6885/9641/4214/841/80143/4790/1654/340061/29110/1540/10010/9474/7189/8517/1432/1147/5599/5601/3551/5603/54941/64135/23586/843/7706
hsa00250	Alanine	aspartate and glutamate metabolism	30	0.287454104253729	0.970777377764316	0.538461538461538	0.844691732108951	0.640488824525074	2425	tags=20%	list=16%	signal=17%	2747/9945/259307/284716/440/5471
hsa00010	Glycolysis / Gluconeogenesis	56	0.286850591764845	1.06052918871589	0.395	0.711603053435115	0.539574126155082	4252	tags=34%	list=27%	signal=25%	218/160287/3099/3101/5214/5213/55276/5315/220/2026/441531/1737/5230/2023/3098/84532/80201/3945/5223
hsa04216	Ferroptosis	38	0.285771894664003	1.00007669695839	0.490471414242728	0.82066055579805	0.622267147572117	7805	tags=58%	list=50%	signal=29%	440738/1536/23657/2730/3162/10162/5621/7037/2181/2182/23516/5093/9474/8031/2495/4891/81631/6520/30061/2729/10533/64116
hsa00604	Glycosphingolipid biosynthesis - ganglio series	15	0.284754285609619	0.838913116373329	0.704618689581096	0.966802388029875	0.733079420004812	961	tags=13%	list=6%	signal=13%	81849/6489
hsa03460	Fanconi anemia pathway	53	0.283967548584355	1.04242068164948	0.425	0.7375	0.559210526315789	7602	tags=64%	list=49%	signal=33%	2187/5395/7398/2177/675/672/641/146956/57697/5980/545/5888/55215/51426/84464/51455/2072/79728/11201/8940/91442/6117/4292/57599/55120/84126/2188/2178/29935/6118/80010/29089/2175/5429
hsa04371	Apelin signaling pathway	126	0.282627975971853	1.12538656458435	0.212787212787213	0.460713598328277	0.34933680515525	5847	tags=47%	list=37%	signal=30%	6543/6547/814/3708/5327/6546/113/5332/91807/59345/5054/23533/5330/6696/23236/5563/54331/85366/4893/3710/4842/146850/55970/1958/6548/10000/5567/182/2773/4208/109/1490/4854/5594/8678/10672/4846/6263/7019/5294/2782/22800/5346/4205/6262/3845/2793/2770/805/112/185/4207/5604/2475/2790/7046/5289/4087/22808
hsa04022	cGMP-PKG signaling pathway	144	0.282306475471183	1.13936186329409	0.195804195804196	0.435941417073493	0.330553260046805	6160	tags=48%	list=39%	signal=29%	5593/4879/5350/6543/6547/3708/6546/90993/113/5332/91807/150/23533/1909/5330/489/23236/2983/2977/85366/5592/775/8654/3710/146850/490/10000/4659/2982/2773/2969/4208/4773/109/5139/5594/5530/10672/6093/4846/779/5500/2768/1910/1385/1386/4882/10335/5294/2626/4205/5997/624/2770/3779/64764/805/9475/112/185/4207/5604/5501/10242/7225/5581/486/476/483
hsa04110	Cell cycle	121	0.280753682735646	1.11406146416469	0.234765234765235	0.499140499140499	0.378474062684589	5818	tags=50%	list=37%	signal=31%	8900/7042/8556/7043/1021/7272/701/699/894/1875/5347/991/8317/23594/5925/4998/983/4085/27127/4609/5591/10926/993/3066/5885/6502/1871/1019/472/10274/9126/990/9134/9133/891/64682/2033/7465/4173/10971/5933/4175/545/8243/1017/25/7532/994/7534/8697/1870/4171/996/9700/10735/1111/5934/1030/4087/7529
hsa01521	EGFR tyrosine kinase inhibitor resistance	76	0.277452598572997	1.06275114059965	0.372627372627373	0.708963265306122	0.537572502685285	6433	tags=50%	list=41%	signal=30%	5579/5582/5293/558/80310/3480/4893/596/3717/10000/1950/5159/6714/3569/3084/5156/3716/6654/5594/2247/5335/7039/1977/5290/5155/3845/5604/2549/2475/5291/2309/6655/7422/673/4763/10018/2932/5578
hsa04722	Neurotrophin signaling pathway	111	0.27735090406253	1.093111745953	0.2997002997003	0.609735092493713	0.462332585744564	6879	tags=55%	list=44%	signal=31%	627/4914/4915/814/5602/4804/356/5293/5906/4893/596/11213/10000/397/3656/10019/6654/4916/5908/6197/57498/6272/5594/9252/5335/10818/4214/5781/5580/4790/2889/8767/5290/25/4215/6195/10603/4803/3845/51135/3725/805/998/11108/5604/2549/5291/2309/1399/6655/817/5170/673/2932/9500/7189/6196/5598/1432/5599/2885
hsa04623	Cytosolic DNA-sensing pathway	47	0.276014654762812	0.991567818021594	0.503503503503503	0.82066055579805	0.622267147572117	4770	tags=36%	list=31%	signal=25%	9447/3553/81030/115004/6351/661/3627/3569/6352/834/9641/11035/4790/9560/340061/29110/90865
hsa04925	Aldosterone synthesis and secretion	79	0.275626848175891	1.05886112954824	0.383616383616384	0.709120337027314	0.537691602563084	2381	tags=22%	list=15%	signal=18%	3777/5579/5582/814/3708/90993/8913/113/5332/5330/51305/23236/775/3710/23683/490/5567
hsa00562	Inositol phosphate metabolism	71	0.274398990570373	1.04377634508612	0.416583416583417	0.73368422622154	0.556317209891444	7657	tags=62%	list=49%	signal=32%	5293/5332/5330/23236/9108/55613/253430/5305/64768/3635/3631/8898/23007/5286/200576/5335/8821/22876/8867/5297/51196/5290/8395/5294/3707/8776/9107/9896/22908/9562/5291/5289/3636/79837/113026/8897/8871/4534/5287/4952/3633/54928/3632/23396
hsa00564	Glycerophospholipid metabolism	88	0.272401585191033	1.05355210534272	0.387612387612388	0.709120337027314	0.537691602563084	1999	tags=19%	list=13%	signal=17%	1607/5321/26279/196051/54947/9468/9162/56895/122618/162466/1040/23171/150763/1606/151056/10162/10390
hsa04964	Proximal tubule bicarbonate reclamation	17	0.271500035482039	0.826267827023138	0.709915611814346	0.968439794151362	0.734320985752594	6160	tags=41%	list=39%	signal=25%	2747/760/358/2744/486/476/483
hsa04962	Vasopressin-regulated water reabsorption	38	0.267265783740745	0.93531339926798	0.582748244734203	0.875978253231031	0.664211878007472	9054	tags=71%	list=58%	signal=30%	361/79659/90993/397/5567/1783/1781/109/360/1385/1778/64764/112/10540/5878/1639/4905/5868/5869/51143/51626/10671/84516/51164/1780/115/8766
hsa00360	Phenylalanine metabolism	16	0.267205781525417	0.799757379522112	0.742796157950907	0.996257758305951	0.755414000499606	2531	tags=19%	list=16%	signal=16%	218/259307/220
hsa04917	Prolactin signaling pathway	61	0.265209142094411	0.990899233795319	0.521478521478521	0.831546831546832	0.630521683153262	10293	tags=77%	list=66%	signal=26%	2001/5602/5293/2353/4893/894/6772/3717/10000/6714/6654/5594/9021/9655/4790/30837/5290/5618/2100/3659/3845/5604/5291/2309/6655/2099/2932/1432/5599/2885/9306/122809/5601/5603/6774/53358/8792/207/2645/6776/5595/6777/8600/5894/5970/208/8503
hsa00520	Amino sugar and nucleotide sugar metabolism	46	0.263166180419704	0.942612412852121	0.576576576576577	0.875978253231031	0.664211878007472	6193	tags=43%	list=40%	signal=26%	1118/9945/3099/3101/55276/7358/132789/3098/8790/80146/51700/80201/5373/2673/51167/606495/140838/80896/5238/10007
hsa00730	Thiamine metabolism	12	-0.260695232193533	-1.0638259533632	0.387096774193548	0.709120337027314	0.537691602563084	9279	tags=92%	list=59%	signal=37%	27010/79178/248/52/9054/26289/204/158067/84284/203
hsa04137	Mitophagy - animal	63	0.259837329399758	0.975394049796802	0.54045954045954	0.844691732108951	0.640488824525074	8128	tags=63%	list=52%	signal=31%	5602/283106/3091/4893/4286/665/6714/8878/8678/1457/55669/29110/10370/8887/22800/3845/3725/9451/139341/7030/9927/55288/2309/22808/7879/64786/5071/9958/9474/10133/9101/5599/6667/4077/55626/192111/1459/5601/65018/285973
hsa03440	Homologous recombination	40	0.259760358325887	0.915825238368273	0.617853560682046	0.911334002006018	0.691020429710183	7952	tags=65%	list=51%	signal=32%	8438/7516/675/11073/84142/672/472/641/4683/5932/580/146956/5888/4361/79728/8940/10111/79184/5424/6117/25788/29935/6118/9577/51720/10714
hsa04071	Sphingolipid signaling pathway	113	0.258206006574683	1.01886627212103	0.448551448551449	0.767087984479289	0.581645661737195	5672	tags=43%	list=36%	signal=28%	5579/5582/5602/5293/5332/2207/7124/5330/5523/2206/5880/55304/23236/4893/2205/596/56624/10000/4363/2773/253782/8698/427/166929/10558/5594/10672/6093/340485/4846/8439/130367/2768/259230/4790/9846/5290/81537/5516/1903/5520/3845/624/2770/9517/9475/5604/1901/5291
hsa01522	Endocrine resistance	90	0.256464439317006	0.993870042794187	0.511488511488511	0.821165229328495	0.622649817064425	5883	tags=43%	list=38%	signal=27%	4313/5602/4318/5293/113/10683/2353/3480/4893/596/1839/5925/10000/5567/182/6714/6654/109/4854/5594/1871/1019/4853/5290/5469/10498/8202/5747/2100/1870/3845/4851/3725/112/5604/2475/5291/6655/2099
hsa04935	Growth hormone synthesis	secretion and action	103	0.256326829797014	1.00471768538458	0.475524475524476	0.80736529657393	0.612185996510116	5839	tags=43%	list=37%	signal=27%	5579/6753/5582/3708/5602/90993/5293/113/5332/5330/23236/5608/775/2353/4893/3710/6772/3717/10000/5567/2773/6654/109/5594/9021/5335/779/4214/1385/1386/2033/5290/51738/5747/3845/2770/64764/112/5604/5449/2475/5291/1399/6655
hsa03050	Proteasome	42	-0.255743295938594	-1.60923971806976	0.166666666666667	0.391872937293729	0.297138266458225	9752	tags=95%	list=63%	signal=36%	5686/5700/5687/5707/23198/5708/9861/5713/9491/5701/5717/5718/5706/5682/5709/5699/5690/5684/5714/5704/5693/5688/5685/5698/11047/5719/51371/5720/5696/5702/5705/5683/5689/5694/5710/5692/5695/5721/5691
hsa04218	Cellular senescence	150	0.253614325868711	1.02540658246071	0.421578421578422	0.736981536981537	0.558817400922664	6885	tags=52%	list=44%	signal=29%	8900/7042/3708/3805/3552/5293/3804/5054/7043/1021/3576/5608/2113/4893/894/3710/1875/5925/2305/10000/983/204851/4609/3569/4605/4773/8878/993/286826/7048/83593/5594/5530/1871/1019/472/4683/5500/9134/9133/4790/891/23291/5290/5933/5928/545/1017/2626/22800/4361/1870/3845/805/1111/5934/10111/5604/1030/5501/2475/5291/2309/7046/4087/22808/10758/90550/5533/8945/132660/1432/10114/4775/824/823/5810/896
hsa00983	Drug metabolism - other enzymes	65	0.251167674289075	0.945839888902692	0.589410589410589	0.880385437347463	0.667553632243839	4078	tags=26%	list=26%	signal=19%	54579/4353/54575/54577/54578/54658/79799/54490/653689/1806/2947/54657/2950/54576/10720/1066/54600
hsa01523	Antifolate resistance	31	0.250669287100251	0.851763109260784	0.693009118541033	0.966802388029875	0.733079420004812	10248	tags=77%	list=66%	signal=27%	3553/7124/2352/4363/3569/10257/10057/4790/390243/1244/8517/1147/200895/2618/1719/3551/239/2350/7298/4524/471/8714/5970/6472
hsa04070	Phosphatidylinositol signaling system	94	0.249034390732314	0.96890897134205	0.557442557442557	0.859846036316625	0.65197959934802	6466	tags=50%	list=41%	signal=29%	1607/5579/5582/3708/5293/5332/9162/5330/23236/1040/1606/9108/55613/3710/253430/5305/64768/3635/3631/8898/5286/200576/55529/5335/1608/8821/22876/8867/5297/51196/5290/8395/23262/3707/160851/8776/9107/805/22908/5291/5289/3636/79837/113026/8897/5578/8871
hsa03410	Base excision repair	33	-0.248410225581309	-1.41579158054823	0.1	0.28780487804878	0.218228498074454	8389	tags=88%	list=54%	signal=41%	252969/5111/4968/10714/8930/4595/7515/142/3980/7374/3146/2237/328/10038/3978/27301/5426/10039/57804/5425/4350/23583/27343/5427/56655/5423/79661/4913
hsa04912	GnRH signaling pathway	82	0.248057198963391	0.954723445880847	0.564435564435564	0.864979176667488	0.65587181103244	7119	tags=51%	list=46%	signal=28%	5321/5579/4313/3708/5602/113/5332/4323/5330/23236/5608/775/4893/1839/3710/1958/5567/6714/6654/109/5594/779/4214/5580/4215/3845/3725/805/998/2185/112/5604/6655/817/5578/5598/1432/5599/2885/4216/108/6416
hsa04261	Adrenergic signaling in cardiomyocytes	126	0.247743379205352	0.98648079498753	0.529470529470529	0.838624462785536	0.635888308088944	3287	tags=25%	list=21%	signal=20%	9254/6331/5350/6543/6547/6332/6546/90993/113/5332/23533/5330/5523/489/23236/775/596/146850/6548/490/10000/5567/27092/2773/781/109/3784/7171/5594/59283/9252
hsa04530	Tight junction	152	0.245374643897563	0.991770920172156	0.511488511488511	0.821165229328495	0.622649817064425	6037	tags=43%	list=39%	signal=27%	9074/51208/909/11149/57644/5602/149461/910/913/1080/911/5906/5010/5563/3059/84790/10376/51762/7846/58538/3688/4478/5567/10097/6714/51421/3996/10096/87/1019/6093/7454/9071/4214/112714/4629/1364/4627/1741/861/23370/84612/83700/10207/22989/10686/2626/9181/4628/5516/58494/5520/3725/9475/998/154796/5962/49861/5584/2017/55114/51807/8531/7430/56288/5581
hsa04330	Notch signaling pathway	52	0.242709944131458	0.888912101128366	0.689	0.966802388029875	0.733079420004812	8153	tags=62%	list=52%	signal=29%	10683/6868/26508/84441/182/3955/6310/3066/4854/342371/4853/2033/55534/83464/9794/4851/23220/23462/4242/3516/1857/9612/22938/9253/1387/8650/54567/3065/8850/1856/5663/9541
hsa03430	Mismatch repair	23	0.241198024715896	0.777199487791792	0.777548918640577	1	0.758251561106155	9832	tags=78%	list=63%	signal=29%	9156/5395/4436/5983/5981/5985/5424/6117/4292/2956/29935/6118/5111/10714/27030/4437/5984/3978
hsa03030	DNA replication	36	-0.241195372750643	-1.58849138001408	0.125	0.33006993006993	0.250276039749724	11844	tags=100%	list=76%	signal=24%	5983/5557/4173/4175/5981/5558/4171/54107/5985/5424/6117/29935/6118/5111/10714/4172/246243/1763/2237/4176/23649/5984/79621/3978/4174/5426/6742/57804/5425/5982/6119/10535/5427/56655/84153
hsa01524	Platinum drug resistance	64	0.240277486671155	0.902766175154038	0.669330669330669	0.963183158305109	0.730335133416006	6424	tags=45%	list=41%	signal=27%	356/5293/7153/5366/596/330/317/653689/538/10000/2947/4436/5594/2950/672/472/8772/841/7155/5290/5980/1244/5291/329/4292/5170/540/578/331
hsa04370	VEGF signaling pathway	54	0.239159093389635	0.881379524570177	0.696	0.966802388029875	0.733079420004812	7870	tags=54%	list=50%	signal=27%	5321/5579/5582/5293/5743/5880/4893/10000/6714/4773/5594/5530/4846/5335/5290/5747/3845/998/5604/5291/7422/5533/5578/1432/5829/56848/5532/7867/5603
hsa04914	Progesterone-mediated oocyte maturation	86	0.237504207263656	0.916879955200981	0.637362637362637	0.934270698245854	0.708412215440656	9859	tags=73%	list=63%	signal=27%	8900/5602/5293/113/5241/3480/699/5347/10000/5567/64506/983/4085/2773/109/993/6197/5594/6793/9133/891/64682/5290/1017/994/6195/8697/3845/996/2770/80315/112/5604/132864/5291/3326/673/995/6196/1432/3320/5599/108/9088/5601/245711/51433/27330/5603/85417/207/285955/115/29945/2771/111/5595/51434/10393/442590/5140/25847/5894
hsa02010	ABC transporters	43	0.23671364103463	0.842855104041526	0.735470941883767	0.996257758305951	0.755414000499606	4486	tags=28%	list=29%	signal=20%	154664/225/1080/6833/340273/4363/24/5825/10257/10057/9619/5243
hsa00514	Other types of O-glycan biosynthesis	42	0.236471875120196	0.839318729364757	0.742971887550201	0.996257758305951	0.755414000499606	9640	tags=74%	list=62%	signal=28%	727936/26290/114805/728819/51809/8693/11226/3955/2591/152002/2589/56913/84620/285203/374378/283464/4242/55568/8473/29071/63917/2590/11227/29954/100528030/23509/79695/57452/79709/8704/23275
hsa01210	2-Oxocarboxylic acid metabolism	16	0.228998829151526	0.685402473218697	0.854855923159018	1	0.758251561106155	302	tags=6%	list=2%	signal=6%	586
hsa04144	Endocytosis	237	0.228784809882275	0.945487768997581	0.654345654345654	0.95324428657762	0.722798968413004	8320	tags=59%	list=53%	signal=28%	273/3579/3559/3798/3577/3560/7852/9829/1234/3561/7456/100526767/3800/9744/11031/1601/27128/3480/867/50807/51100/829/23111/2352/9265/30011/6714/9897/5156/58533/55737/7048/23527/9815/3306/8027/23325/116986/64750/8411/8853/116984/3799/25978/10564/857/116987/868/7037/157/51534/10890/23096/51652/60682/390243/84612/30845/26286/22841/10109/8395/2060/10565/26056/137492/8723/10254/858/6643/80223/1213/377/…
hsa04210	Apoptosis	131	0.226208338498814	0.90423478375924	0.701298701298701	0.966802388029875	0.733079420004812	7078	tags=49%	list=45%	signal=27%	4914/1515/1439/1513/3708/5602/356/5293/7124/8739/597/84790/2353/10376/4893/5366/596/330/317/3710/3002/7846/10000/5551/84823/5594/472/8772/4001/112714/5783/841/4790/1521/5290/56616/835/1520/840/1075/4803/8797/3845/3725/9451/5604/9020/5291/51807/329/1676/5170/10018/578/331/8517/7185/1147/824/823/5599/836/1677/1965
hsa00920	Sulfur metabolism	10	-0.224693798890841	-0.798338344022031	0.700934579439252	0.966802388029875	0.733079420004812	8107	tags=50%	list=52%	signal=24%	23474/7263/4357/8991
hsa00380	Tryptophan metabolism	35	0.223759845298655	0.774224384580641	0.800200803212851	1	0.758251561106155	1110	tags=9%	list=7%	signal=8%	1545/7166/259307
hsa04114	Oocyte meiosis	108	0.220728293623404	0.868046950001958	0.763236763236763	1	0.758251561106155	9576	tags=70%	list=61%	signal=27%	3708/113/5241/26271/3480/699/3710/5347/991/5567/64506/983/4085/27127/151648/109/6197/5594/5530/9126/5500/9134/9133/891/64682/23291/10971/8243/1017/286151/7532/5516/6195/7534/8697/996/9700/805/80315/112/5604/5501/132864/9748/7529/817/5533/995/6196/8945/7533/8454/1432/5529/108/9088/5528/5532/245711/51433/27330/5603/5526/3709/818/285955/5534/5515/115/29945/111/5595/51434/5527/10393/442590
hsa03022	Basal transcription factors	40	0.22007719153386	0.775916108581345	0.812437311935807	1	0.758251561106155	11459	tags=90%	list=73%	signal=24%	6875/6873/2969/2967/6878/6884/2966/728340/2965/83860/6872/2957/9519/2960/2071/6908/2959/9569/51616/6874/129685/6880/6883/6877/4331/1022/2963/27097/2068/6882/8148/2961/2962/2968/902/6879
hsa00230	Purine metabolism	116	0.214713667375427	0.848841655988356	0.81018981018981	1	0.758251561106155	4449	tags=30%	list=29%	signal=22%	2984/270/5137/55821/113/5136/2983/2977/272/5144/8654/55276/5315/2982/5471/221264/5145/22978/205/1633/109/9061/10846/5139/5169/953/5150/93034/5153/51816/9583/4882/271/6241/4907
hsa00280	Valine	leucine and isoleucine degradation	46	0.213090204028976	0.763249559858206	0.836836836836837	1	0.758251561106155	1110	tags=9%	list=7%	signal=8%	54511/586/5019/259307
hsa00970	Aminoacyl-tRNA biosynthesis	44	0.212309524693483	0.757632648326445	0.840681362725451	1	0.758251561106155	9224	tags=68%	list=59%	signal=28%	7453/3376/1615/10352/6301/4677/4141/6897/2058/25973/8565/23395/2617/92935/51520/79731/51067/55278/16/833/55699/55157/5917/23438/57505/10056/57038/123283/124454/7407
hsa04120	Ubiquitin mediated proteolysis	128	0.210123029318073	0.837830181060185	0.83016983016983	1	0.758251561106155	9546	tags=71%	list=61%	signal=28%	330/867/92912/991/7321/7428/6502/9021/672/22954/64750/7325/51366/9039/8916/10054/4214/868/326/57448/64682/8453/23291/10401/7324/8452/11065/9320/9886/55236/8697/90293/996/9690/25898/10277/55958/8450/4591/8065/10075/329/9063/11059/26259/5071/55284/65264/7334/55120/331/7189/7326/8945/10055/3093/7319/51465/8454/8554/9354/10477/26091/1642/89910/5371/7328/7317/8451/51433/57154/23221/4734/6477/7329/1106…
hsa04150	mTOR signaling pathway	142	0.209862350468945	0.844551640701025	0.836163836163836	1	0.758251561106155	10431	tags=74%	list=67%	signal=25%	7471/7472/5579/7475/8324/5582/5293/7482/7124/7484/7477/729438/5563/3480/4893/2535/7474/8321/8323/10000/7976/6654/6197/6249/6502/5594/526/90423/7479/51719/1977/5290/523/528/64121/8140/6195/3845/1975/51384/5604/64798/2475/7855/5291/8649/9706/6655/54468/5170/673/10325/81617/2932/96459/5578/253260/9675/6196/81929/51606/1147/2885/7483/1857/5562/6520/6009/58528/8325/27330/55437/3551/92335/1856/7248/288…
hsa00220	Arginine biosynthesis	15	0.209119116978589	0.616084740365435	0.904403866809882	1	0.758251561106155	6090	tags=33%	list=39%	signal=20%	2747/4842/4846/2744/4843
hsa03420	Nucleotide excision repair	45	-0.208816294222441	-1.30086466100962	0.25	0.517543859649123	0.392428439519852	11779	tags=98%	list=76%	signal=24%	5983/728340/5981/2965/2072/8450/54107/5985/5424/6117/2071/29935/6118/1642/8451/2074/5111/10714/4331/5887/7508/1022/5984/1161/2068/3978/1069/5426/2968/902/57804/7507/9978/5886/5425/5982/2067/6119/5427/56655/404672/2073/1643
hsa00600	Sphingolipid metabolism	43	0.20872254686571	0.743188534405474	0.860721442885772	1	0.758251561106155	9830	tags=70%	list=63%	signal=26%	7368/55304/9331/56624/253782/427/166929/10558/340485/130367/259230/7357/81537/2581/9517/55331/2717/9514/55627/56848/4758/8613/8879/2720/91012/64781/10825/8560/8877/8611
hsa04136	Autophagy - other	31	-0.20819749570861	-1.29346325331387	0.2	0.441121495327103	0.334481062469257	10857	tags=94%	list=70%	signal=28%	84938/2475/5289/9706/64422/30849/9474/55054/10533/55102/285973/5515/3476/60673/9140/115201/11345/83734/79065/11337/9776/57521/26100/64223/84971/23130/23192/23710
hsa00340	Histidine metabolism	19	-0.207569670071507	-1.05706636823359	0.333333333333333	0.657548125633232	0.498586892763824	4619	tags=74%	list=30%	signal=52%	224/3176/223/4129/55748/443/221/501/144193/131669/3034/10841/84735
hsa04931	Insulin resistance	100	0.206201653000394	0.805384675026992	0.861138861138861	1	0.758251561106155	7850	tags=49%	list=50%	signal=24%	5579/6513/5602/5588/9945/90993/5293/7124/5563/10000/948/3569/9882/6197/9021/57761/4846/5509/5500/5781/5770/5580/4790/2673/1385/5290/6195/5507/22877/64764/5792/5501/2475/5291/133522/5170/5581/2932/6196/2997/8473/5599/5562/5571/5834/79660/5601/27330/3551
hsa03018	RNA degradation	75	0.203486622028989	0.778151218454394	0.856143856143856	1	0.758251561106155	8180	tags=55%	list=52%	signal=26%	154197/140886/132430/5214/5213/2026/22803/2023/5042/57472/23019/55802/167227/23644/219988/29883/9652/87178/10200/8761/170506/7832/64282/255967/9337/23517/9125/54464/26986/3329/10438/1656/5394/10950/4849/27257/4850/694/5073/246175/4848
hsa04068	FoxO signaling pathway	120	0.200443321377901	0.794989409842533	0.898101898101898	1	0.758251561106155	8823	tags=58%	list=57%	signal=26%	3586/7042/3575/5602/2911/356/5293/9456/7043/5563/3480/4893/894/5347/10000/1950/3569/901/8698/6654/10733/7048/6502/5594/6789/116986/472/1263/9133/891/2033/5290/1017/3845/5934/5604/1030/1901/5291/2309/7046/6655/5170/673/10018/1432/1147/5599/2885/5562/23411/1454/5571/1387/3276/5601/1032/3551/5603/7874/4303/6774/4088/4089/51701/80854/85417/604/5728/207
hsa00563	Glycosylphosphatidylinositol (GPI)-anchor biosynthesis	24	-0.199424549297989	-1.09225827740336	0.483870967741935	0.815668202764977	0.618481688091196	9273	tags=88%	list=59%	signal=36%	5281/284098/54872/5277/9488/51604/84720/128869/9487/5279/54965/5283/55650/93183/9091/80235/51227/8733/8818/2822
hsa00270	Cysteine and methionine metabolism	46	0.19913346436319	0.713259108840013	0.888888888888889	1	0.758251561106155	7865	tags=46%	list=50%	signal=23%	586/259307/160287/2730/10768/26227/262/4144/3945/1786/1789/6611/23382/1788/3939/58478/27430/2729/4507/51074/56267
hsa04115	p53 signaling pathway	68	0.198776204704568	0.753476882816804	0.886113886113886	1	0.758251561106155	4580	tags=31%	list=29%	signal=22%	5054/7057/1021/5366/596/317/894/143686/983/51512/901/1019/472/841/9134/9133/891/9540/6241/545/1017
hsa03008	Ribosome biogenesis in eukaryotes	75	0.198575554464621	0.759370852595354	0.877122877122877	1	0.758251561106155	9556	tags=65%	list=61%	signal=25%	283106/56000/10885/54552/22803/1736/10940/166378/1457/55127/23560/5901/84916/25996/51077/23160/55916/9724/134430/54464/51096/29102/83732/55341/7514/55131/23195/28987/1459/26354/9790/84128/81691/5822/51068/6949/65083/79631/55226/51602/10528/55813/55781/29889/10813/54433/51119/4931/102157402
hsa00062	Fatty acid elongation	27	0.195335171674497	0.646418074755519	0.91260162601626	1	0.758251561106155	4084	tags=26%	list=26%	signal=19%	401494/6785/79993/5538/201562/60481/64834
hsa04922	Glucagon signaling pathway	95	0.192652578615299	0.749909243551018	0.911088911088911	1	0.758251561106155	4252	tags=26%	list=27%	signal=19%	6513/3708/90993/5332/160287/5330/23236/5563/5214/5213/5315/3710/10000/5567/441531/126129/5530/150094/3945/1385/5255/1386/2033/5257/5223
hsa00760	Nicotinate and nicotinamide metabolism	33	0.19205577826711	0.659385728069529	0.903225806451613	1	0.758251561106155	595	tags=6%	list=4%	signal=6%	27231/952
hsa01230	Biosynthesis of amino acids	63	0.191987542255466	0.720695162560688	0.911088911088911	1	0.758251561106155	4252	tags=24%	list=27%	signal=17%	8277/586/440/5214/5213/5315/2026/441531/5230/26227/2023/7086/4144/3419/5223
hsa00561	Glycerolipid metabolism	49	0.190928907418626	0.691014798987346	0.911	1	0.758251561106155	2468	tags=16%	list=16%	signal=14%	1607/196051/9162/56895/150763/1606/57016/154141
hsa00515	Mannose type O-glycan biosynthesis	21	0.190753527159742	0.606101580799611	0.916235780765253	1	0.758251561106155	10276	tags=71%	list=66%	signal=24%	146664/84197/2218/2526/148789/135152/10329/29954/9486/9215/8704/55624/84892/11041/79147
hsa01040	Biosynthesis of unsaturated fatty acids	27	0.189815128066379	0.628150724686723	0.921747967479675	1	0.758251561106155	5349	tags=33%	list=34%	signal=22%	401494/6785/79966/79993/201562/60481/64834/3992/54898
hsa03040	Spliceosome	131	-0.189110421583076	NA	1	1	0.758251561106155	11257	tags=95%	list=72%	signal=27%	23020/10286/55660/9410/8683/4686/23451/10772/5093/11017/25766/3312/10291/9879/84950/9785/23350/23450/9716/10285/3190/10915/10946/9128/84991/51729/22916/51645/58517/8559/11338/29896/10569/22938/1655/9343/9416/220988/1659/3192/4670/27316/144983/6627/6434/10594/10713/3178/6429/10992/9775/988/10929/51340/3183/3305/84844/102724594/6432/11325/6629/22985/84321/8449/55696/6426/4116/6431/10523/5356/6428/7…
hsa00790	Folate biosynthesis	21	-0.185811717528299	-0.937503227578105	0.6	0.890566037735849	0.675273088381331	3963	tags=71%	list=25%	signal=53%	84105/4338/10243/5805/6697/55034/5053/8836/4337/873/5092/2643/5860/2356
hsa00480	Glutathione metabolism	42	0.184186053524738	0.653738650029801	0.930722891566265	1	0.758251561106155	9573	tags=60%	list=61%	signal=23%	2539/2730/653689/493869/2947/2950/5226/6241/6611/6240/2687/2936/27306/494143/2729/50484/2686/3417/2678/51060/2946/2882/51056/2941/2937
hsa00513	Various types of N-glycan biosynthesis	38	0.183298071059603	0.64146311406747	0.924774322968907	1	0.758251561106155	9885	tags=66%	list=63%	signal=24%	25834/2530/7991/11320/83539/4121/64377/10905/440138/201595/79087/4247/57134/1650/4124/6185/3703/85365/79868/11282/56052/8704/3074/199857/283358
hsa04920	Adipocytokine signaling pathway	60	0.183165679863772	0.683232871892609	0.939060939060939	1	0.758251561106155	4623	tags=27%	list=30%	signal=19%	6513/5602/23205/5588/7124/5563/3717/10000/948/126129/9021/5781/4790/2181/81616/2182
hsa04130	SNARE interactions in vesicular transport	31	0.17903438118704	0.608350879154436	0.939209726443769	1	0.758251561106155	10643	tags=71%	list=68%	signal=23%	8676/8417/6809/9554/8773/10652/9341/55014/6845/10228/10282/9570/53407/2054/6804/9527/143187/8675/10490/51272/8674/9342
hsa04140	Autophagy - animal	131	0.176818401082495	0.706805724884109	0.969030969030969	1	0.758251561106155	10947	tags=77%	list=70%	signal=23%	116442/3708/5602/5588/5293/3091/5563/3480/4893/596/51100/10000/5567/8878/5594/8678/6885/55062/140775/5580/7405/5290/29110/64121/5516/22800/84938/3845/9451/55578/5861/5604/64798/2475/5291/9711/5289/9821/9706/64422/22808/10010/7879/5170/55014/10325/55255/8897/30849/1612/9474/7189/5599/55054/5562/1965/6009/55626/10533/58528/29982/5601/10645/22863/55102/7248/1508/285973/3920/8837/53349/6198/54541/236…
hsa01212	Fatty acid metabolism	55	0.176310668598448	0.650822745796327	0.95	1	0.758251561106155	5349	tags=31%	list=34%	signal=20%	23205/401494/6785/79966/79993/126129/5538/201562/60481/34/64834/2181/81616/2182/3992/31/54898
hsa04217	Necroptosis	128	0.176074455097649	0.702067227344357	0.973026973026973	1	0.758251561106155	10390	tags=69%	list=67%	signal=23%	5321/1536/3553/5602/2747/356/3458/3552/100526767/114548/7124/81030/596/330/3718/6772/3717/7128/353376/7099/3716/8878/6775/834/25978/8772/8329/11035/841/51652/1540/90865/8797/10059/9525/3460/55072/329/3326/7098/3015/817/3455/331/2495/51510/824/3320/823/5599/9555/92815/5610/91782/5834/192111/5601/292/54822/6774/8837/8795/9825/3013/11124/818/128866/142/55506/57132/7416/6776/5836/6777/3146/92421/7419…
hsa00020	Citrate cycle (TCA cycle)	27	-0.173293082407348	-0.989544137296906	0.555555555555556	0.859846036316625	0.65197959934802	12899	tags=100%	list=83%	signal=17%	47/3419/8803/1431/50/1738/3417/5162/5160/4967/6392/4190/3420/1743/6390/8801/5091/8802/4191/6391/3421/6389/3418/48/5106/5105
hsa00190	Oxidative phosphorylation	98	-0.173104855214054	NA	1	1	0.758251561106155	6559	tags=84%	list=42%	signal=49%	6392/529/1355/1353/9550/537/9114/498/9296/534/535/5464/9167/155066/4705/1352/518/509/6390/7388/4698/4709/27068/4711/533/8992/6391/7386/4720/55967/6389/440567/4723/10312/10632/1537/4710/4706/495/517/1347/4704/4697/4702/1350/4724/4722/4700/9377/4708/4712/1337/7384/10476/1351/245973/7381/516/4725/4717/64077/29796/1349/522/374291/4718/9551/525/4731/4715/4728/1329/4695/4714/27089/521/4726/84701/51079/…
hsa04910	Insulin signaling pathway	127	0.172186704930113	0.686277423088249	0.979020979020979	1	0.758251561106155	8084	tags=50%	list=52%	signal=24%	5602/5293/3099/3101/23433/5563/4893/867/10000/5567/6654/5594/9021/3098/5509/5500/868/5770/80201/5255/5257/2889/1977/5290/5576/10603/8569/5507/3845/10580/31/805/5792/9322/5584/5604/5501/2475/5291/3636/1399/6655/5170/673/2932/2997/23265/5599/2885/5573/5562/122809/5313/5571/6009/5577/5834/5575/3632/79660/5601/3551/7248/2002
hsa00100	Steroid biosynthesis	18	0.170358912918968	0.526274401749578	0.963465553235908	1	0.758251561106155	3045	tags=22%	list=20%	signal=18%	8435/6713/3988/1595
hsa04213	Longevity regulating pathway - multiple species	53	0.166275500277954	0.610383197676778	0.969	1	0.758251561106155	3070	tags=21%	list=20%	signal=17%	5293/113/5563/3480/4893/1410/10000/5567/109/3066/3306
hsa00510	N-Glycan biosynthesis	49	0.165214852224782	0.597949830873513	0.964	1	0.758251561106155	9930	tags=65%	list=64%	signal=24%	146664/25834/2530/7991/4248/11320/144245/4121/4249/84920/84620/10905/440138/201595/79087/4247/57134/1650/29929/4124/1798/6185/3703/8813/23193/85365/79868/11282/56052/8704/199857/79053
hsa04142	Lysosome	127	0.16256256050729	0.64791886900241	0.988011988011988	1	0.758251561106155	6079	tags=35%	list=39%	signal=22%	50617/768239/1515/1513/245972/8120/23553/8905/7805/58511/27074/130340/4074/5538/427/3988/6272/55353/2588/3423/8906/9583/1521/2799/1520/4126/1075/79158/1213/3482/5641/4864/2581/8763/1200/23431/26985/23062/527/162/9516/8546/2519/164/2717
hsa04211	Longevity regulating pathway	79	0.162552559382803	0.624469596405916	0.98001998001998	1	0.758251561106155	10947	tags=73%	list=70%	signal=22%	814/90993/5293/113/5563/3480/4893/143686/10000/5567/109/5468/4790/26060/1385/1386/1977/5290/3845/64764/112/2475/5291/2309/9821/9474/79813/5562/108/23411/5571/6009/1388/10645/7248/6198/79602/207/10919/115/111/9365/60673/6199/6648/5970/208/8503/83667/5564/5565/7249/9776/468/8408/7157/57521/3667
hsa00310	Lysine degradation	55	0.161935990846417	0.597760912846098	0.973	1	0.758251561106155	11582	tags=80%	list=74%	signal=21%	150572/56979/5352/7468/79723/7799/54904/4297/55904/51111/2146/64324/8085/29072/58508/387893/1738/93166/79813/219/55870/23067/80854/5351/10919/2145/79709/84444/55217/3030/83852/6419/56950/39/8985/9739/79823/9757/1743/84787/224/55526/9869/64754
hsa00601	Glycosphingolipid biosynthesis - lacto and neolacto series	24	0.161918293337497	0.523462159894638	0.976313079299691	1	0.758251561106155	9702	tags=62%	list=62%	signal=24%	6489/84002/8706/10678/2526/2523/53947/8707/8702/2524/79369/10331/6484/8704/28
hsa01200	Carbon metabolism	103	0.161534189634018	0.63316141056356	0.986013986013986	1	0.758251561106155	3565	tags=19%	list=23%	signal=15%	8277/4199/2747/2539/3099/3101/5214/5213/5315/4200/2026/441531/1737/5230/26227/2023/3098/5226/7086/84532
hsa04744	Phototransduction	15	-0.159488901092267	-0.73002913279442	0.887323943661972	1	0.758251561106155	6803	tags=73%	list=44%	signal=41%	8787/801/808/5158/2979/1258/91860/2779/163688/3000
hsa03013	RNA transport	153	0.158631833341852	0.64112117074443	0.991008991008991	1	0.758251561106155	11003	tags=75%	list=71%	signal=22%	91181/140886/56000/132430/11260/55706/1982/57122/23165/11218/26019/8663/5042/8661/96764/9972/10940/8672/57187/23279/9688/23511/65109/23636/1977/25929/5901/4686/387082/1968/9818/3837/57510/79023/10605/10419/8761/9631/1975/10250/9883/55916/11171/1915/129401/51095/4928/23191/5903/8487/81929/348995/26986/10460/22916/23225/8563/9669/1965/7514/8087/53371/8480/1964/1967/7329/7175/1981/51068/1974/8894/22…
hsa03015	mRNA surveillance pathway	85	0.157795141187578	0.608752859467679	0.987012987012987	1	0.758251561106155	11191	tags=76%	list=72%	signal=22%	140886/5523/56000/132430/1478/81608/23293/26019/5042/64895/5500/8731/65109/23049/5516/4686/10914/8732/5520/11051/80335/8761/53918/124540/10250/23283/5501/11052/55916/2935/2107/26986/5529/22916/5528/53981/10767/5526/51585/10978/22794/9775/10921/5515/22985/55012/100529063/5527/4116/51692/10482/23381/1479/55339/5976/7919/79869/5411/8189/23708/5521/65110/5499/9887/29107
hsa00620	Pyruvate metabolism	32	0.157509693127521	0.538443341083979	0.96969696969697	1	0.758251561106155	7260	tags=41%	list=47%	signal=22%	4199/160287/5315/4200/1737/84532/3945/31/3939/1738/219/5313/10873
hsa00240	Pyrimidine metabolism	53	-0.150743099787686	-1.0081929399584	0.5	0.82066055579805	0.622267147572117	13254	tags=100%	list=85%	signal=15%	221264/22978/1633/5169/953/93034/9583/6241/4907/790/51251/6240/51727/139596/29922/4860/50484/654364/1635/7298/957/124583/56474/7371/79077/955/10201/1503/7372/4831/7083/7084/54963/1854/1841/7378/4833/83549/5167/115024/318/1890/1807/956/51733/129607/4830/30833/1723/4832/978/377841
hsa00640	Propanoate metabolism	33	-0.149465938991478	-0.851867581166083	0.7	0.966802388029875	0.733079420004812	12033	tags=97%	list=77%	signal=22%	3945/8803/31/1629/3939/1738/79611/55862/593/8310/3030/594/39/8801/4594/5095/26275/8802/38/1962/51/18/55902/5096/23417/84693/4329/3948/1892/92483/32
hsa00260	Glycine	serine and threonine metabolism	32	-0.143958542491324	-0.866174646725735	0.666666666666667	0.963183158305109	0.730335133416006	165	tags=16%	list=1%	signal=15%	635/189/10993/27232
hsa00410	beta-Alanine metabolism	24	-0.143935895644484	-0.788344133089832	0.806451612903226	1	0.758251561106155	3208	tags=54%	list=21%	signal=43%	1962/55748/51/18/23417/1807/221/51733/4329/1892/501/84735
hsa00670	One carbon pool by folate	20	0.143551088329917	0.450405981896387	0.988589211618257	1	0.758251561106155	1533	tags=10%	list=10%	signal=9%	160428/10797
hsa04141	Protein processing in endoplasmic reticulum	155	-0.136080652753244	NA	1	1	0.758251561106155	10504	tags=90%	list=67%	signal=30%	9451/10277/10130/10905/3312/51360/4780/201595/10802/55768/10525/3326/5071/133022/80331/578/11231/3998/7326/6400/821/51465/10808/8454/27248/23471/824/3320/823/5599/57134/1650/22872/1965/267/8720/30001/80267/1388/5610/55757/9871/10294/5601/23645/258010/6185/3703/29979/55432/9709/1649/23193/3305/56893/7322/3301/5887/440275/22824/27102/9373/56886/7323/7095/6745/7415/10956/6747/6500/9601/9695/7841/428…
hsa03020	RNA polymerase	29	-0.135414659215006	-0.846829113406977	0.8	1	0.758251561106155	13489	tags=93%	list=86%	signal=13%	5430/10622/25885/55703/84172/10621/55718/11128/51728/10623/5433/5436/171568/5432/5440/9533/51082/5434/84265/64425/548644/30834/5437/5435/5441/5438
hsa04950	Maturity onset diabetes of the young	18	0.134095020783322	0.414247635366795	0.990605427974948	1	0.758251561106155	3722	tags=22%	list=24%	signal=17%	168620/3651/3174/222546
hsa04152	AMPK signaling pathway	111	0.132693697782751	0.522980230226905	0.999000999000999	1	0.758251561106155	1891	tags=11%	list=12%	signal=10%	8900/90993/5293/1080/5210/5209/5523/5563/79966/5214/5213/3480
hsa00071	Fatty acid degradation	34	-0.131967668665639	-0.830059059866313	0.875	1	0.758251561106155	7138	tags=79%	list=46%	signal=43%	3032/1376/3030/39/1374/128/224/223/10449/38/51703/1962/51/3033/30/1375/124/36/10455/37/23305/1892/501/2180/1632/33
hsa00450	Selenocompound metabolism	16	0.131226921028145	0.392767319199046	0.998932764140875	1	0.758251561106155	9713	tags=56%	list=62%	signal=21%	7296/9061/4141/92935/51540/56267/22929/4548/11185
hsa04932	Non-alcoholic fatty liver disease (NAFLD)	120	0.11719934829693	0.464830856403771	1	1	0.758251561106155	1827	tags=8%	list=12%	signal=7%	3553/5602/125965/356/3552/5293/7124/3576/5563/170712
hsa00330	Arginine and proline metabolism	42	-0.112244287103048	-0.706286216691368	1	1	0.758251561106155	11	tags=14%	list=0%	signal=14%	1152/2805/2593/84735/5625
hsa04146	Peroxisome	78	0.104803348593998	0.402196893051225	1	1	0.758251561106155	1659	tags=6%	list=11%	signal=6%	54511/51555/225/55711/84188
hsa04714	Thermogenesis	190	0.0917338946654717	0.375027405250881	1	1	0.758251561106155	4989	tags=19%	list=32%	signal=13%	5593/4879/1268/125965/90993/113/5563/5592/170712/4893/8193/5567/353500/126129/6654/109/6197/56901/55818/86/5468/10818/57492/656/8289/6599/1385/1386/6601/2181/51780/2182/515/6195/23028/5346/3845
