# Supplementary material for: MAPK-RAP1A Signaling Enriched in Hepatocellular Carcinoma Is Associated With Favorable Tumor-Infiltrating Immune Cells and Clinical Prognosis
Source: Front Oncol. 2021 Jun 10;11:649980. doi: 10.3389/fonc.2021.649980 (PMC8222816; doi:10.3389/fonc.2021.649980)
Supplement: Supplementary file 7 [file Table_6.csv]

ID	Description	setSize	enrichmentScore	NES	pvalue	p.adjust	qvalues	rank	leading_edge	core_enrichment
hsa00120	Primary bile acid biosynthesis	15	-0.856855174023115	-3.51875570627694	0.0128205128205128	0.128605769230769	0.110914304993252	1020	tags=87%	list=7%	signal=81%	1109/9420/9023/6718/8309/570/3295/23600/1593/10998/51302/1582
hsa00220	Arginine biosynthesis	17	-0.738777846308464	-3.19824707384089	0.0161290322580645	0.147926267281106	0.127577007033713	1252	tags=76%	list=8%	signal=70%	162417/2805/2746/95/383/84706/435/2806/2875/5009/2752/4842
hsa00071	Fatty acid degradation	37	-0.712863221335435	-4.05789181897834	0.0555555555555556	0.285048285048285	0.245836035309719	1052	tags=70%	list=7%	signal=66%	1632/34/10449/35/224/2180/37/1376/30/219/3033/33/51703/38/1892/217/1962/1579/124/130/23305/284541/126/125/127
hsa05310	Asthma	21	0.649674142043052	1.8510814721887	0.00209424083769634	0.0305568776772965	0.0263533655652697	3804	tags=76%	list=25%	signal=57%	3112/2207/7124/3586/3111/3117/3118/3109/3122/3115/3119/3123/3113/3108/6356/958
hsa05340	Primary immunodeficiency	32	0.643922891032322	1.95178386773178	0.00102040816326531	0.0174532405393649	0.0150523110734644	3091	tags=69%	list=20%	signal=55%	930/973/23495/115650/926/925/29851/3543/3561/3932/3718/6890/916/695/915/7535/5788/64421/5994/326/4261/100
hsa03030	DNA replication	36	0.640392924298066	1.96706650539557	0.00101626016260163	0.0174532405393649	0.0150523110734644	1945	tags=58%	list=13%	signal=51%	4171/4175/5984/4174/4173/10535/2237/5427/4172/5111/5557/4176/5424/3978/5422/5983/5985/1763/23649/5558/10714
hsa05033	Nicotine addiction	24	0.626292152965934	1.81409860927366	0.00103305785123967	0.0174532405393649	0.0150523110734644	1582	tags=42%	list=10%	signal=37%	2891/2556/2893/2569/116444/55879/2560/57030/2567/774
hsa05332	Graft-versus-host disease	34	0.625062447629426	1.91162494546161	0.00102249488752556	0.0174532405393649	0.0150523110734644	2896	tags=62%	list=19%	signal=50%	3458/3112/3002/356/7124/941/3552/3111/3821/3117/3118/3109/942/3804/3122/3115/5551/3812/3119/3123/3113
hsa04742	Taste transduction	41	0.620719240346434	1.93390338657738	0.00101112234580384	0.0174532405393649	0.0150523110734644	3931	tags=66%	list=26%	signal=49%	2556/3355/6338/5030/2911/2914/255022/3710/51764/10021/2784/29850/954/5137/259294/8645/2550/3352/259295/1131/54429/773/259290/6335/50832/50840/5028
hsa00340	Histidine metabolism	19	-0.6137008712973	-2.78160945758746	0.0196078431372549	0.165634674922601	0.142849383520721	1155	tags=63%	list=8%	signal=58%	4128/144193/4129/224/3067/219/217/10841/131669/84735/218
hsa04940	Type I diabetes mellitus	37	0.611703511338489	1.88181249893056	0.00101626016260163	0.0174532405393649	0.0150523110734644	2896	tags=59%	list=19%	signal=48%	3458/3592/5798/2571/3112/3002/356/7124/4049/941/3552/3111/3117/3118/3109/942/3122/3115/5551/3119/3123/3113
hsa04672	Intestinal immune network for IgA production	38	0.611496296247042	1.88626130480155	0.00101729399796541	0.0174532405393649	0.0150523110734644	4022	tags=68%	list=27%	signal=50%	23495/115650/608/3112/2826/29851/941/3586/3111/3117/3118/3600/3109/942/3122/3115/3119/3123/3113/7852/10673/3108/6370/9020/958/3676
hsa05330	Allograft rejection	32	0.606118217884752	1.83719475744871	0.00102040816326531	0.0174532405393649	0.0150523110734644	3320	tags=62%	list=22%	signal=49%	3458/3592/3112/3002/356/7124/941/3586/3111/3117/3118/3109/942/3122/3115/5551/3119/3123/3113/3108
hsa04640	Hematopoietic cell lineage	78	0.595433691072087	1.98346719978096	0.001001001001001	0.0174532405393649	0.0150523110734644	4203	tags=67%	list=28%	signal=48%	3589/909/930/2208/931/924/3675/926/1379/952/925/3112/2209/933/1441/7124/3559/1380/3552/3111/3117/951/916/3118/915/2811/2056/3109/914/1435/3581/3122/3115/1378/3119/3123/1438/3678/100133941/3113/945/3684/921/3108/1436/4254/7037/3674/3676/910/3553/920
hsa00910	Nitrogen metabolism	10	0.591980262982466	1.44453672289616	0.0695553021664766	0.320679320679321	0.276565539723435	290	tags=20%	list=2%	signal=20%	761/768
hsa04974	Protein digestion and absorption	68	0.581645268548037	1.91371064097677	0.00100300902708124	0.0174532405393649	0.0150523110734644	3336	tags=49%	list=22%	signal=38%	1358/5645/1302/1301/4224/153201/255631/3769/1298/6543/340267/6510/10136/1280/1288/1300/486/9056/81578/8645/3784/478/483/3783/1287/23428/5646/476/117247/51032/1290/206358/120103
hsa00130	Ubiquinone and other terpenoid-quinone biosynthesis	11	-0.577156423107359	-2.10488387286576	0.00884955752212389	0.0979554470552334	0.084480349485248	6424	tags=100%	list=42%	signal=58%	51805/27235/1728/10229/84274/79001/2677/51004/6898/3242
hsa05320	Autoimmune thyroid disease	33	0.570207898492663	1.73700379750721	0.00204498977505112	0.0305568776772965	0.0263533655652697	3320	tags=58%	list=22%	signal=45%	3112/3002/1493/356/941/3586/3111/3117/3118/3109/942/7253/3122/3115/5551/3119/3123/3113/3108
hsa00830	Retinol metabolism	48	-0.566708296450464	-3.52213310494047	0.166666666666667	0.52970297029703	0.456835157199931	335	tags=54%	list=2%	signal=53%	7363/7366/1555/8630/1559/1579/54658/5959/7364/124/1558/54657/130/8608/7365/284541/54659/316/126/125/127/1592/1576/1543/1544
hsa04061	Viral protein interaction with cytokine and cytokine receptor	81	0.563935224218437	1.88192260125486	0.00100200400801603	0.0174532405393649	0.0150523110734644	3363	tags=56%	list=22%	signal=43%	6374/27178/2919/643/6375/53833/6357/6372/2826/1236/51554/53832/5197/6846/7124/4283/3559/4049/9547/2833/3561/2921/3586/6373/1237/6361/3560/11009/3579/6352/3627/1234/10563/10344/1435/6355/1232/8743/3606/7852/3576/6370/1436/1235/6351
hsa03430	Mismatch repair	23	0.548788120958626	1.57863725571074	0.00933609958506224	0.099896265560166	0.0861541821358375	4155	tags=61%	list=27%	signal=44%	9156/5984/5111/5424/3978/5983/5985/4436/10714/2956/5982/6118/6119/6117
hsa04110	Cell cycle	120	0.547883593830663	1.87819728201464	0.000999000999000999	0.0174532405393649	0.0150523110734644	1999	tags=39%	list=13%	signal=34%	890/991/27127/8900/7272/5347/701/1870/699/983/4998/9133/995/990/23594/8318/4171/9232/993/891/9088/1869/4085/8317/1029/9134/1031/9700/1111/5933/4175/994/4174/4173/898/4172/5111/4176/1017/7027/10926/2810/6502/1032/1028/8556/1019
hsa04610	Complement and coagulation cascades	79	-0.542043439971511	-3.71796351194926	0.25	0.687953072568457	0.593315815987881	1160	tags=68%	list=8%	signal=63%	2159/1191/5627/1604/720/3827/721/7448/2165/7056/2153/3053/2/2155/7450/9002/2160/629/2147/718/3075/715/5345/3818/710/5624/5265/5648/732/3078/716/462/2266/2244/5340/725/733/1361/2161/3426/3080/2243/81494/10747/729/731/730/10878/722/2158/4153/735/10877
hsa00601	Glycosphingolipid biosynthesis - lacto and neolacto series	23	0.52146095694698	1.50002826700606	0.0269709543568465	0.192392807745505	0.165926573002354	3654	tags=52%	list=24%	signal=40%	8707/2529/2525/8706/10317/84002/10331/79369/6489/2526/2524/2523
hsa05321	Inflammatory bowel disease (IBD)	51	0.517761985323498	1.65347693249052	0.00301810865191147	0.0421222990114601	0.0363278066568749	4479	tags=59%	list=30%	signal=42%	3458/3592/50615/3112/7124/3552/3561/3586/3111/3117/3118/3594/2625/3109/7042/3122/3115/3119/3123/3606/51561/3113/7097/6772/3108/3553/64127/3593/30009/3460
hsa03440	Homologous recombination	41	0.516753026962164	1.60998783976551	0.00606673407482305	0.0721267273340074	0.0622047197535463	2496	tags=41%	list=16%	signal=35%	8438/146956/5888/7516/641/675/580/672/83990/5424/5932/7517/11073/25788/10714/5889/5892
hsa00982	Drug metabolism - cytochrome P450	52	-0.51491217495329	-3.18518946751172	0.142857142857143	0.482706766917293	0.416303917688959	732	tags=54%	list=5%	signal=51%	7363/7366/4257/2330/2327/1565/2329/1555/1559/54658/7364/124/1558/54657/130/7365/2949/2328/54659/316/218/126/125/127/1571/1576/1544
hsa05204	Chemical carcinogenesis	59	-0.514033342936319	-3.17691208140487	0.2	0.611428571428571	0.527318295739348	732	tags=56%	list=5%	signal=53%	9446/6817/373156/4258/873/1548/7363/7366/4257/6822/2052/1559/64816/54658/7364/124/1558/54657/130/7365/2949/54659/218/126/125/127/1571/3290/10/1576/1543/1544
hsa04080	Neuroactive ligand-receptor interaction	194	0.513197878478448	1.80353485712416	0.000999000999000999	0.0174532405393649	0.0150523110734644	2887	tags=41%	list=19%	signal=33%	5645/1134/2891/799/2556/3355/2893/4922/1268/6866/5030/2837/1269/2916/10886/2918/4985/6753/5021/8001/5697/2911/2914/2569/6019/10874/339403/116444/2898/55879/2560/64106/1132/1907/1138/6344/9170/5367/2897/2696/10888/2917/3640/90226/5031/2743/2922/27334/136/1136/623/2567/5737/4987/5724/1902/84634/4828/2358/3001/5026/2550/2357/3352/797/10911/6752/7253/5734/57105/6755/6865/3363/255061/5646/3269/2913/39…
hsa05140	Leishmaniasis	69	0.512761275761147	1.69147970945968	0.00100300902708124	0.0174532405393649	0.0150523110734644	3390	tags=52%	list=22%	signal=41%	2215/3458/3592/1379/3112/2209/7124/653361/3552/65108/2214/5603/3586/3111/3117/1536/5579/3118/2212/3109/7042/6300/3122/3115/1378/3119/3123/3689/4689/3113/4688/7097/6772/3684/3108/1535
hsa05323	Rheumatoid arthritis	80	0.512273955108161	1.70873200099652	0.00100200400801603	0.0174532405393649	0.0150523110734644	3457	tags=49%	list=23%	signal=38%	3589/6374/50617/3458/2919/6372/3112/1493/8792/7124/941/3552/2921/3111/1513/3117/3118/6352/3600/3109/942/4050/7042/1435/3122/3115/3119/534/3123/3689/525/3606/51561/3113/10673/7097/3576/3108/7422
hsa00350	Tyrosine metabolism	28	-0.511438818353822	-2.48864278953851	0.0434782608695652	0.258454106280193	0.222900245783541	557	tags=43%	list=4%	signal=41%	2806/2954/6898/124/130/316/218/126/125/127/3242
hsa00140	Steroid hormone biosynthesis	41	-0.510124023360144	-3.09434503127584	0.0769230769230769	0.320679320679321	0.276565539723435	971	tags=51%	list=6%	signal=48%	1109/9420/6718/3294/7363/7366/6715/1583/8630/6716/54658/7364/54657/7365/54659/1571/3290/1576/1543/1544
hsa00650	Butanoate metabolism	23	-0.507183956470929	-2.35567967574232	0.0263157894736842	0.191985645933014	0.165575421808109	1049	tags=61%	list=7%	signal=57%	116285/35/3155/3158/622/3033/38/18/1892/348158/1962/123876/54988
hsa04972	Pancreatic secretion	65	0.504343518590497	1.65080006284819	0.00200803212851406	0.0305568776772965	0.0263533655652697	3563	tags=46%	list=23%	signal=35%	1358/5645/5582/3710/952/6344/26279/10136/5874/23236/7220/5319/486/5579/3784/478/483/6558/219931/9545/1080/487/1056/5646/476/1131/51032/113/489/5331
hsa00380	Tryptophan metabolism	37	-0.491252442759627	-2.79639797490605	0.0555555555555556	0.285048285048285	0.245836035309719	1127	tags=54%	list=7%	signal=50%	4129/2639/169355/6999/847/55526/224/64577/219/3033/38/1892/217/1962/8564/11185/316/1543/1544
hsa00410	beta-Alanine metabolism	26	-0.490406186790212	-2.42968277749701	0.0333333333333333	0.218367346938775	0.188327962764053	890	tags=54%	list=6%	signal=51%	26275/224/4329/219/23417/18/51733/1892/1807/217/1962/84735/218
hsa04658	Th1 and Th2 cell differentiation	81	0.48739684460108	1.62650442505395	0.00100200400801603	0.0174532405393649	0.0150523110734644	4479	tags=53%	list=30%	signal=38%	11317/10683/3458/3592/3112/3559/3561/5603/3111/3117/3932/3560/3718/916/3118/915/3594/2625/3109/7535/6300/3122/3115/3119/4794/3123/864/3113/27040/919/4773/6772/5588/182/3108/4853/5602/920/4851/3593/30009/5335/3460
hsa00280	Valine	leucine and isoleucine degradation	43	-0.485424578096878	-3.07929351031201	0.0769230769230769	0.320679320679321	0.276565539723435	1134	tags=60%	list=7%	signal=56%	593/34/10449/594/64087/35/84693/26275/224/4329/3155/5096/3158/3712/30/219/11112/3033/38/18/1892/217/1962/64902/316
hsa04744	Phototransduction	15	0.484472413096472	1.3027387198896	0.133116883116883	0.464462168266516	0.400569110523344	2291	tags=27%	list=15%	signal=23%	1258/2792/5145/6295
hsa00565	Ether lipid metabolism	41	0.481873192275822	1.5013167594466	0.0182002022244692	0.162285136501517	0.139960619445479	4019	tags=46%	list=26%	signal=34%	133121/7368/7941/26279/5050/8612/9514/254531/5319/79153/122618/79888/5321/123745/100137049/283748/151056/284161/8399
hsa00260	Glycine	serine and threonine metabolism	30	-0.48153489694069	-2.393393153323	0.0434782608695652	0.258454106280193	0.222900245783541	1351	tags=63%	list=9%	signal=58%	8639/1757/4129/113675/2653/10993/189/6470/635/51268/2628/2593/9380/1610/29958/64902/211/1491
hsa05150	Staphylococcus aureus infection	59	0.481169476138271	1.56230793115521	0.00501504513540622	0.0619165187871306	0.0533990635875237	3809	tags=54%	list=25%	signal=41%	3880/2215/54474/3872/3868/3112/2209/3866/2214/3586/3111/3117/5724/2358/3118/2357/2212/3109/714/3122/713/3115/3119/3123/3689/3113/6404/3684/3108/390792/712/719
hsa00980	Metabolism of xenobiotics by cytochrome P450	55	-0.481145361569634	-3.02131273741023	0.166666666666667	0.52970297029703	0.456835157199931	732	tags=49%	list=5%	signal=47%	7363/7366/4257/6822/1565/2052/1555/1559/54658/7364/124/54657/130/7365/22977/2949/54659/218/126/125/127/1571/3290/1576/1543/1544
hsa04060	Cytokine-cytokine receptor interaction	200	0.478594178653073	1.68519356972247	0.000999000999000999	0.0174532405393649	0.0150523110734644	3363	tags=45%	list=22%	signal=35%	3589/6374/27178/23495/133396/268/3458/115650/608/2919/643/6375/658/970/53833/3592/939/50615/6357/6372/2826/1236/51554/53832/5197/1441/8792/356/6846/7124/4283/3559/4049/284340/655/9547/84957/3552/2833/3561/2921/3586/7292/6373/1237/6361/8744/3560/11009/3579/3594/6352/656/1896/3627/3600/2056/9466/5008/2662/1234/1489/4050/7042/10220/10563/10344/1435/6355/3581/1232/10663/1438/8743/23529/27190/4982/878…
hsa01040	Biosynthesis of unsaturated fatty acids	25	0.478571913031494	1.39462765614411	0.0671487603305785	0.320679320679321	0.276565539723435	4841	tags=44%	list=32%	signal=30%	83401/79993/6785/79966/9200/3992/11332/9415/201562/401494/64834
hsa04514	Cell adhesion molecules (CAMs)	125	0.47829593644575	1.64350680600774	0.000999000999000999	0.0174532405393649	0.0150523110734644	4669	tags=53%	list=31%	signal=37%	22854/51208/3897/1272/926/201633/925/3112/933/1493/29851/80380/1364/941/9071/8506/3111/3117/5010/5133/6402/29126/79679/1001/3118/57863/9378/3109/914/942/3385/7412/5788/3122/3696/3115/3119/3123/3689/57555/152404/57502/9672/3113/1365/923/6404/6900/3684/3108/54413/257194/4756/80381/1462/958/4685/6693/3676/920/3683/9019/6614/3685/4684/100506658
hsa04960	Aldosterone-regulated sodium reabsorption	29	0.476771986591914	1.42262925160314	0.0530612244897959	0.285048285048285	0.245836035309719	3095	tags=34%	list=20%	signal=28%	6338/5582/486/2810/5579/5293/478/483/476/3291
hsa04973	Carbohydrate digestion and absorption	36	0.472297635508015	1.45073567201521	0.0315040650406504	0.218367346938775	0.188327962764053	3563	tags=42%	list=23%	signal=32%	3938/93432/23236/486/5579/8972/5293/478/483/6518/80201/476/3101/3099/5331
hsa00603	Glycosphingolipid biosynthesis - globo and isoglobo series	13	0.470900716446002	1.22717305410917	0.208609271523179	0.622319156670302	0.536710733576945	3654	tags=46%	list=24%	signal=35%	8706/10317/6489/2524/26301/2523
hsa03460	Fanconi anemia pathway	53	0.466231146631199	1.4980248357777	0.0100401606425703	0.103964244073066	0.089662555144176	4324	tags=51%	list=28%	signal=37%	146956/5888/2187/116028/2177/55215/641/2178/29089/675/672/83990/2189/2175/91442/7398/5889/378708/80010/57697/100526739/6118/79008/6119/6117/55120/79728
hsa00533	Glycosaminoglycan biosynthesis - keratan sulfate	14	0.460418044405135	1.22441703627211	0.20937840785169	0.622319156670302	0.536710733576945	2742	tags=36%	list=18%	signal=29%	93010/10164/9435/2530/4166
hsa05322	Systemic lupus erythematosus	105	0.459570211259054	1.56608979681218	0.000999000999000999	0.0174532405393649	0.0150523110734644	3940	tags=51%	list=26%	signal=38%	2215/3458/8332/8359/85235/8331/3112/2209/8352/3015/7124/8348/3014/8367/8354/941/2214/3586/3111/55506/3117/92815/8356/8366/3118/8355/8360/2212/3109/8342/714/942/8358/6628/3122/713/3115/3119/3123/3018/6632/3113/8364/9555/8336/8339/3108/8351/8345/712/958/8970/8329/440093
hsa00360	Phenylalanine metabolism	16	-0.459561058525282	-1.92116424101994	0.0151515151515152	0.147382920110193	0.127108404620366	670	tags=62%	list=4%	signal=60%	8639/2805/4129/5053/2806/6898/10249/218/3242
hsa04740	Olfactory transduction	34	0.452213444237283	1.38300181678745	0.0644171779141104	0.313301728945901	0.270202835588693	1671	tags=21%	list=11%	signal=18%	1258/282763/79290/6543/51764/26212/5137
hsa04512	ECM-receptor interaction	76	0.451009960106391	1.49674050948642	0.00501002004008016	0.0619165187871306	0.0533990635875237	4256	tags=42%	list=28%	signal=30%	22798/3381/1298/3161/158326/3675/9900/3371/1280/284217/1288/255743/3912/6696/80144/3694/2811/1311/3696/1287/3678/3691/3911/1293/375790/3674/1297/3676/7060/9899/1278/3915
hsa00062	Fatty acid elongation	24	0.448747054789524	1.29982693245337	0.15599173553719	0.521597365702479	0.449844588226765	4841	tags=42%	list=32%	signal=28%	83401/79993/6785/9200/5538/11332/9374/201562/401494/64834
hsa00591	Linoleic acid metabolism	21	-0.444691243442172	-2.06267358322416	0.0212765957446809	0.170744680851064	0.147256438969765	307	tags=43%	list=2%	signal=42%	5322/1573/1559/1558/1571/1576/5320/1544
hsa04612	Antigen processing and presentation	63	0.440939862768364	1.43938378412999	0.0160642570281124	0.147926267281106	0.127577007033713	4203	tags=49%	list=28%	signal=36%	3458/3805/926/925/3112/7124/3310/3111/3821/3117/8302/6890/10437/3118/3109/3804/3304/3122/3115/3812/3119/3123/5994/3113/4261/3108/4800/972/3824/5993/920
hsa05144	Malaria	41	0.436477976100505	1.35988411713498	0.0687563195146613	0.320679320679321	0.276565539723435	4630	tags=49%	list=31%	signal=34%	3458/3592/1379/7124/3586/1311/7412/7042/1378/3689/22914/3606/7097/3576/958/2995/7060/3553/3683/6347
hsa04650	Natural killer cell mediated cytotoxicity	95	0.430096136155902	1.45671615801874	0.00799200799200799	0.0916226630512345	0.079018725635267	3187	tags=39%	list=21%	signal=31%	2215/3458/5582/3805/80329/3002/2207/356/7124/5880/4277/80328/2214/353091/4068/3821/3932/6850/5579/10451/5293/962/259197/3804/135250/7535/5551/3812/3689/8743/22914/27040/7409/7305/919/4773/4893
hsa00640	Propanoate metabolism	29	-0.429065181607396	-2.06443978401994	0.0454545454545455	0.260551948051948	0.224709501025291	1134	tags=48%	list=7%	signal=45%	594/35/8801/84693/26275/4329/5096/23417/38/18/1892/1962/79611
hsa00020	Citrate cycle (TCA cycle)	26	-0.427851741356654	-2.11976120060873	0.0333333333333333	0.218367346938775	0.188327962764053	5314	tags=88%	list=35%	signal=58%	3419/50/4190/5160/5162/3421/8802/4967/8803/6391/3417/1738/6390/1743/4191/6392/2271/5106/8801/5091/55753/5105
hsa00052	Galactose metabolism	26	0.414274255575585	1.21279099499106	0.218106995884774	0.64231509797259	0.553955962507923	3314	tags=31%	list=22%	signal=24%	3938/93432/231/5214/8972/80201/3101/3099
hsa03060	Protein export	22	-0.413515475483403	-1.93935484265387	0.0227272727272727	0.177937915742794	0.153460147041662	8910	tags=100%	list=59%	signal=41%	6731/196294/29927/55176/23478/6727/6728/9789/23480/11231/5018/6729/3309/6726/58477/90701/10952/28972/60559/7095/83943
hsa04975	Fat digestion and absorption	29	-0.410741073767457	-1.97627365250183	0.0454545454545455	0.260551948051948	0.224709501025291	1122	tags=45%	list=7%	signal=42%	84647/8611/5322/4547/338/335/2806/38/2168/80168/337/5320
hsa00592	alpha-Linolenic acid metabolism	18	0.40872090665899	1.13451470456483	0.310234541577825	0.796608153751011	0.687023920106627	4047	tags=50%	list=27%	signal=37%	26279/5319/5321/123745/100137049/283748/151056/8399/9415
hsa03450	Non-homologous end-joining	12	0.406043709797677	1.03568353363263	0.43609865470852	0.894378454888009	0.771344593000644	5594	tags=58%	list=37%	signal=37%	2237/64421/5591/4361/7518/7520/2547
hsa00630	Glyoxylate and dicarboxylate metabolism	26	-0.405653429046021	-2.00978123183293	0.0333333333333333	0.218367346938775	0.188327962764053	1048	tags=50%	list=7%	signal=47%	2653/51179/112817/847/189/6470/84693/5096/9380/38/54363/2752
hsa00531	Glycosaminoglycan degradation	18	0.404618051166258	1.12312612665905	0.325159914712153	0.806631829708753	0.69566870376587	1307	tags=17%	list=9%	signal=15%	60495/23553/10855
hsa00053	Ascorbate and aldarate metabolism	19	-0.399131866694658	-1.80907185755739	0.0196078431372549	0.165634674922601	0.142849383520721	783	tags=58%	list=5%	signal=55%	7363/7366/219/9104/217/54658/7364/54657/7365/54659
hsa04724	Glutamatergic synapse	98	0.395428364936455	1.34165048107923	0.023976023976024	0.183245326102469	0.158037451270534	3302	tags=35%	list=22%	signal=27%	2891/2893/2792/6512/2916/2918/5582/2911/2914/116444/2898/3710/51764/57030/2784/2897/2917/23236/9454/7220/9229/5579/81539/3760/5321/123745/2913/2906/100137049/113/773/9456/283748/94235
hsa04114	Oocyte meiosis	109	0.394555904925224	1.34645551383259	0.024975024975025	0.186441465511233	0.160793918443857	1541	tags=20%	list=10%	signal=18%	991/27127/5347/151648/699/983/9133/995/9232/891/9088/286151/4085/9134/9700/26271/3710/898/64506/6790/1017/5603
hsa04260	Cardiac muscle contraction	57	0.389722474030784	1.26098301430628	0.123370110330993	0.450020516093736	0.388114103074775	4246	tags=37%	list=28%	signal=27%	170712/6543/7137/782/125965/486/7139/478/483/784/487/93589/7169/7171/476/489/7170/7388/440567/778/59283
hsa05143	African trypanosomiasis	33	0.388394818940578	1.18315315732265	0.235173824130879	0.672575212398221	0.580053388623487	4689	tags=48%	list=31%	signal=34%	3458/5582/3592/3620/356/7124/23236/3586/5579/7412/3606/5331/2150/3553/3593/5330
hsa04911	Insulin secretion	64	0.387462500443949	1.26645555685967	0.104522613065327	0.409167790170364	0.352881222544042	3563	tags=38%	list=23%	signal=29%	5582/6513/3710/90993/3780/6616/6833/23236/27094/486/6804/5579/478/483/3783/3651/27445/476/9699/1131/9586/113/3767/5331
hsa04970	Salivary secretion	62	0.387416007728419	1.2628797715331	0.108324974924774	0.418943577721115	0.361312218201847	2252	tags=26%	list=15%	signal=22%	1755/727897/5582/55503/362/1469/3710/952/1470/23236/486/5579/478/483/6558/3783
hsa04961	Endocrine and other factor-regulated calcium reabsorption	41	0.3859554048478	1.20247676564114	0.202224469160768	0.612396741515157	0.528153280926337	2151	tags=27%	list=14%	signal=23%	5582/793/3816/6543/1759/23236/56302/486/5579/478/483
hsa04659	Th17 cell differentiation	91	0.383589204195379	1.29317894218695	0.0559440559440559	0.285048285048285	0.245836035309719	4479	tags=45%	list=30%	signal=32%	3458/50615/3112/3559/3561/5603/3111/3117/3932/3560/3718/916/3118/915/3594/2625/3109/9466/7535/6300/3122/3115/3119/4794/3123/51561/3113/27040/919/4773/6772/5588/3108/5602/3553/861/920/30009/5335/3556/3460
hsa04380	Osteoclast differentiation	110	0.381248226939681	1.30226806030757	0.038961038961039	0.25012987012987	0.215721120984279	3525	tags=36%	list=23%	signal=28%	799/2215/3458/8061/55423/2209/8792/7124/653361/3552/2214/54209/5603/1513/4286/3932/6850/11006/695/5293/2212/6688/7042/1435/6300/27035/10326/10859/4689/4982/7305/4688/4773/6772/1436/1535/3937/7186/9020/126014
hsa05410	Hypertrophic cardiomyopathy (HCM)	66	0.381111876788223	1.25134627275483	0.113226452905812	0.42262431840425	0.364486623185171	4246	tags=39%	list=28%	signal=28%	1674/6543/3675/7137/7124/284217/782/7139/6445/4607/3694/7042/784/487/93589/3696/7169/3678/7171/489/3691/3674/7170/3676/778/59283
hsa03320	PPAR signaling pathway	61	-0.380912035769681	-2.47866881990334	0.2	0.611428571428571	0.527318295739348	1042	tags=49%	list=7%	signal=46%	6342/34/6319/5106/8309/3158/2180/335/2167/1376/30/336/33/2710/51703/2168/5105/1962/11001/1593/1579/345/116519/23305/5346/10998/284541/1582/6258
hsa04660	T cell receptor signaling pathway	93	0.38042289604662	1.28554266819547	0.0569430569430569	0.28560501998002	0.246316183816184	5524	tags=51%	list=36%	signal=32%	57144/3458/926/925/1493/29851/56924/7124/5603/3586/3932/84433/5133/8440/916/1019/915/10451/10125/5293/7535/5788/6300/4794/27040/7409/919/10298/4773/4893/5588/3937/9020/5058/5602/3702/920/10892/5335/8915/940/10000/5595/5777/3265/998/6885
hsa05206	MicroRNAs in cancer	144	0.379199128846943	1.31710286764021	0.020979020979021	0.170744680851064	0.147256438969765	3656	tags=33%	list=24%	signal=25%	8091/9493/1870/3925/995/113130/993/5582/3236/1869/1029/9134/3371/2146/672/5328/1789/994/6659/898/4318/1786/10642/4082/6624/90427/131405/5579/5293/4325/578/7042/4363/1944/3678/1788/10018/3066/10298/4893/1871/7422/2261/6541/1945/9252/3065
hsa04914	Progesterone-mediated oocyte maturation	86	0.378071889352171	1.26906128665891	0.071	0.320679320679321	0.276565539723435	1541	tags=19%	list=10%	signal=17%	890/8900/5347/699/983/9133/995/993/891/9088/4085/994/64506/6790/1017/5603
hsa05219	Bladder cancer	38	0.375334365393858	1.15778083064408	0.269582909460834	0.721134282807731	0.621932501650872	3678	tags=37%	list=24%	signal=28%	1870/7380/1869/1029/4318/1019/4893/1871/4313/3576/7422/2261/9252/6714
hsa04666	Fc gamma R-mediated phagocytosis	88	0.375112141652169	1.26185748338303	0.0759240759240759	0.320679320679321	0.276565539723435	6029	tags=57%	list=40%	signal=34%	2215/5582/8877/2209/85477/5880/8612/653361/273/65108/2214/6850/4082/8936/5579/10451/5293/5580/2212/3984/5321/5788/3055/1794/123745/27040/7409/7454/100137049/283748/7408/10163/5058/50807/4651/5335/10109/5337/3636/10000/3635/5595/10094/998/274/1072/8394/6199/23396/55616
hsa04971	Gastric acid secretion	59	0.373837245935474	1.21381118971557	0.16950852557673	0.53345330107971	0.460069579222704	7620	tags=69%	list=50%	signal=35%	3776/5582/85366/3773/3710/23236/5579/3784/54207/478/483/6752/1080/3766/476/1131/113/3772/5331/109/115111/3759/495/5330/7430/805/111/2773/6548/71/2778/112/5332/808/340156/60/817/3274/6522/818/5578
hsa04976	Bile secretion	51	-0.372040794210558	-2.3304515366412	0.125	0.450842696629214	0.388823181549379	988	tags=39%	list=7%	signal=37%	196883/107/7363/570/8647/6822/10599/200931/2052/6580/9429/6554/10998/343/5244/366/338821/1576/28234
hsa04723	Retrograde endocannabinoid signaling	112	0.371434161304544	1.27041270663847	0.0559440559440559	0.285048285048285	0.245836035309719	1582	tags=17%	list=10%	signal=15%	2891/2556/2893/2792/1268/5582/2911/2569/55879/2560/3710/51764/57030/2784/56901/23236/5603/2567/774
hsa04657	IL-17 signaling pathway	76	0.370663161975393	1.23009826606052	0.117234468937876	0.432554764701817	0.37305100218586	5743	tags=50%	list=38%	signal=31%	6374/727897/4586/3458/2919/6279/8061/6372/4318/6280/7124/2921/5603/6361/225689/9641/3627/6300/27190/3576/7188/7186/6356/5602/5598/3553/132014/6347/5595/55540/4314/3326/6885/53342/8772/51433/841/836
hsa05414	Dilated cardiomyopathy (DCM)	70	0.369128608126662	1.21768767606227	0.13741223671013	0.469248170042041	0.404696732976084	4246	tags=40%	list=28%	signal=29%	1674/6543/3675/7137/7124/284217/782/7139/6445/4607/3694/7042/784/487/93589/3696/7169/3678/7171/113/489/3691/3674/7170/3676/109/778/59283
hsa05145	Toxoplasmosis	106	0.367095320050666	1.2513044726868	0.0729270729270729	0.320679320679321	0.276565539723435	5743	tags=49%	list=38%	signal=31%	79444/22798/3458/3592/3112/345611/7124/284217/3310/5603/3586/3111/3117/3912/5294/240/3118/3109/1234/7042/3304/6300/3122/3115/3119/3123/3113/4261/7097/6772/3108/146850/3911/958/330/5602/3915/3593/3460/3717/23533/3918/10000/5595/3587/596/6885/841/2773/3303/7043/836
hsa04930	Type II diabetes mellitus	43	0.36687676488434	1.15073050800261	0.264914054600607	0.714600096863821	0.616297181423791	3421	tags=30%	list=23%	signal=23%	8913/5315/6833/7124/774/5293/5580/3651/80201/3101/773/3099/3767
hsa00500	Starch and sucrose metabolism	25	0.364473002746096	1.06212695669447	0.402892561983471	0.867976593266404	0.748574664794439	5396	tags=44%	list=36%	signal=28%	93432/8972/283209/80201/3101/3099/2997/92579/5169/2992/5834
hsa04115	p53 signaling pathway	67	0.3635247027596	1.19520649597896	0.163654618473896	0.52970297029703	0.456835157199931	1999	tags=21%	list=13%	signal=18%	51512/983/9133/891/6241/7161/1029/9134/1111/5366/898/1017/2810/1019
hsa03410	Base excision repair	33	0.361839580550665	1.10225889042645	0.339468302658487	0.827053140096618	0.713280786507331	5981	tags=52%	list=39%	signal=31%	55247/2237/5427/5111/5424/3978/10714/4595/7515/6996/54107/10038/5426/7374/4968/328/142
hsa04392	Hippo signaling pathway - multiple species	28	0.359905949706702	1.06783984508186	0.399387129724208	0.86623830163156	0.747075498701755	8546	tags=79%	list=56%	signal=34%	54798/8463/126374/7004/79981/5058/1454/55233/83937/25937/7005/11186/7003/9770/23286/122786/4771/92597/9113/84962/8994/6788
hsa04977	Vitamin digestion and absorption	17	0.359774966706491	0.992228732284019	0.493617021276596	0.960309477756286	0.828205911296617	3918	tags=35%	list=26%	signal=26%	5948/8029/4363/113278/6948/151056
hsa04062	Chemokine signaling pathway	162	0.359722945969004	1.2568791445342	0.046953046953047	0.263546798029557	0.227292368853167	5902	tags=53%	list=39%	signal=33%	6374/2792/2919/643/6375/6357/51764/6372/2826/1236/2784/5197/6846/4283/23236/5880/653361/9547/2833/2921/5294/6373/1237/6361/3718/5579/3579/10451/5293/6352/3627/5580/1234/10563/10344/6355/3055/1232/10663/1794/7409/7852/7454/4893/6772/3576/113/94235/2870/6370/1235/6351/146850/6367/5331/6714/6356/2793/5058/109/3702/6363/1524/59345/6347/3717/23533/2268/5330/10000/2785/5595/1230/3265/56288/998/111/156/…
hsa05416	Viral myocarditis	53	0.358475932295778	1.1518017478837	0.254016064257028	0.691009801919543	0.595952050843875	3831	tags=38%	list=25%	signal=28%	3112/284217/5880/941/3111/3117/6445/3118/3109/942/3122/3115/5551/3119/3123/3689/3113/3108/958/857
hsa00604	Glycosphingolipid biosynthesis - ganglio series	14	0.356945388191877	0.949246059384077	0.54525627044711	0.961380832282472	0.829129886506936	1957	tags=14%	list=13%	signal=12%	81849/6489
hsa03040	Spliceosome	133	0.356100908786194	1.2296548124405	0.0809190809190809	0.328797784493987	0.283567198956939	8072	tags=80%	list=53%	signal=38%	3310/27288/10189/6628/3304/10465/6633/9410/6632/6627/84950/144983/57819/343069/3178/84991/6626/23350/8175/102724594/220988/9343/8683/27316/6637/10262/9984/25766/10946/6629/7919/6636/9775/10915/11338/9129/6427/6631/23020/6428/55119/25804/4670/10713/9416/10450/494115/84321/51645/23450/22916/57461/4116/9879/57187/6434/6429/9128/3303/84844/22985/1665/6432/10907/3192/51340/51729/6426/10772/1659/8449/9…
hsa05202	Transcriptional misregulation in cancer	163	0.353230082014146	1.2346228439282	0.0619380619380619	0.305878736647967	0.263800976351584	4890	tags=42%	list=32%	signal=29%	8091/890/6756/8900/2138/4914/1031/4291/5328/2209/8352/3002/4318/3205/51513/8354/6692/4613/9915/5079/7468/4286/64919/4300/8356/3560/860/1053/8355/2119/6495/578/2118/942/6688/597/8842/6929/2530/8358/8464/3066/84444/3576/2521/3684/1436/3206/171558/8351/3065/958/330/440093/4211/51384/51804/1649/861/3480/7849/3021/2115/7709/581/5090/7102/3486
hsa04964	Proximal tubule bicarbonate reclamation	16	0.350588799767325	0.95470976899643	0.548076923076923	0.961380832282472	0.829129886506936	2778	tags=25%	list=18%	signal=20%	486/478/483/476
hsa04146	Peroxisome	74	-0.350160752264537	-2.33039293212755	0.25	0.687953072568457	0.593315815987881	1297	tags=42%	list=9%	signal=38%	55825/7498/1384/6647/373156/51179/6342/8800/6648/847/189/51268/8309/3155/283927/2053/2180/26063/570/30/23417/3295/92960/51703/1610/54363/1962/23600/11001/23305
hsa04614	Renin-angiotensin system	13	-0.349840539609854	-1.38797508410005	0.0729166666666667	0.320679320679321	0.276565539723435	504	tags=31%	list=3%	signal=30%	4311/59272/5972
hsa05168	Herpes simplex virus 1 infection	455	0.349822949549459	1.27243859302011	0.004995004995005	0.0619165187871306	0.0533990635875237	6491	tags=57%	list=43%	signal=34%	57615/147658/148198/7643/100129543/7652/346171/80032/113835/3458/81931/147741/284307/90649/3592/729747/441234/7772/7639/3112/162655/163071/79788/91975/7712/356/7124/55786/162967/285676/125893/162963/148206/7594/4049/7561/442319/91120/115004/5452/3111/3117/163223/284406/344787/348327/7757/6850/7694/90594/342892/63934/84775/51427/90333/170959/81856/6890/163227/390927/100131539/3118/84671/26974/9641…
hsa00600	Sphingolipid metabolism	42	0.345857032337447	1.08127160878755	0.376518218623482	0.845191246000963	0.728923750445165	5009	tags=38%	list=33%	signal=26%	7368/8877/8612/9514/10715/9331/130367/55627/91012/55304/4758/55512/253782/7357/55331/123099
hsa00040	Pentose and glucuronate interconversions	23	0.343439132269442	0.98793284432333	0.521784232365145	0.961380832282472	0.829129886506936	1521	tags=17%	list=10%	signal=16%	54575/54577/27294/231
hsa00512	Mucin type O-glycan biosynthesis	27	0.343070305005628	1.01133339274174	0.477903391572456	0.941147169906494	0.81167963825351	4729	tags=44%	list=31%	signal=31%	2650/728819/26290/11226/9245/9334/114805/100528030/11227/79623/51809/55568
hsa05169	Epstein-Barr virus infection	176	0.343016934155793	1.2036653571594	0.0829170829170829	0.332704795204795	0.286936747463063	3507	tags=29%	list=23%	signal=23%	11317/930/890/8900/1870/2208/1869/9134/3112/898/7124/1380/1017/5603/3111/3117/6850/6502/3718/6890/916/695/956/3118/1019/915/9641/5293/3627/3109/578/8819/6300/3122/3115/3119/4794/3123/864/3113/10018/3066/919/7097/6772/1871/3108/317/7188/7186/9020
hsa00250	Alanine	aspartate and glutamate metabolism	32	0.342749714358302	1.03890290665351	0.436734693877551	0.894378454888009	0.771344593000644	4273	tags=34%	list=28%	signal=25%	259307/80150/2571/440/284716/790/9945/5471/158/339983/2744
hsa04330	Notch signaling pathway	51	0.341928873016294	1.09195251893914	0.341046277665996	0.827053140096618	0.713280786507331	4390	tags=29%	list=29%	signal=21%	11317/10683/196403/3955/3066/182/6868/171558/3065/1857/4853/1488/4851/9253/23462
hsa04927	Cortisol synthesis and secretion	46	0.340695315680973	1.07714128701085	0.388329979879276	0.857715430861723	0.739725064163415	6799	tags=54%	list=45%	signal=30%	3776/190/8913/3710/90993/23236/57552/2516/9586/113/5331/109/778/5330/148327/111/1385/776/6667/10488/2778/1388/112/468/5332
hsa04950	Maturity onset diabetes of the young	19	0.340030030947287	0.955975008950976	0.562565720294427	0.970879549540382	0.837321926640828	2406	tags=21%	list=16%	signal=18%	222546/3110/6928/3651
hsa04145	Phagosome	134	0.339884999404657	1.17415722353138	0.136863136863137	0.469248170042041	0.404696732976084	3819	tags=35%	list=25%	signal=26%	7278/79861/50617/2215/10381/3112/2209/112714/10376/653361/11151/2214/3111/3117/84790/1536/6890/10333/3118/203068/347733/81035/1311/2212/3109/7846/84617/30835/3122/3115/3119/534/3123/3689/3678/4689/525/3113/4688/7097/3684/3108/1535/4481/7037/64581/22925
hsa05034	Alcoholism	145	0.338743743107827	1.17699157318018	0.126873126873127	0.452514152514153	0.39026470605418	5936	tags=52%	list=39%	signal=32%	5569/2792/116444/51764/84152/8332/90993/8359/85235/8331/8352/2784/3015/8348/3014/8367/627/8354/136/55506/92815/8356/8366/8355/8360/8342/8358/9734/3018/9586/8364/9555/3066/8336/2906/4893/8339/94235/8520/8351/8345/3065/4915/2793/51564/8970/8329/440093/3177/3013/5501/8340/59345/3021/84254/94239/148327/814/2785/5595/6571/79885/3265/121504/5499/2902/805/111/2773/2885/2787/2782/54331/1385/2903
hsa04218	Cellular senescence	147	0.338338068353895	1.17774551903064	0.12987012987013	0.458113315256172	0.395093628176335	3247	tags=26%	list=21%	signal=21%	890/4605/8900/1870/983/2305/9133/993/891/1869/1029/9134/3805/1111/3710/5933/898/3552/1017/5603/286826/144715/1019/5293/3804/7042/6300/5928/1030/5810/4776/1875/11200/4773/5883/4893/1871/3576
hsa05166	Human T-cell leukemia virus 1 infection	201	0.337482483670139	1.18908540700241	0.0799200799200799	0.328797784493987	0.283567198956939	3355	tags=29%	list=22%	signal=23%	890/991/8900/701/1870/9133/9232/115650/1869/4085/6513/1029/9134/8061/1031/9700/1111/90993/3112/898/7124/3559/4049/3561/1017/3111/3117/3932/3560/3718/916/3118/1019/915/5293/3600/3109/4487/6688/6929/7042/3122/3115/3119/3123/3689/10744/1030/4776/3113/11200/9586/4773/4893/1871/113/5901/3108/5902
hsa05222	Small cell lung cancer	85	0.336958518137681	1.12881516383278	0.242242242242242	0.682103155787366	0.588270634438686	4746	tags=36%	list=31%	signal=25%	79444/22798/1870/1869/9134/3675/898/1164/284217/1288/1017/3912/6502/1019/5293/578/1287/1030/1163/1871/317/7188/7186/3911/330/3674/3915/3685/7709/581/3918
hsa04979	Cholesterol metabolism	41	-0.336289082188933	-2.03988521005016	0.0769230769230769	0.320679320679321	0.276565539723435	949	tags=34%	list=6%	signal=32%	338/350/335/8647/336/27329/3990/341/1593/345/4018/3931/337
hsa04933	AGE-RAGE signaling pathway in diabetic complications	88	0.336261483321441	1.13116591543468	0.236763236763237	0.672575212398221	0.580053388623487	7681	tags=68%	list=51%	signal=34%	7124/23236/1288/3552/113026/5603/1536/7423/5579/1019/5293/5580/7412/7042/6300/27035/1287/177/4893/6772/4313/3576/7422/5331/5602/3553/51196/1278/5335/6347/84812/3717/581/5330/10000/5595/3265/596/998/7043/836/4772/3383/1281/5291/4087/1277/5332/7046/4088/50507/6776/5879/3845/5601/1027/5590/5290/5578/5599
hsa00030	Pentose phosphate pathway	26	0.333926212232079	0.977571494573961	0.530864197530864	0.961380832282472	0.829129886506936	1655	tags=12%	list=11%	signal=10%	8277/2539/5214
hsa00790	Folate biosynthesis	18	0.331247970087592	0.919467751218248	0.604477611940298	1	0.862436464994261	2851	tags=17%	list=19%	signal=14%	7166/231/1719
hsa00511	Other glycan degradation	17	-0.328438503901628	-1.42184486079117	0.112903225806452	0.42262431840425	0.364486623185171	8365	tags=94%	list=55%	signal=42%	4125/57704/2519/284004/2629/64772/2720/2517/3073/23324/3074/4123/10825/175/129807
hsa05152	Tuberculosis	149	0.328219469651648	1.14323065919489	0.176823176823177	0.551070288934367	0.475263111951921	5743	tags=49%	list=38%	signal=31%	50617/2215/3458/3592/8877/1379/3112/2209/2207/7124/3552/11151/2214/5603/3586/3111/3117/6850/10333/3118/7096/2212/3109/4046/7042/30835/6300/3122/3115/1378/3119/3123/3689/5994/3606/51561/3113/4261/7097/6772/3684/3108/4800/1594/317/64170/6714/972/64581/22925/8767/5993/5602/3553/64127/10892/3593/3460/8915/3717/581/8625/26253/10000/5595/3587/596/805/8772/3687/841/7043/836
hsa04664	Fc epsilon RI signaling pathway	61	0.327656415645385	1.06722611584218	0.37111334002006	0.844875050683967	0.728651052073728	3402	tags=31%	list=22%	signal=24%	2207/7124/5880/241/5603/6850/240/695/10451/5293/5321/6300/123745/27040/7409/4893/100137049/283748/3937
hsa02010	ABC transporters	37	0.326849864078094	1.00550372540785	0.498983739837398	0.961077844311377	0.828868578632209	4862	tags=41%	list=32%	signal=28%	154664/6833/26154/10257/225/6890/340273/1080/4363/21/23457/10057/24/89845/10347
hsa04727	GABAergic synapse	66	0.326125076152323	1.07080210129968	0.364729458917836	0.844875050683967	0.728651052073728	2215	tags=24%	list=15%	signal=21%	2556/2792/5582/2569/55879/2560/51764/2571/2784/9001/2567/774/92745/5579/2550/81539
hsa04064	NF-kappa B signaling pathway	97	0.325493935392419	1.10346037977792	0.274725274725275	0.722842731039452	0.623405929704463	4412	tags=38%	list=29%	signal=27%	115650/2919/6357/5328/8792/7124/4049/2921/3932/84433/6850/5579/695/1896/597/7412/79092/4050/7535/27040/10673/283106/3576/5588/6351/7188/7186/9020/55367/10913/958/330/6363/3553/10892/5335/7329
hsa03420	Nucleotide excision repair	45	0.322270842065722	1.01701785415699	0.473259334006054	0.937754606271256	0.808753767664668	8220	tags=71%	list=54%	signal=33%	5984/5427/5111/5424/3978/5983/5985/10714/5982/6118/54107/2966/6119/6117/5426/2968/2967/5981/728340/2071/29935/2965/8450/1643/1161/9978/1069/1022/2068/8451/2067/56655
hsa05412	Arrhythmogenic right ventricular cardiomyopathy (ARVC)	62	0.321683550484324	1.04860831931958	0.407221664994985	0.871454363089268	0.751574020306534	4246	tags=35%	list=28%	signal=26%	89/1674/6543/3675/284217/782/6445/3694/83439/784/487/93589/3696/1829/1824/3678/489/3691/3674/3676/778/59283
hsa04662	B cell receptor signaling pathway	75	0.321177965501159	1.06513432712167	0.392785571142285	0.857715430861723	0.739725064163415	5283	tags=41%	list=35%	signal=27%	930/973/933/5880/1380/974/84433/6850/27071/11006/5579/695/10451/5293/971/4794/10859/7409/4773/4893/10288/79168/10892/8915/3636/11025/10000/3635/5595/5777/3265
hsa04215	Apoptosis - multiple species	31	0.320460838206089	0.966093498726789	0.539245667686035	0.961380832282472	0.829129886506936	5743	tags=48%	list=38%	signal=30%	79444/332/5366/441925/578/10018/317/330/5602/581/596/8772/840/841/836
hsa05017	Spinocerebellar ataxia	84	0.320111311453603	1.07231121867743	0.353353353353353	0.834017841370782	0.719287398853962	1300	tags=12%	list=9%	signal=11%	11317/2891/5582/2911/116444/3710/7222/6261/23236/441925
hsa04726	Serotonergic synapse	89	0.318823807375862	1.07327432464958	0.345654345654346	0.827053140096618	0.713280786507331	5997	tags=51%	list=40%	signal=31%	3355/2792/7166/5582/242/2560/3710/51764/2784/23236/3751/7220/774/240/5579/3352/3760/5321/123745/3363/4893/100137049/773/283748/94235/260293/5331/247/2793/351/5742/778/59345/5330/2785/5595/6571/3265/111/2773/836/2787/2782/54331/776
hsa04540	Gap junction	76	0.318031143513922	1.05543144914868	0.412825651302605	0.873429202376571	0.753277193720407	2394	tags=22%	list=16%	signal=19%	7278/79861/983/5582/2911/10381/3710/112714/10376/23236/84790/1902/5579/203068/347733/7846/84617
hsa01523	Antifolate resistance	29	0.315110138295945	0.940250083527291	0.573469387755102	0.984404670959293	0.848986484545971	4141	tags=28%	list=27%	signal=20%	7298/2348/7124/10257/4363/1719/10057/3553
hsa00480	Glutathione metabolism	46	0.314763903124353	0.995156610939163	0.520120724346076	0.961380832282472	0.829129886506936	3775	tags=28%	list=25%	signal=21%	6241/2539/653689/124975/2950/2882/493869/6240/2939/27306/4953/5226/2686
hsa04360	Axon guidance	159	0.313584310652304	1.09413311303043	0.250749250749251	0.687953072568457	0.593315815987881	3187	tags=25%	list=21%	signal=20%	22854/56896/57144/3897/285220/658/10371/223117/7222/6585/57556/56924/5880/9723/2051/2046/655/7220/90249/8440/10154/10507/64218/5293/5361/3984/9037/55558/57522/80031/10512/1944/4776/7852/10298/7869/4773/84612/4893
hsa05226	Gastric cancer	109	0.312820016050512	1.06752485564305	0.346653346653347	0.827053140096618	0.713280786507331	2395	tags=19%	list=16%	signal=16%	83998/1045/26281/1015/8822/1870/7475/1869/9134/7477/898/2535/80326/1017/7483/8321/8324/5293/578/83439/7042
hsa04210	Apoptosis	128	0.311512862126025	1.07260821432751	0.312687312687313	0.796608153751011	0.687023920106627	6835	tags=51%	list=45%	signal=28%	7278/1515/79861/332/4914/4001/3710/5366/84823/112714/3002/356/7124/10376/1513/84790/8739/5293/835/578/597/7846/5551/1075/8743/1521/10018/4893/63970/317/7186/9020/55367/330/5602/1649/1439/113457/10038/581/1676/1677/10000/5595/3265/596/5783/823/8772/840/841/836/71/142/1520/843/839/1512/7185/5291/1616/27429/468/6709/27113
hsa00450	Selenocompound metabolism	17	-0.311296083393041	-1.34763351768703	0.112903225806452	0.42262431840425	0.364486623185171	5729	tags=65%	list=38%	signal=40%	118672/56267/114112/4548/22928/51091/9060/10587/11185/1491
hsa04024	cAMP signaling pathway	158	0.309315084101183	1.07900091636953	0.28971028971029	0.756073195097585	0.652065093656878	3258	tags=26%	list=21%	signal=21%	1258/2891/3355/2893/27198/268/54714/5021/2867/116444/7137/1907/84152/90993/10021/2696/5880/627/8843/10257/486/10451/2550/338442/5293/478/483/3352/6752/7253/1080/2735/487/6755/476/3972/7409/9586/2906/5143/113
hsa05217	Basal cell carcinoma	47	0.308393701153599	0.977066579021566	0.54380664652568	0.961380832282472	0.829129886506936	5776	tags=47%	list=38%	signal=29%	7475/7477/2535/80326/7483/8321/8324/578/83439/2735/7480/1857/51384/8323/374654/7474/2737/581/1856/8312/7855/650
hsa05146	Amoebiasis	85	0.307934947942871	1.03158584811303	0.437437437437437	0.894378454888009	0.771344593000644	4319	tags=34%	list=28%	signal=25%	909/22798/3458/5582/2919/3592/7124/284217/23236/1288/2921/3586/3912/5579/5293/2769/7042/1287/3689/7097/3576/3684/5331/3911/910/3553/1278/3915/3593
hsa04929	GnRH secretion	53	0.306787053069502	0.985722700239713	0.538152610441767	0.961380832282472	0.829129886506936	3563	tags=32%	list=23%	signal=25%	8913/5582/3710/3780/23236/7220/6696/84634/5579/2550/5293/3783/3760/3972/4893/3767/5331
hsa05032	Morphine addiction	69	0.303029361206129	0.999623099638006	0.511534603811434	0.961380832282472	0.829129886506936	3333	tags=29%	list=22%	signal=23%	2556/2792/5582/2569/55879/2560/51764/2784/2567/774/5137/5150/5579/2550/3760/5143/113/773/94235/2870
hsa05164	Influenza A	139	0.302905648821052	1.04920037997175	0.368631368631369	0.844875050683967	0.728651052073728	5270	tags=40%	list=35%	signal=26%	5645/3458/3592/3112/3838/356/7124/56649/3552/3111/3117/51284/5579/3118/1019/9641/5293/6352/3627/402569/3109/578/100529063/3122/3115/3119/3123/8743/5646/3606/3113/4261/834/6772/3576/3108/317/3841/8480/29108/3553/11100/29107/3593/3460/293/6347/3717/581/10000/55916/5595/896/10898/7514
hsa04725	Cholinergic synapse	95	0.302686342140317	1.02518494899373	0.450549450549451	0.909599834128136	0.784472065504836	5997	tags=52%	list=40%	signal=31%	2792/5582/1132/3710/51764/56479/90993/2784/23236/1136/774/9132/5294/5579/5293/3784/3760/3786/1131/9586/4893/113/773/94235/146850/5331/2793/109/778/59345/3759/3717/23533/5330/148327/814/10000/2785/5595/3265/596/3785/111/2773/2787/2782/54331/1385/776
hsa04625	C-type lectin receptor signaling pathway	94	0.302592190199907	1.02353646194002	0.445554445554446	0.905208715335298	0.780685004535771	5683	tags=46%	list=37%	signal=29%	3592/3710/2207/7124/5603/3586/6850/6361/9641/5293/5580/4046/30835/6300/4776/51561/834/4773/4893/6772/9020/6367/64170/6714/29108/64581/5058/5602/3553/3659/10892/3593/8915/26253/10000/5595/22800/3265/5971/114548/53342/805/841
hsa04072	Phospholipase D signaling pathway	129	0.302364704923052	1.04081703729076	0.388611388611389	0.857715430861723	0.739725064163415	6486	tags=50%	list=43%	signal=29%	2916/2918/2911/2914/8877/1759/9170/2207/2917/23236/8612/56895/5294/6850/5737/1902/57121/3579/5293/1607/5321/123745/1606/2913/27128/4893/100137049/3576/113/283748/4254/146850/5331/9162/80310/8525/109/1608/160851/8527/5335/23533/5330/5337/9266/10000/5595/2549/5898/22800/3265/111/8394/2885/8526/23396/5899/1950/10672/2778/112/7248/23566/5291
hsa04928	Parathyroid hormone synthesis	secretion and action	86	0.302235241149633	1.01450294192526	0.47	0.937080745341615	0.80817260542661	6356	tags=51%	list=42%	signal=30%	5744/846/5582/8521/3710/90993/23236/4323/56302/2260/5579/860/4325/2625/142680/9586/4326/5143/113/1594/5331/64386/109/5330/9368/5337/148327/1839/9138/5144/5595/596/111/2773/1385/6667/10672/1026/10488/2778/1388/408/112/7421
hsa05134	Legionellosis	56	0.301834129186122	0.976391027325897	0.547642928786359	0.961380832282472	0.829129886506936	4319	tags=34%	list=28%	signal=24%	2919/3592/1379/7124/3310/2921/3304/1378/3689/3606/834/7097/3576/3684/317/4671/29108/3553/3593
hsa04934	Cushing syndrome	115	0.301674490678411	1.03260394592291	0.431568431568432	0.894378454888009	0.771344593000644	1999	tags=18%	list=13%	signal=16%	3776/1870/8913/7475/1869/1029/9134/7477/1031/3710/90993/898/2535/80326/23236/57552/1017/7483/8321/8324/1019
hsa04390	Hippo signaling pathway	124	0.299935003895661	1.03040254713134	0.413586413586414	0.873429202376571	0.753277193720407	7558	tags=60%	list=50%	signal=31%	332/7475/268/5521/7161/658/7477/1741/174/374/2535/80326/655/7483/8321/8324/656/8463/83439/7042/126374/3996/3689/10971/5584/84612/7004/7480/79981/1857/330/51384/8323/7534/1454/5501/84552/3993/7474/55233/353500/7533/1856/896/1453/56288/5499/8312/25937/9231/7855/7043/650/7005/71/2246/11186/7003/5500/657/4087/999/7529/23286/7046/27113/4088/23513/60/122786/5518/5590/8325/4771/92597
hsa05205	Proteoglycans in cancer	166	0.299223799661941	1.04755521502522	0.358641358641359	0.840320263677928	0.724722837669438	6659	tags=53%	list=44%	signal=30%	60495/7475/5582/3236/7477/3710/5328/5329/286/4318/2535/80326/356/7124/10855/2318/5603/7483/7291/8321/2260/8324/5579/10451/5293/2719/7042/2316/6300/3678/7409/7480/4893/7097/4313/287/7422/6714/858/857/5058/51384/8323/3059/288/2817/51196/1278/5501/29102/3480/3593/5335/7474/3685/8826/2065/1839/9138/10000/7430/5595/2549/5777/22800/867/3265/3091/2017/5499/7023/998/7855/836/6548/2885/71/6199/4659/1026/5…
hsa05224	Breast cancer	111	0.298440667714165	1.02036808557106	0.461538461538462	0.925961538461539	0.798582995951417	6170	tags=43%	list=41%	signal=26%	10683/26281/8822/1870/7475/1869/7477/675/672/2535/80326/7483/8321/2260/8324/1019/5293/578/83439/7480/4893/1871/182/5241/1857/23401/4853/51384/8323/4851/3480/23462/7474/581/27006/1856/10000/5595/3265/2100/8312/7855/2885/6199/2246/6667/1950/1026
hsa05130	Pathogenic Escherichia coli infection	179	0.296226223645056	1.0397408346186	0.36963036963037	0.844875050683967	0.728651052073728	5743	tags=42%	list=38%	signal=27%	7278/51208/79861/10381/57644/9170/112714/283446/356/7124/10376/1364/9071/22989/5603/84790/5010/8440/64005/1902/8936/57121/203068/347733/9181/2212/578/7846/84617/3055/3071/6300/8743/7456/3606/27128/834/1365/3576/7186/4671/29108/10163/5058/115557/3059/5602/55930/3553/4651/113457/4644/10109/4542/581/100506658/9368/6188/9266/9138/7430/5595/5777/10383/10094/2017/147179/81027/114548/998/6885/4691/8772/…
hsa05231	Choline metabolism in cancer	91	0.294628957543418	0.993270820676115	0.522477522477522	0.961380832282472	0.829129886506936	7909	tags=64%	list=52%	signal=31%	5582/204962/9468/5880/8612/8936/5579/5293/1607/5321/126969/123745/1606/1119/7454/4893/100137049/283748/57153/9162/1978/80310/10163/8525/5602/1608/160851/8527/5335/5337/10000/5595/3265/3091/8394/2885/8526/6199/23396/6667/1950/7248/6198/5291/5881/5879/3845/5601/5900/80736/5290/5578/5599/56034/5894/5154/6584/8681
hsa05165	Human papillomavirus infection	280	0.293685981507071	1.05164947846345	0.326673326673327	0.806631829708753	0.69566870376587	4422	tags=30%	list=29%	signal=22%	11317/22798/3381/890/8900/50617/7475/1298/1869/5521/9134/3675/3371/7477/84667/5933/90993/5315/1741/1280/898/2535/80326/356/7124/284217/1288/1017/3912/7483/5523/6696/8321/8324/1019/3694/9641/5293/7283/1311/578/83439/3955/3696/5734/3996/534/1287/3678/525/5584/9586/57801/3066/84612/7480/4893/6772/28227/182/7422/3691/3911/1293/3065/1857/1978/4853/27175/3674/7015/1297/3676/7060/5528/51384/8323/1278/36…
hsa04918	Thyroid hormone synthesis	60	0.292782335607262	0.952214579671022	0.596385542168675	0.998782467532467	0.861386420596947	6799	tags=53%	list=45%	signal=30%	6528/5582/3710/90993/23236/2882/486/8458/5579/493869/478/483/7253/476/9586/113/5331/109/7849/7270/5330/148327/111/7173/1385/10488/2778/1388/112/5172/468/5332
hsa04670	Leukocyte transendothelial migration	97	0.292569116001818	0.991841606712084	0.531468531468531	0.961380832282472	0.829129886506936	3390	tags=27%	list=22%	signal=21%	51208/5582/4318/5880/1364/399/9071/653361/5603/5010/1536/5579/10451/5293/7412/6300/3689/4689/7409/7852/4688/1365/4313/3684/7408/1535
hsa05218	Melanoma	57	0.290160936913539	0.938842477003952	0.618856569709127	1	0.862436464994261	2217	tags=18%	list=15%	signal=15%	26281/8822/1870/1869/1029/4286/2260/1019/5293/578
hsa05203	Viral carcinogenesis	182	0.289650404522373	1.01660880657574	0.436563436563437	0.894378454888009	0.771344593000644	7241	tags=52%	list=48%	signal=28%	11317/890/991/8900/983/1029/9134/1111/5933/90993/8359/5315/5366/898/85477/8348/8367/1017/6850/1237/6502/3718/8366/1019/5293/8360/578/8342/1234/9734/1232/3018/1030/10971/9586/8364/3066/4893/8339/5902/7188/7186/8345/3065/6714/51564/8970/2966/7534/8340/581/7533/148327/5595/2968/896/79885/3265/121504/998/2967/2648/5922/841/836/2885/728340/1385/1108/81/6908/1026/10488/7187/2965/5829/1388/3661/7185/123…
hsa04630	JAK-STAT signaling pathway	113	0.28879274044685	0.988116536418201	0.535464535464535	0.961380832282472	0.829129886506936	5346	tags=38%	list=35%	signal=25%	3589/2670/3458/53833/3592/50615/53832/1441/3559/3561/3586/3560/11009/3718/3594/5293/3600/2056/9466/5008/1489/3581/1438/51561/6772/10401/30837/1439/3593/3460/3717/3601/9180/5771/10000/2057/3587/5777/896/3265/8027/596/6775
hsa05200	Pathways in cancer	437	0.287783337068071	1.04510748605494	0.324675324675325	0.806631829708753	0.69566870376587	6218	tags=46%	list=41%	signal=28%	10683/79444/26281/22798/890/8822/8900/2792/1870/332/5888/7475/4914/3458/5582/1869/6513/1029/9134/3675/112399/653689/7477/3592/675/51764/5366/9170/2784/898/4318/2535/1164/1441/2950/80326/356/284217/3559/23236/5880/1288/3561/1017/9915/623/3912/7483/4286/6502/1902/8321/3560/2260/4436/3718/7423/57121/8324/5579/1019/7039/3594/10125/5293/3600/2056/578/83439/6688/7042/2735/5734/1287/1438/1030/2939/51561…
hsa04916	Melanogenesis	76	0.287617818526876	0.954500517322809	0.594188376753507	0.998782467532467	0.861386420596947	6316	tags=49%	list=42%	signal=29%	7475/5582/7306/7477/90993/2535/80326/23236/7483/4286/8321/8324/5579/83439/7480/4893/113/4254/5331/1857/51384/8323/109/7474/5330/148327/1856/5595/3265/805/111/7855/2773/1385/10488/2778/112
hsa04978	Mineral absorption	41	0.287539866710897	0.895854817868797	0.665318503538928	1	0.862436464994261	2778	tags=22%	list=18%	signal=18%	55503/6543/486/140803/478/483/142680/1181/476
hsa00860	Porphyrin and chlorophyll metabolism	33	-0.286825620677314	-1.59370774515502	0.0416666666666667	0.257211538461538	0.221828609986505	860	tags=30%	list=6%	signal=29%	210/7363/7366/54658/7364/54657/7365/211/54659
hsa01230	Biosynthesis of amino acids	62	0.286463336343346	0.933799186241929	0.622868605817452	1	0.862436464994261	1807	tags=15%	list=12%	signal=13%	8277/586/2026/5315/5831/440/5214/5723/26227
hsa00564	Glycerophospholipid metabolism	85	0.285957399141864	0.957960790383183	0.588588588588589	0.998782467532467	0.861386420596947	4374	tags=35%	list=29%	signal=25%	150763/9468/26279/8612/196051/254531/5319/56895/122618/79888/154141/1607/5321/23171/123745/2820/1606/129642/1119/100137049/283748/9162/9489/151056/8525/8399/79143/1608/160851/8527
hsa00620	Pyruvate metabolism	34	-0.285401682709098	-1.58508323957681	0.0416666666666667	0.257211538461538	0.221828609986505	974	tags=38%	list=6%	signal=36%	98/5106/224/219/9380/5313/5091/38/134526/5105/217/197257
hsa00590	Arachidonic acid metabolism	49	0.284507322937459	0.904849792334645	0.661306532663317	1	0.862436464994261	4061	tags=39%	list=27%	signal=28%	242/26279/2882/5319/874/240/493869/5321/123745/9536/100137049/283748/27306/247/127281/11283/151056/8399/5742
hsa04550	Signaling pathways regulating pluripotency of stem cells	107	0.284170234271062	0.968770939523467	0.579420579420579	0.989329819117053	0.853234111912723	8579	tags=68%	list=57%	signal=30%	7475/658/1749/7477/10637/1852/2535/5013/80326/5460/5603/3198/7483/8321/2260/3718/8324/5293/6929/6300/3231/7480/4893/7703/2261/1857/4211/51384/8323/55183/3480/7474/3717/9869/4838/93/1856/10336/10000/5595/3265/3720/8312/7855/2885/5080/3976/3175/657/6498/5291/90/4087/2263/4088/4090/3845/8325/4093/5290/2264/5894/8820/4089/648/7976/84108/2932/5594/3399/3400/91/56916
hsa04530	Tight junction	143	0.282547392603559	0.980637476995873	0.554445554445554	0.967266429222951	0.834205839926664	7681	tags=56%	list=51%	signal=28%	7278/51208/909/79861/5521/57644/1741/112714/10376/5111/1364/9071/22989/84790/5010/150084/58538/1019/9181/7846/1080/3996/5584/8531/7454/1365/84612/140465/7408/6714/3059/5602/910/23370/861/113457/84552/91862/3993/23327/100506658/4214/9368/51762/93643/7430/911/2017/56288/998/10096/154810/913/71/776/81/9076/2626/8189/27134/149461/5571/6093/55114/23513/10097/387/51421/8735/5879/60/79778/5601/137075/55…
hsa04721	Synaptic vesicle cycle	63	0.28247440323967	0.922096434879531	0.657630522088353	1	0.862436464994261	2822	tags=21%	list=19%	signal=17%	440279/50617/6512/6857/1759/57030/6616/774/6536/6804/534/6809/525
hsa04216	Ferroptosis	35	-0.282094411834792	-1.58931168631692	0.0476190476190476	0.263546798029557	0.227292368853167	7152	tags=89%	list=47%	signal=47%	10533/2495/10162/7419/23657/7157/9474/643246/5093/5621/2181/81631/6520/2937/4891/30061/3162/2879/64116/2182/2729/1356/7018/23516/6303/112483/2180/51703/55240/23305
hsa04810	Regulation of actin cytoskeleton	181	0.281516119942773	0.988149751401734	0.528471528471528	0.961380832282472	0.829129886506936	7223	tags=54%	list=48%	signal=28%	57144/26281/8822/85366/3681/5217/3675/1132/3645/9170/85477/56924/5880/623/1902/2260/8936/128239/57121/3694/10451/5293/89846/3984/3071/3696/3689/3678/375189/1131/7409/7852/10152/10298/4893/7114/28964/3684/2245/2261/3691/6714/81624/80310/3674/10163/5058/3676/5501/3683/3685/8826/10109/5305/85464/55740/27006/9138/7430/5595/22800/3265/10094/5499/7414/998/3687/1072/8394/6548/71/2246/23396/81/79837/4659…
hsa00561	Glycerolipid metabolism	46	0.281390161959905	0.889642291088922	0.673038229376258	1	0.862436464994261	4374	tags=33%	list=29%	signal=23%	150763/8612/196051/231/56895/154141/1607/1056/1606/129642/9162/8525/1608/160851/8527
hsa00330	Arginine and proline metabolism	42	-0.281221204306152	-1.75717755087733	0.0714285714285714	0.320679320679321	0.276565539723435	1015	tags=40%	list=7%	signal=38%	4129/6303/112817/383/112483/58510/224/2628/2593/219/2806/8659/1610/217/84735/4842
hsa04151	PI3K-Akt signaling pathway	288	0.280241829120317	1.00415215434428	0.491508491508492	0.960309477756286	0.828205911296617	5331	tags=36%	list=35%	signal=24%	26281/22798/930/3381/2069/8822/2792/4914/1298/5521/4602/9134/3675/3371/672/51764/90993/374/1280/9170/2784/898/1441/356/284217/3559/627/1288/3561/1017/3912/5523/5294/6696/6850/1902/4515/3560/2260/3718/7423/57121/1019/3694/7039/5293/2056/1311/5008/1435/5585/3696/1287/1944/3678/10971/9586/10018/4893/7097/28227/94235/1436/4254/7422/146850/2261/3691/1945/3911/1293/4915/1978/2793/80310/3674/1297/3676/7…
hsa00534	Glycosaminoglycan biosynthesis - heparan sulfate / heparin	19	0.279942865246336	0.787043374857427	0.768664563617245	1	0.862436464994261	761	tags=11%	list=5%	signal=10%	90161/266722
hsa04730	Long-term depression	51	0.278373403436848	0.888987631863551	0.686116700201207	1	0.862436464994261	3563	tags=29%	list=23%	signal=23%	2891/5582/2911/3710/6261/23236/5579/2781/5321/123745/4893/100137049/773/283748/5331
hsa05225	Hepatocellular carcinoma	134	0.277973138815118	0.960278239578556	0.597402597402597	0.998782467532467	0.861386420596947	5873	tags=43%	list=39%	signal=26%	1870/7475/8193/5582/1869/1029/653689/7477/2535/2950/80326/7483/8321/8324/5579/1019/7039/5293/578/83439/7042/86/2939/6602/7480/4893/1871/1857/23401/6599/6598/7015/51384/8323/3480/6601/5335/7474/581/6597/6604/1856/10000/5595/2549/3265/2947/2946/6605/8312/55193/7855/7043/8289/2885/71/6199
hsa00515	Mannose type O-glycan biosynthesis	20	0.277586619141288	0.78580598418674	0.770199370409234	1	0.862436464994261	9643	tags=80%	list=64%	signal=29%	146664/120071/9486/2526/84197/135152/84892/8704/8703/29954/2218/10585/55624/11041/10329/79147
hsa05100	Bacterial invasion of epithelial cells	58	0.275680151210854	0.89421763722157	0.696392785571142	1	0.862436464994261	7588	tags=64%	list=50%	signal=32%	1759/8936/5293/3678/6714/858/857/10163/3059/23607/10459/10109/2549/391/867/10094/2017/7414/998/71/79767/63916/5829/1211/5291/999/10093/9564/10095/81873/387/5879/60/9844/3611/1213/5290
hsa00240	Pyrimidine metabolism	52	0.273912206101036	0.878227104652124	0.700502512562814	1	0.862436464994261	5230	tags=38%	list=34%	signal=25%	6241/7298/7083/1841/956/6240/1633/790/79077/7371/4860/54963/221264/124583/30833/10201/51251/5169/29922/654364
hsa04713	Circadian entrainment	73	0.273825474193431	0.907577137136501	0.678356713426854	1	0.862436464994261	6316	tags=53%	list=42%	signal=31%	2891/2893/2792/8913/5582/3710/51764/2784/6261/23236/5579/3760/2906/113/94235/5331/9252/2793/109/59345/5330/2785/5595/2983/2902/805/111/6263/2773/2787/2782/54331/1385/2903/776/8863/2778/2982/112
hsa00730	Thiamine metabolism	10	-0.273348357975325	-0.939533785740463	0.512	0.961380832282472	0.829129886506936	6786	tags=90%	list=45%	signal=50%	122481/204/79178/205/9054/84284/27010/249
hsa00770	Pantothenate and CoA biosynthesis	16	0.272286879137385	0.741481027501551	0.817307692307692	1	0.862436464994261	1105	tags=12%	list=7%	signal=12%	586/8875
hsa04370	VEGF signaling pathway	57	0.272254390486348	0.880904194266397	0.703109327983952	1	0.862436464994261	9571	tags=75%	list=63%	signal=28%	5582/8877/5880/5603/5579/5293/5321/6300/123745/9047/4773/4893/100137049/283748/7422/6714/5335/10000/5595/3265/998/5829/7867/5291/5881/5879/3845/5290/5578/5894/8681/5594/572/56848/5604/255189/842/5747/5533/1432/5532/5600/5605
hsa05031	Amphetamine addiction	57	0.272177640477699	0.880655862533681	0.704112337011033	1	0.862436464994261	6380	tags=49%	list=42%	signal=29%	2891/2893/5582/116444/84152/90993/6804/5579/9586/3066/2906/3065/23237/5501/148327/814/6571/5499/2902/805/111/1385/2903/776/10488/2778/1388/5500
hsa05235	PD-L1 expression and PD-1 checkpoint pathway in cancer	85	0.272173278615857	0.911783817752096	0.673673673673674	1	0.862436464994261	6576	tags=48%	list=43%	signal=27%	3458/5603/3932/5133/29126/916/915/10125/5293/7535/6300/4794/27040/919/283106/4773/4893/7097/6772/5588/55509/920/116071/5335/3460/3717/1457/940/27436/10000/5595/5777/3265/3091/6199/1950/4772/6198/5291/1460/4215
hsa04261	Adrenergic signaling in cardiomyocytes	115	0.272048998577055	0.931198620020232	0.655344655344655	1	0.862436464994261	6494	tags=49%	list=43%	signal=28%	6331/5521/6543/7137/90993/23236/782/5603/486/5523/5294/7139/3784/478/483/784/6300/487/93589/7169/7171/476/9586/28227/113/489/146850/5331/9252/7170/5528/109/778/5501/59283/490/23533/5330/148327/10000/5595/596/5499/6546/805/111/2773/6548/1385/776/10488/2778/1388/112/5500/7168
hsa05212	Pancreatic cancer	71	0.271246661690623	0.896266602702474	0.68937875751503	1	0.862436464994261	8428	tags=66%	list=56%	signal=30%	1870/5888/1869/1029/675/5880/1019/7039/5293/578/7042/6772/1871/7422/5602/581/5337/10000/5595/5898/998/7043/6199/5899/1950/1026/6198/5291/4087/1643/7046/4088/5881/5879/3845/5601/5900/5290/5599/5894/4089/5338/5594/9459/3551/10928/1956
hsa04750	Inflammatory mediator regulation of TRP channels	86	0.269540549436497	0.904757761971563	0.691	1	0.862436464994261	4423	tags=35%	list=29%	signal=25%	4914/5582/3710/55515/23236/623/5603/5579/5293/5580/41/5321/6300/5734/123745/3269/51393/100137049/5588/113/283748/5331/6714/2150/109/5602/3553/5501/5335/3556
hsa00051	Fructose and mannose metabolism	31	0.269005600502373	0.810971359936675	0.750254841997961	1	0.862436464994261	3314	tags=26%	list=22%	signal=20%	5210/231/5214/5209/80201/226/3101/3099
hsa05230	Central carbon metabolism in cancer	62	0.268779974626264	0.876155827785608	0.722166499498496	1	0.862436464994261	3580	tags=24%	list=24%	signal=19%	4914/6513/2539/6510/5315/9123/5214/2260/5293/80201/3101/4893/3099/3945/2261
hsa04962	Vasopressin-regulated water reabsorption	36	0.26874611464973	0.825495505219901	0.760162601626016	1	0.862436464994261	7685	tags=61%	list=51%	signal=30%	90993/9586/109/397/148327/10540/51626/1781/84516/1778/1385/51143/79659/10488/2778/112/1639/8655/4905/396/8766/6810
hsa05030	Cocaine addiction	42	0.268367314678916	0.839011299344473	0.743927125506073	1	0.862436464994261	6259	tags=48%	list=41%	signal=28%	2891/116444/84152/90993/627/8851/2913/9586/2906/26086/148327/6571/2902/111/2773/1385/2903/10488/2778/1388
hsa05133	Pertussis	70	0.267407200602616	0.882127381880912	0.712136409227683	1	0.862436464994261	5743	tags=41%	list=38%	signal=26%	6374/3592/6372/7124/3552/5603/3586/714/6300/713/3689/3678/51561/834/3576/3684/712/29108/5602/3553/3659/3593/5595/114548/805/840/1072/2773/836
hsa04620	Toll-like receptor signaling pathway	85	0.266950011555025	0.894285809108176	0.712712712712713	1	0.862436464994261	3363	tags=26%	list=22%	signal=20%	3592/7124/4283/941/5603/1513/6696/6373/51284/10333/9641/5293/6352/3627/7096/942/51311/6300/7097/6772/3576/6351
hsa04611	Platelet activation	112	0.265180879881158	0.906995625214915	0.71028971028971	1	0.862436464994261	7223	tags=53%	list=48%	signal=28%	85366/3710/2207/23236/5603/5294/6850/695/10125/5293/2811/2212/5321/6300/123745/83706/5584/100137049/113/283748/7408/54518/3937/146850/5331/6714/3674/5028/109/5742/1278/5501/6916/23533/5330/9138/10000/5595/2983/64805/5499/111/2773/71/4659/10672/2778/2982/112/5500/1281/5291/1277/5332/6093/5908/387/340156/60
hsa01212	Fatty acid metabolism	51	0.264161544212912	0.843601948749139	0.756539235412475	1	0.862436464994261	2336	tags=16%	list=15%	signal=13%	83401/79993/6785/79966/9200/3992/23205/5538
hsa04926	Relaxin signaling pathway	107	0.26252545730164	0.894981258580172	0.738261738261738	1	0.862436464994261	7860	tags=61%	list=52%	signal=29%	2792/6019/339403/51764/90993/2784/4318/3640/23236/1288/5603/7423/5293/2769/6300/1287/9586/4893/4313/113/94235/7422/5331/6714/2793/109/5602/1278/59345/5330/148327/10000/2785/5595/3265/111/2773/2885/2787/2782/54331/1385/6013/10488/2778/1388/408/112/1281/5291/4087/1277/468/5332/7046/2783/3845/5601/5590/5290/5578/5599/1386/5894/10681
hsa04668	TNF signaling pathway	105	0.261862802605449	0.8923569310585	0.742257742257742	1	0.862436464994261	6733	tags=48%	list=44%	signal=27%	6374/2919/90993/6372/4318/7124/4323/4049/2921/5603/5293/6352/3627/3600/7412/1435/6300/9586/182/7188/7186/9020/9252/330/5602/3553/64127/3659/6347/148327/10000/5595/4314/6885/8772/840/841/836/1385/10059/10488/843/7187/1388/7185/3976/3383/5291/8986/468
hsa01524	Platinum drug resistance	68	0.261008485523196	0.85876176278002	0.761283851554664	1	0.862436464994261	2217	tags=16%	list=15%	signal=14%	7153/332/1029/653689/672/5366/2950/356/4436/5293/578
hsa04012	ErbB signaling pathway	77	0.26087123280195	0.868454792196499	0.747747747747748	1	0.862436464994261	8968	tags=68%	list=59%	signal=28%	57144/2069/5582/10718/374/56924/8440/5579/7039/5293/685/10298/4893/6714/1978/5058/5602/5335/2065/1839/10000/5595/2549/867/3265/2885/145957/6199/1950/25/1026/6198/5291/6776/3845/5601/817/1027/5290/818/5578/5599/5894/2932/5594/1956/5062/1399/868/2002/572/673
hsa05020	Prion diseases	32	-0.260223006976857	-1.34481500621788	0.227272727272727	0.663223140495868	0.571987820791649	506	tags=22%	list=3%	signal=21%	1958/733/729/731/730/735
hsa03015	mRNA surveillance pathway	83	0.259674106532945	0.868926263204928	0.761761761761762	1	0.862436464994261	9523	tags=80%	list=63%	signal=30%	5521/5523/140886/10189/100529063/1478/4440/124540/80336/65109/28227/5528/29107/5501/11052/7919/9775/10921/65110/22916/55916/81608/10898/4116/26528/51692/5499/22985/8731/11051/8189/79869/5500/132430/8106/8761/22794/80335/9939/64895/5411/5042/4686/23381/55110/5518/1479/55012/10250/26019/5515/29894/23283/55339/29101/84305/53918/8732/10482/5976/10914/1477/26986/2107/5522/23049
hsa04915	Estrogen signaling pathway	101	0.259233101596839	0.880562607558189	0.747252747252747	1	0.862436464994261	6841	tags=51%	list=45%	signal=28%	7031/3880/2911/54474/3872/3710/3868/90993/3866/4318/23236/3310/7039/2550/5293/5580/3760/3304/9586/4893/4313/113/5241/390792/5331/6714/109/5330/148327/1839/10000/5595/3326/3265/596/2100/805/111/2773/3303/2885/1385/6667/10488/2778/1388/112/5291/468/3305/5332/808
hsa00900	Terpenoid backbone biosynthesis	19	-0.258990267995529	-1.17387771889032	0.274509803921569	0.722842731039452	0.623405929704463	9551	tags=95%	list=63%	signal=35%	23463/2339/2342/79947/39/10269/116150/3156/2224/9453/4597/3422/3157/10654/51449/3158/38
hsa04015	Rap1 signaling pathway	180	0.2588987139617	0.90858370130087	0.748251748251748	1	0.862436464994261	7817	tags=57%	list=52%	signal=28%	26281/8822/1268/5582/5217/9170/23236/5880/136/5603/1902/2260/7423/57121/5579/10451/5293/2357/1435/6300/2533/3689/1944/375189/27040/7409/5584/84612/4893/113/3684/1436/7408/54518/3937/4254/7422/5331/2261/1945/6714/80310/3674/5028/109/23094/51196/5909/3683/84552/3480/5335/23683/5330/285/55740/27006/10000/5595/5898/3265/56288/2902/998/805/111/2773/83593/71/2246/2903/5899/1950/2778/112/25865/284/23566…
hsa05215	Prostate cancer	93	0.258347927806462	0.873021282069175	0.752247752247752	1	0.862436464994261	2234	tags=17%	list=15%	signal=15%	1870/1869/9134/5328/90993/3645/898/4318/2950/6692/1017/2260/7039/5293/2119/83439
hsa04925	Aldosterone synthesis and secretion	71	0.258312043492705	0.853527399066764	0.760521042084168	1	0.862436464994261	6980	tags=48%	list=46%	signal=26%	8913/5582/51305/3710/90993/23236/5579/478/483/747/476/9586/113/5331/109/778/23683/490/5330/148327/814/805/111/1385/776/10488/2778/1388/112/25865/468/5332/808/8536
hsa04623	Cytosolic DNA-sensing pathway	46	0.257392734091679	0.813772095200651	0.772635814889336	1	0.862436464994261	5937	tags=41%	list=39%	signal=25%	9447/81030/115004/9641/6352/3627/5435/3606/834/6351/661/29108/3553/10621/51728/10623/9560/57506/5437
hsa05135	Yersinia infection	112	0.256216089959165	0.876333440053367	0.762237762237762	1	0.862436464994261	9571	tags=71%	list=63%	signal=27%	7124/5880/5603/3586/3932/10451/5293/7535/3984/5585/6300/2533/3678/6195/7456/3606/27040/7409/7454/834/4773/3576/3937/7186/6714/29108/10163/3676/5602/3553/4210/5335/6347/9138/10000/5595/147179/114548/998/6885/10096/8394/9815/71/23396/4772/5829/3661/5291/9564/6093/5881/10097/387/5879/60/5601/5290/5586/3654/5599/51135/10454/2932/5594/3688/3551/27330/8935/1399/148022/382/5604/4775/5747/1432/6197/29110…
hsa05210	Colorectal cancer	81	0.255584326172922	0.852916965096349	0.777555110220441	1	0.862436464994261	8428	tags=64%	list=56%	signal=29%	2069/332/374/5366/5880/4436/7039/5293/578/83439/7042/2956/10018/4893/5602/581/10000/5595/5898/3265/596/8312/7043/836/2885/6199/1630/5899/1950/1026/26060/6198/5291/4087/1643/7046/27113/4088/5881/387/5879/3845/5601/5900/5290/5599/5894/4089/4292/2932/5594/1956
hsa00983	Drug metabolism - other enzymes	65	-0.254639538928185	-1.69330169948356	0.166666666666667	0.52970297029703	0.456835157199931	732	tags=28%	list=5%	signal=26%	7363/7366/4257/151531/1066/51733/1807/8824/54658/7364/54657/7365/2949/54659/1571/10/1576
hsa04510	Focal adhesion	177	0.254464372617087	0.893014635646043	0.776223776223776	1	0.862436464994261	4280	tags=28%	list=28%	signal=20%	57144/22798/3381/1298/5582/85366/3675/3371/1280/56924/284217/5880/1288/2318/3912/6696/7423/5579/3694/10451/5293/1311/2316/3696/1287/64098/3678/7409/10298/7408/7422/3691/3911/1293/6714/858/857/80310/330/3674/5058/1297/3676/7060/5602/1278/5501/3915/3480
hsa04310	Wnt signaling pathway	126	0.254286312270561	0.873970192569527	0.781218781218781	1	0.862436464994261	4473	tags=33%	list=29%	signal=24%	22943/7475/6423/5582/8061/7477/1501/2535/80326/23236/5880/57216/343637/7483/6425/8321/8324/5579/83439/11197/4776/283106/4773/7480/81839/80319/2239/27101/5331/1857/23401/25805/1488/5467/51384/8323/5602/4919/1454/8607/7474/4920
hsa05142	Chagas disease (American trypanosomiasis)	91	0.254223806920518	0.857054552413224	0.786213786213786	1	0.862436464994261	4689	tags=32%	list=31%	signal=22%	3458/5521/3592/356/7124/23236/5603/3586/916/10333/915/5293/6352/714/2769/7042/6300/713/919/7097/3576/5331/712/5602/3553/3593/3460/6347/5330
hsa00010	Glycolysis / Gluconeogenesis	55	-0.253636739298986	-1.59269104999637	0.166666666666667	0.52970297029703	0.456835157199931	544	tags=25%	list=4%	signal=25%	224/219/5313/2538/2203/5105/217/124/130/218/126/125/127
hsa00061	Fatty acid biosynthesis	16	-0.253307176946294	-1.05893369621995	0.318181818181818	0.804223335719399	0.693591530723731	1014	tags=31%	list=7%	signal=29%	7923/2180/51703/23305
hsa00514	Other types of O-glycan biosynthesis	43	0.252385006820948	0.791620388396279	0.797775530839232	1	0.862436464994261	6418	tags=49%	list=42%	signal=28%	728819/26290/11226/727936/3955/152002/114805/84620/100528030/79709/11227/79623/51809/55568/374378/23275/145173/2591/8704/8703/56913
hsa04070	Phosphatidylinositol signaling system	93	0.251594719020889	0.850200526191162	0.79020979020979	1	0.862436464994261	6841	tags=48%	list=45%	signal=27%	5582/3710/27124/23236/9108/113026/3706/5579/5293/1607/8898/55613/1606/8871/5331/9162/55529/22876/8525/51447/1608/51196/160851/8527/5335/84812/5330/253430/5305/3636/1040/3635/805/8394/5298/8526/23396/3631/79837/5297/9807/5291/5332/8396/808
hsa05170	Human immunodeficiency virus 1 infection	184	0.24948829917589	0.875084223696407	0.81018981018981	1	0.862436464994261	3498	tags=23%	list=23%	signal=18%	57144/2792/983/9133/995/891/5582/9582/1111/3710/51764/2784/56924/356/7124/5880/60489/115004/5603/27350/6890/916/5579/915/5293/578/1234/3984/6300/140564/4776/130340/7852/919/10298/4773/4893/7097/94235/8905/7188/7186
hsa04728	Dopaminergic synapse	112	0.248940066837288	0.851447327813819	0.805194805194805	1	0.862436464994261	1646	tags=14%	list=11%	signal=13%	2891/2893/2792/5582/5521/6323/3710/51764/84152/90993/2784/23236/3798/5603/774/5523
hsa04621	NOD-like receptor signaling pathway	143	0.248783868665646	0.86345438560766	0.816183816183816	1	0.862436464994261	6509	tags=45%	list=43%	signal=26%	115362/9447/838/846/2919/3710/7124/23236/7226/2921/5603/1536/9641/6352/5580/5585/6300/9051/51393/3606/834/115361/6772/3576/1535/7188/7186/4671/5331/64170/29108/330/8767/5602/3553/64127/4210/3428/5027/6347/5330/2633/7158/114769/2634/5595/3326/596/58484/114548/6885/8772/841/55669/57506/10616/10059/10392/7417/7187/3661/55072/4940/90550
hsa03022	Basal transcription factors	41	0.247279233780815	0.770419404708767	0.816986855409505	1	0.862436464994261	7873	tags=61%	list=52%	signal=29%	6875/6878/9569/6882/2966/83860/6874/51616/6880/2968/6883/2967/728340/2071/6908/6877/2965/6873/2960/8148/2958/1022/9519/2962/2068
hsa00970	Aminoacyl-tRNA biosynthesis	44	-0.246653684557142	-1.51686952852887	0.1	0.396296296296296	0.341780376868096	10666	tags=91%	list=70%	signal=27%	8565/10352/4677/57505/6897/5859/2617/25973/79587/51520/55278/1615/3735/23395/123283/51067/57038/2058/283459/5917/7407/6301/833/23438/54938/2193/3035/57176/16/92935/118672/10667/123263/79731/80222/124454/55699/5188/51091
hsa05163	Human cytomegalovirus infection	191	0.24655062699307	0.865705753463647	0.842157842157842	1	0.862436464994261	7201	tags=51%	list=47%	signal=27%	2792/1870/5582/1869/1029/3710/51764/90993/2784/356/7124/23236/5880/115004/5603/6890/5579/1019/3579/5293/6352/578/1234/1232/6300/5734/4776/9586/7852/4773/4893/1871/3576/113/94235/6351/7188/7422/7186/5331/6714/1978/2793/109/3553/59345/3685/6347/581/5330/148327/9138/10000/2785/5595/3587/1230/3265/805/111/8772/9560/841/2773/836/2885/2787/6891/2782/6199/54331/1385/6667/4772/10672/1026/10488/2778/5829/…
hsa00562	Inositol phosphate metabolism	71	0.246504487279334	0.814512289248947	0.81563126252505	1	0.862436464994261	6833	tags=49%	list=45%	signal=27%	27124/23236/9108/113026/5294/3706/5293/8898/55613/138429/51477/8871/23007/5331/22876/55586/51196/5335/84812/5330/253430/5305/3636/3635/8394/5298/9896/23396/3631/79837/7167/5297/5291/5332/8396
hsa03013	RNA transport	150	0.246468978621515	0.858124322331518	0.831168831168831	1	0.862436464994261	9494	tags=76%	list=63%	signal=29%	10460/140886/10189/55706/23225/54913/9688/57122/23165/79902/23511/79023/23636/9631/80336/65109/57510/5901/8487/8480/10940/1978/3837/8563/728689/348995/5905/29107/9984/7919/7329/9775/79897/10921/6613/11260/65110/23279/79760/84321/22916/55916/4116/8894/7514/57187/9972/8663/22985/1982/10556/11218/10762/10419/8893/6607/8086/132430/80145/53371/25929/8665/8761/1974/22794/9939/79228/1968/5411/8664/5042/…
hsa05161	Hepatitis B	141	0.246360386634099	0.854228638404083	0.827172827172827	1	0.862436464994261	6883	tags=45%	list=45%	signal=25%	890/8900/1870/332/5582/1869/9134/90993/898/4318/356/7124/5111/1017/5603/3718/5579/9641/5293/7042/6300/10971/4776/9586/4773/4893/7097/6772/1871/3576/317/6714/5602/7534/3717/581/4214/148327/10000/5595/3265/596/6775/6885/8772/841/7043/836/2885/57506/1385/4772/1026/10488/843/7187/1388/3661/5291/7529/468/1643/7046/4088
hsa04912	GnRH signaling pathway	83	0.243438811431486	0.814599420637166	0.830830830830831	1	0.862436464994261	7909	tags=59%	list=52%	signal=28%	3710/23236/4323/5603/5579/5580/5321/6300/123745/3972/4893/4313/100137049/113/283748/5331/6714/109/5602/5598/778/2796/4214/5330/5337/1839/5595/4216/3265/998/805/111/2885/776/2778/112/4215/468/2798/5332/808/3845/5601/817/818/5578/5599/5894/8681
hsa05211	Renal cell carcinoma	64	0.242550466534328	0.792797717996826	0.836180904522613	1	0.862436464994261	9212	tags=66%	list=61%	signal=26%	57144/6513/112399/56924/9915/7039/5293/7042/10298/4893/7422/7428/5058/10000/5595/2549/3265/3091/998/7043/2885/1026/8453/5291/5546/9978/5908/7030/5879/3845/5290/2889/5894/2033/5594/5062/1399/572/5155/673/5604/201163
hsa01210	2-Oxocarboxylic acid metabolism	15	0.241938937524738	0.650570008203267	0.898268398268398	1	0.862436464994261	598	tags=7%	list=4%	signal=6%	586
hsa04350	TGF-beta signaling pathway	77	0.240182087455138	0.799579480687813	0.84984984984985	1	0.862436464994261	1539	tags=14%	list=10%	signal=13%	5308/268/3458/658/10637/5933/26585/7124/655/4681/7027
hsa03018	RNA degradation	74	0.23992420378427	0.795051648904866	0.850701402805611	1	0.862436464994261	10483	tags=84%	list=69%	signal=26%	2026/5214/140886/2023/80336/57819/57472/10950/5393/9125/167227/23404/4849/5394/51010/25804/25904/80153/694/23644/255967/55802/10200/132430/8761/27258/23658/27257/11340/5042/51690/29883/219988/6499/5213/51691/22803/84186/56915/4848/9337/23019/87178/51013/196513/11157/387712/54464/170506/23016/23517/26986/3329/5211/118460/7832/115752/5073/11044/1656/80349/9924
hsa00230	Purine metabolism	107	0.239533694206638	0.8165995378768	0.85014985014985	1	0.862436464994261	6737	tags=46%	list=44%	signal=26%	6241/5315/5145/954/26289/5137/3614/5150/270/956/6240/1633/272/100/8833/5143/113/5146/9061/5471/5158/4860/221264/158/109/124583/30833/10201/51251/5169/5144/5152/29922/654364/8654/2983/51816/3615/471/111/5634/955/2984/2982/112/115024/3704/3251/1716
hsa05223	Non-small cell lung cancer	60	0.239456142467301	0.778782058610949	0.842369477911647	1	0.862436464994261	2217	tags=17%	list=15%	signal=14%	1870/5582/1869/1029/3718/5579/1019/7039/5293/578
hsa04217	Necroptosis	126	0.239248730410774	0.822286725235295	0.868131868131868	1	0.862436464994261	7424	tags=52%	list=49%	signal=27%	3458/8332/85235/8331/3015/356/7124/3014/81030/3552/55506/92815/3718/1536/5321/123745/8743/9555/8336/834/6772/100137049/283748/7188/7186/29108/330/8329/128866/27005/5602/3553/3013/3460/293/3717/581/94239/3326/11124/596/6775/5834/114548/823/8772/841/10616/142/10059/7417/51652/55072/3146/5478/25978/92421/197259/5119/6776/2747/8878/5601/817/29082
hsa05014	Amyotrophic lateral sclerosis (ALS)	48	0.239025334087878	0.758783174186851	0.837349397590361	1	0.862436464994261	3431	tags=23%	list=23%	signal=18%	2891/4744/7124/4741/5603/2882/493869/6300/2906/834/317
hsa04022	cGMP-PKG signaling pathway	142	0.238955437241155	0.82853889228041	0.867132867132867	1	0.862436464994261	6380	tags=42%	list=42%	signal=25%	1258/4880/4985/4879/85366/6543/3710/90993/23236/27094/486/5294/478/483/100271849/487/476/4776/5997/9586/150/4773/113/7408/489/9569/146850/5331/109/778/5501/152/490/293/4207/23533/5330/148327/3779/10000/5595/8654/2983/5499/6546/805/111/2773/1385/776/2626/7417/4659/4772/10672/10488/1388/2982/112/5500
hsa04071	Sphingolipid signaling pathway	111	0.238555116891536	0.815619499145907	0.85014985014985	1	0.862436464994261	7681	tags=51%	list=51%	signal=26%	4985/5582/5521/8877/2207/7124/23236/5880/5603/5523/5579/5293/6300/4363/10715/4893/28227/130367/7186/5331/91012/8698/55304/5528/5602/253782/581/5330/5337/123099/10000/5595/3265/596/9294/2773/6610/10672/5291/10558/8439/5332/6093/5881/387/5879/3845/5601/5518/5590/55012/2768/8560/134/5290/5578/5599
hsa01522	Endocrine resistance	85	0.237352283485342	0.795133057473612	0.871871871871872	1	0.862436464994261	6486	tags=44%	list=43%	signal=25%	10683/1870/1869/1029/1031/4318/5603/1019/5293/6300/4893/1871/4313/113/182/6714/4853/109/5602/4851/3480/581/1839/10000/5595/3265/596/2100/111/2885/6199/6667/1026/2778/112/6198/5291
hsa05120	Epithelial cell signaling in Helicobacter pylori infection	66	0.23621956267551	0.77560550407625	0.853707414829659	1	0.862436464994261	4063	tags=27%	list=27%	signal=20%	50617/2919/2921/5603/150084/3579/6352/5803/6300/534/525/3576/28964/6868/9020/6714/5058/5602
hsa05167	Kaposi sarcoma-associated herpesvirus infection	157	0.23497764949391	0.818912426164198	0.904095904095904	1	0.862436464994261	6516	tags=43%	list=43%	signal=25%	2792/1870/1869/2919/3710/51764/2784/441925/4277/2921/5603/5294/6850/1237/1019/9641/5293/578/942/1234/3055/131450/1232/6300/4776/4773/4893/6772/1871/3576/94235/7422/7186/146850/6714/2793/5602/59345/5335/3717/581/23533/285/10000/2785/5595/9976/1230/3265/3091/805/8772/841/836/2787/2782/54331/1385/57580/4772/1026/7187/3661/1233/3383/5291/100507436
hsa05162	Measles	115	0.232699814045666	0.796509992139942	0.884115884115884	1	0.862436464994261	8919	tags=63%	list=59%	signal=26%	7161/9134/3592/898/356/3559/3310/3552/3561/1017/3560/3718/51284/916/1019/915/9641/5293/578/30835/3304/283106/7097/6772/317/6504/5602/51209/3553/3593/581/1457/940/10000/896/596/6885/8772/841/3303/836/57506/7187/3661/4940/5291/1460/3305/27113/6776/3306/2213/5601/1027/5290/3654/5599/54106/894/51135/10399/2932/7297/5610/3551/10379/1459/8667/868/9367/8717/572
hsa04068	FoxO signaling pathway	114	0.232632861477851	0.795931518529449	0.882117882117882	1	0.862436464994261	3270	tags=19%	list=22%	signal=15%	5347/9133/10733/891/2911/100132074/356/9454/1017/5603/3586/6502/1032/5293/7042/6300/8743/1030/10018/4893/9456/3276
hsa04020	Calcium signaling pathway	144	0.231697637392002	0.804774060432092	0.913086913086913	1	0.862436464994261	4689	tags=33%	list=31%	signal=23%	8913/5582/5021/2911/85366/6543/3710/8877/952/6261/23236/136/113026/623/774/5137/80228/3706/5737/5724/5579/5026/219931/2769/487/57105/6865/3363/3269/1131/7852/2906/113/773/489/5331/109/5025/778/51196/5335/490/293/5027/84812/2065/5330
hsa04066	HIF-1 signaling pathway	95	0.231438969941224	0.783873322187637	0.881118881118881	1	0.862436464994261	7701	tags=51%	list=51%	signal=25%	3458/5582/6513/112399/2026/5214/1536/5579/5293/2056/5209/2023/80201/226/3101/3099/7422/3945/7428/7037/1978/3480/5335/3460/285/10000/5595/596/3091/5230/8569/6199/1950/1026/8453/284/6198/5291/3948/9978/2597/817/1027/5213/5290/818/5578/6194
hsa04136	Autophagy - other	30	-0.230820735236254	-1.14725800948021	0.304347826086957	0.787868162692847	0.679486233114343	9294	tags=93%	list=61%	signal=36%	23192/3476/55062/64422/60673/5289/5515/8678/10533/64223/57521/79065/9776/9706/30849/84938/9474/9140/26100/2475/55054/83734/5516/11345/23130/11337/23710
hsa04935	Growth hormone synthesis	secretion and action	97	0.22803396599329	0.773060322656571	0.89010989010989	1	0.862436464994261	7809	tags=52%	list=51%	signal=25%	6753/5582/3710/90993/23236/5603/5579/5293/6752/6300/6755/9586/4893/6772/113/5331/109/5602/778/5335/3717/4214/5330/51738/3486/148327/10000/5595/3265/111/2773/2885/1385/776/10488/2778/1388/112/5291/468/5332/9564/6776/3845/5601/5290/5578/5599/1386/5894
hsa04014	Ras signaling pathway	190	0.226839475186375	0.795974814184371	0.934065934065934	1	0.862436464994261	7909	tags=56%	list=52%	signal=27%	57144/26281/8822/2792/4914/5582/51764/26279/2784/56924/356/5880/627/283455/5319/2260/7423/5579/7039/10125/5293/9610/7535/1435/5321/123745/1944/3363/27040/10298/4893/100137049/283748/94235/1436/4254/7422/64926/2261/1945/22821/4915/2793/80310/5058/8399/5602/8831/51196/3480/59345/5335/6789/285/5337/27006/10000/2785/5595/2549/5898/22800/3265/2902/998/805/5922/2885/2787/2782/83593/2246/11186/54331/290…
hsa05010	Alzheimer disease	274	0.226475262353811	0.81161330736877	0.949050949050949	1	0.862436464994261	4211	tags=23%	list=28%	signal=17%	7278/79861/22943/7475/170712/10381/7477/3710/147700/112714/2535/10888/80326/7124/10376/56901/23236/3798/441925/125965/3552/7483/84790/8321/1536/8324/203068/347733/6622/5293/7846/84617/1435/8851/487/27035/1131/177/25825/2906/283106/7480/4137/4893/6868/489/317/7186/5331/1857/23401/64837/351/322/51384/8323/5602/7388/440567/3553/1649/778/1454/113457
hsa04720	Long-term potentiation	58	0.224136683226538	0.727027224880684	0.88376753507014	1	0.862436464994261	9571	tags=72%	list=63%	signal=27%	2891/5582/2911/3710/23236/5579/6195/2906/4893/5331/5501/5330/814/5595/3265/5499/2902/805/2903/5500/468/5332/808/5908/3845/817/818/5578/5894/2905/2033/5594/27330/5502/163688/5567/673/5604/5533/6197/5532/5605
hsa04010	MAPK signaling pathway	250	0.223974994684433	0.79947846743855	0.955044955044955	1	0.862436464994261	6814	tags=44%	list=45%	signal=25%	26281/2069/8822/3925/8913/4914/5582/1852/374/994/356/7124/1846/5880/782/627/3310/2318/3552/5778/5603/774/11184/2260/7423/5579/7039/10125/1844/7042/2316/1435/5321/784/3304/6300/93589/123745/1944/6195/4137/4893/100137049/773/283748/1436/4254/7422/7186/9020/2261/1945/9252/4915/80310/7786/5058/5602/5598/3553/1649/778/59283/3480/3556/6789/23542/2065/4214/285/27006/8491/9448/10000/5595/8550/22800/4216/…
hsa05131	Shigellosis	209	0.223935005129321	0.790818056354728	0.95004995004995	1	0.862436464994261	7361	tags=51%	list=49%	signal=26%	5217/3710/100132074/8352/7124/23236/441925/8354/115004/113026/5603/8356/8936/9181/5293/6352/8355/5580/8358/6300/3678/80201/375189/3606/3101/834/3576/5588/3099/64121/7188/7186/8351/4671/5331/11146/9252/6714/29108/102724594/58528/10163/440093/8767/3059/5602/11335/3553/51196/10892/5335/3021/54874/8915/10109/84812/581/5330/7321/10000/5595/2697/10094/596/2017/58484/7414/114548/998/6885/823/2931/7334/2…
hsa04921	Oxytocin signaling pathway	123	0.22230196982959	0.763876911573987	0.922077922077922	1	0.862436464994261	7229	tags=51%	list=48%	signal=27%	5582/5021/85366/3710/952/6261/23236/782/7226/5294/5579/3760/5321/784/93589/123745/4776/5997/4773/4893/100137049/113/140465/283748/146850/5331/6714/109/5598/778/5501/59283/3759/23533/5330/814/5595/2983/3265/5499/805/111/6263/2773/71/776/4659/4772/1026/2778/2982/112/5500/5332/808/5571/6093/8536/387/3845/340156/60/3768
hsa03020	RNA polymerase	30	-0.217866961077645	-1.08287332089817	0.347826086956522	0.827053140096618	0.713280786507331	10000	tags=93%	list=66%	signal=32%	5431/51728/10623/5437/5433/5436/5438/10622/171568/30834/11128/9533/25885/548644/221830/55703/51082/55718/5440/84172/5432/84265/5441/5430/5434/64425/5439
hsa05016	Huntington disease	232	0.216888068540342	0.770184035989611	0.97002997002997	1	0.862436464994261	2572	tags=14%	list=17%	signal=12%	7278/2891/79861/2893/170712/10381/90993/147700/1769/112714/55567/9001/10376/56901/23236/3798/627/441925/125965/774/2882/84790/8701/6804/203068/347733/493869/7846/84617/56171/3766/55081
hsa05160	Hepatitis C	121	0.214601116383166	0.736192582059089	0.94005994005994	1	0.862436464994261	2217	tags=13%	list=15%	signal=11%	51208/1870/3458/1869/5521/356/7124/1364/9071/1017/5010/1019/9641/5293/3627/578
hsa00760	Nicotinate and nicotinamide metabolism	30	-0.214344953945243	-1.06536774069993	0.391304347826087	0.857715430861723	0.739725064163415	435	tags=27%	list=3%	signal=26%	93100/10135/23530/133686/4837/316/554235
hsa05221	Acute myeloid leukemia	62	0.21276504994594	0.693561113391876	0.930792377131394	1	0.862436464994261	7809	tags=48%	list=51%	signal=24%	890/8900/2209/5293/1053/83439/6688/597/11040/4893/3684/1436/1978/5467/861/10000/5595/3265/2885/6199/5371/6198/5291/3728/1050/6776/3845/5290/2322/5894
hsa04520	Adherens junction	66	0.212453513865531	0.697571838877718	0.933867735470942	1	0.862436464994261	8864	tags=65%	list=58%	signal=27%	5880/2260/8936/83439/7454/283106/117178/6714/10163/3480/8826/1457/5595/5777/56288/7414/998/6885/71/81/1460/999/7046/4088/5770/5881/9855/25945/387/5879/60/7525/5792/4089/2033/5594/52/1956/2241/1459/81607/5795/5818
hsa04919	Thyroid hormone signaling pathway	102	0.212071737794013	0.7209313212572	0.939060939060939	1	0.862436464994261	8311	tags=58%	list=55%	signal=26%	5582/6513/23236/113026/486/5214/5579/5293/478/483/116931/487/476/117247/3066/4893/6772/489/5331/3065/6714/4853/51196/4851/5335/3685/9862/9968/84812/5330/10000/5595/3265/3091/9282/25942/2648/6548/71/2626/5291/23389/5332/7067/9969/5469/90390/9442/3845/60/9440/5290/5578/5894/5333/2033/2932/5594/8202
hsa04150	mTOR signaling pathway	133	0.206737839024739	0.713888036783846	0.966033966033966	1	0.862436464994261	9768	tags=66%	list=64%	signal=24%	7475/5582/7477/2535/80326/7124/7483/6502/8321/8324/5579/5293/534/6195/525/7480/4893/64121/1857/1978/58528/51384/8323/9675/8140/3480/7474/729438/1856/652968/10000/5595/3265/92335/90423/64900/7855/2885/9296/6199/54541/7248/6198/83667/5291/51256/387/3845/9894/245973/8325/10325/5290/5578/6194/253260/54468/81929/5894/10542/6794/7976/2932/6396/64223/5594/3551/27330/8131/673/1975/529/57521/6249/10641/56…
hsa03008	Ribosome biogenesis in eukaryotes	74	0.206301224704556	0.683633106978781	0.940881763527054	1	0.862436464994261	10215	tags=77%	list=67%	signal=25%	81691/54913/10528/2091/283106/6949/5901/5822/10940/51096/1736/29107/29102/55813/23560/1457/55916/7514/84916/83732/4931/10556/84128/29889/51602/9790/55131/1460/26354/55341/54433/166378/10775/55226/51367/22803/55651/4809/79631/10436/1459/65083/55127/27341/10482/54464/10885/10813/54552/10248/23160/10557/57455/102157402/10607/51077/28987
hsa05418	Fluid shear stress and atherosclerosis	123	0.206189550971836	0.708511208946689	0.963036963036963	1	0.862436464994261	5577	tags=33%	list=37%	signal=21%	4880/3458/658/653689/4318/2950/7124/5880/653361/3552/5603/9181/5293/7412/6300/27035/2939/4688/4313/1535/7422/6714/858/857/3674/5602/5598/3553/2817/6613/3685/6347/93/10000/3326/596/2947/6885/2946/805
hsa05214	Glioma	66	0.206081368431292	0.676649477428935	0.944889779559118	1	0.862436464994261	9012	tags=61%	list=59%	signal=25%	1870/5582/1869/1029/5579/1019/7039/5293/578/4893/1871/3480/5335/581/814/10000/5595/3265/805/2885/1950/1026/5291/1643/808/8536/3845/817/5290/818/5578/5894/5154/5594/1956/163688/4193/5155/673/5156
hsa04371	Apelin signaling pathway	115	0.205730951823091	0.70419806518365	0.96003996003996	1	0.862436464994261	7217	tags=48%	list=48%	signal=25%	2792/85366/6543/3710/8877/51764/2784/6261/23236/441925/5294/6696/100271849/4893/113/182/94235/146850/5331/2793/109/59345/4207/23533/5330/814/10000/2785/5595/22800/3265/4899/6546/805/111/6263/2773/6548/2787/2782/6199/54331/10672/112/6198/4087/999/5332/7046/808/5571/4088/2783/3845/340156
hsa03050	Proteasome	43	-0.20419991972595	-1.29534332621465	0.230769230769231	0.667359667359667	0.575555312397418	9131	tags=93%	list=60%	signal=37%	10213/10197/5709/5699/5687/5685/5690/5696/5719/5682/5704/5688/5714/23198/5707/5720/5705/9861/5718/5702/5686/5693/5692/5713/5700/11047/5689/5721/5710/5691/5684/9491/5706/5695/5701/51371/5694/5683/7979
hsa04144	Endocytosis	231	0.202360068961552	0.718862889443028	0.986013986013986	1	0.862436464994261	10129	tags=76%	list=67%	signal=26%	2348/1759/3559/55040/3798/3310/3561/273/3560/3579/1601/1234/3304/138429/9744/7456/5584/27128/7852/84612/28964/2870/119016/2261/7037/6714/23096/858/11031/857/55737/50807/116987/128866/84552/3480/23327/80223/10109/9146/84440/79720/64750/26056/2350/5337/9829/9266/377/116984/829/58513/55738/867/3265/10094/8027/60682/56288/832/147179/51534/11021/998/27131/274/156/3303/8394/10890/9815/51699/55048/1173/…
hsa01521	EGFR tyrosine kinase inhibitor resistance	71	0.201437025566603	0.665598158656757	0.95190380761523	1	0.862436464994261	9269	tags=63%	list=61%	signal=25%	5582/5579/7039/5293/10018/4893/7422/2261/6714/1978/80310/3480/558/5335/2065/3717/581/10000/5595/2549/3265/596/2885/6199/1950/6198/5291/2263/3845/5290/5578/6194/56034/5894/5154/4763/2932/5594/1956/572/5155/673/5156/5604/1977
hsa00563	Glycosylphosphatidylinositol (GPI)-anchor biosynthesis	23	0.195639518904572	0.562774268314323	0.938796680497925	1	0.862436464994261	7337	tags=52%	list=48%	signal=27%	94005/128869/5277/80055/54965/80235/5279/51604/284098/10026/54872/8818
hsa05132	Salmonella infection	200	0.194895523134053	0.686252982176959	0.99000999000999	1	0.862436464994261	10204	tags=71%	list=67%	signal=24%	838/5217/57644/147700/7124/399/22989/2318/5603/10333/578/83439/2316/5788/5585/3071/6300/8743/375189/3606/27128/6281/834/7097/3576/140465/7186/4671/1434/29108/64837/302/29109/330/5058/8767/5602/51209/3553/10109/581/4074/6188/9266/10000/5595/5898/391/3326/3265/10094/596/51626/58484/114548/998/6885/23207/8772/840/841/836/1781/71/1778/51143/79659/64601/10392/6993/10093/4646/10787/9648/197259/10095/25…
hsa03010	Ribosome	129	-0.194211020362753	NA	1	1	0.862436464994261	10776	tags=96%	list=71%	signal=28%	6217/6188/65005/6202/3921/6191/6201/6189/6147/6175/6165/6171/6125/6187/6181/6142/63875/6146/6233/6204/6228/124995/9553/6130/6193/65003/6222/6229/6205/29074/9349/6128/23521/6135/6210/6176/6194/6157/6155/6124/6232/6206/6223/6133/6207/6141/6230/11222/6168/6161/6143/6208/55173/51187/6144/4736/51081/6209/55052/7311/6170/51263/6167/6129/55168/6159/9045/6160/6183/6134/6132/6138/6152/6235/51021/6218/6231…
hsa00670	One carbon pool by folate	19	0.190725057508778	0.536212604666659	0.957939011566772	1	0.862436464994261	3799	tags=21%	list=25%	signal=16%	7298/10797/1719/25902
hsa04913	Ovarian steroidogenesis	34	-0.190651015977038	-1.05885055464623	0.375	0.845191246000963	0.728923750445165	959	tags=26%	list=6%	signal=25%	196883/10965/107/3294/1573/3479/1583/1543
hsa04120	Ubiquitin mediated proteolysis	134	0.188656307191668	0.65172680830826	0.987012987012987	1	0.862436464994261	10195	tags=69%	list=67%	signal=23%	79444/991/11065/672/27338/148581/6502/10055/92912/326/4591/10054/7428/10401/65264/330/55120/51434/7329/23327/10477/7324/4214/64750/64682/9820/7321/118424/22954/867/996/51433/7334/63893/8697/23221/9040/90293/10277/8453/5371/29945/8450/1643/55236/26259/9616/1161/9063/9978/7332/7322/51588/51366/9039/10075/8881/26272/64326/51465/51529/3093/8451/27339/8554/9246/7319/7317/22888/868/4193/23291/1642/5715…
hsa04966	Collecting duct acid secretion	23	-0.186333140601539	-0.865447707152469	0.631578947368421	1	0.862436464994261	308	tags=9%	list=2%	signal=9%	6521
hsa04270	Vascular smooth muscle contraction	110	0.183480745815125	0.62673370804752	0.982017982017982	1	0.862436464994261	3285	tags=19%	list=22%	signal=15%	4880/4879/5582/85366/3710/1907/26279/23236/136/27094/5319/5579/5580/797/5321/123745/100137049/5588/113/140465/283748
hsa05220	Chronic myeloid leukemia	69	0.183143060719432	0.604146190009021	0.972918756268806	1	0.862436464994261	8968	tags=58%	list=59%	signal=24%	1870/1869/1029/1019/5293/578/7042/3066/4893/1871/3065/1488/861/581/10000/5595/867/3265/7043/2885/2122/25/1026/5291/1643/7046/4088/6776/3845/1027/5290/5894/4089/1487/5594/3551/1399/4193/572/673
hsa04722	Neurotrophin signaling pathway	107	0.182080922231354	0.620736040675922	0.983016983016983	1	0.862436464994261	11039	tags=82%	list=73%	signal=23%	4914/7161/356/627/5603/10603/5293/5580/6300/4794/6195/4893/9252/4915/8767/5602/5598/397/9500/5335/11108/581/4214/27018/814/10000/5595/2549/3265/596/998/805/2885/25/5291/4215/10818/25970/468/808/5908/387/5879/3845/5601/817/396/5290/818/2889/3654/5599/5894/51135/2932/5594/3656/3551/27330/1399/163688/57498/572/673/5604/6272/1432/6197/5600/5605/4217/10782/9261/4792/5906/4145/5296/7157/801/7531/5781/5…
hsa00270	Cysteine and methionine metabolism	46	0.181272467777603	0.573110489797394	0.969818913480885	1	0.862436464994261	1807	tags=11%	list=12%	signal=10%	259307/586/1789/1786/26227
hsa04137	Mitophagy - animal	63	0.180755303082955	0.590049288171942	0.976907630522088	1	0.862436464994261	11488	tags=84%	list=76%	signal=21%	1869/441925/4286/283106/4893/6714/285973/139341/5602/1457/22800/3265/3091/55669/6667/55288/1460/7942/468/665/8878/89941/7030/3845/5601/5599/8678/1459/7879/338382/6237/29110/10370/79065/192111/55626/598/8408/9451/54543/9958/7157/9474/10133/5970/2309/9101/8887/79735/4077/9927/64786/10241
hsa00510	N-Glycan biosynthesis	45	0.180468432829764	0.569519777598037	0.971745711402624	1	0.862436464994261	9887	tags=62%	list=65%	signal=22%	146664/7991/2530/4248/84620/84920/1650/11320/144245/4249/29929/6185/8704/8703/3703/8813/8818/79644/7841/6184/11253/23193/79087/201595/79796/10905/10195/1603
hsa00520	Amino sugar and nucleotide sugar metabolism	42	0.180152535245901	0.563220647259916	0.968623481781376	1	0.862436464994261	11994	tags=83%	list=79%	signal=18%	91373/5973/80201/3101/9945/10007/3099/606495/132789/55577/80146/5372/51700/2762/7358/54187/140838/5238/51167/2582/2673/8790/55907/29925/29926/51005/3098/55276/2584/5373/80896/3073/2821/4351/3074
hsa04622	RIG-I-like receptor signaling pathway	51	0.178931056444078	0.571417722279457	0.979879275653924	1	0.862436464994261	10867	tags=80%	list=72%	signal=23%	3592/7124/5603/9641/3627/6300/3576/7186/5602/3593/4214/64343/6885/8772/841/57506/843/7187/3661/9755/5601/5599/80143/3551/8717/5300/1432/29110/5600/3665/4792/9474/1654/10010/8737/9140/4793/55593/340061/4790/5970
hsa04142	Lysosome	120	0.178153634480563	0.610727672502348	0.99000999000999	1	0.862436464994261	11022	tags=74%	list=73%	signal=20%	1515/50617/1510/23553/27074/55353/1513/5538/7805/1075/1521/8120/130340/23457/8905/10947/9179/4758/9374/4864/2588/23163/4074/2717/1520/1512/23659/1211/8943/10312/4126/10577/245972/2760/9476/23431/26088/4125/967/2519/10717/1213/23062/2799/5641/6448/26985/23545/1777/6556/79158/537/427/8546/162/54/138050/2581/1201/4668/2990/6272/3482/8372/8763/8906/2629/26503/5476/533/5660/51172/9583/3988/20/3425/951…
hsa00100	Steroid biosynthesis	19	-0.176761678543151	-0.801175262689946	0.647058823529412	1	0.862436464994261	12497	tags=100%	list=82%	signal=18%	1594/6646/3930/6713/8435/120227/3988/2222/4047/10682/1717/1718/1595/50814/51478/6309/7108/6307
hsa04710	Circadian rhythm	25	-0.172216237058456	-0.85545655162459	0.558823529411765	0.969634340222576	0.836248012718601	9901	tags=92%	list=65%	signal=32%	1385/8863/4862/1407/5571/9978/23291/5562/9572/406/6500/5563/5564/8945/9575/26224/8454/8864/5565/1408/6097/6095
hsa05110	Vibrio cholerae infection	45	0.172122781392332	0.543182686528815	0.976791120080727	1	0.862436464994261	8185	tags=51%	list=54%	signal=24%	50617/3784/6558/1080/534/525/109/5335/90423/9296/71/2778/10312/245972/29927/60/55176/245973/5578/30001/23545/10945/11015
hsa04924	Renin secretion	50	0.171753721029876	0.546959362811036	0.981891348088531	1	0.862436464994261	7565	tags=48%	list=50%	signal=24%	3710/1907/23236/5137/5734/5331/778/3759/5330/2983/805/111/2773/1385/776/2778/2982/112/5332/808/1909/5732/5139/134
hsa01200	Carbon metabolism	101	0.170973285051788	0.580761796161867	0.99000999000999	1	0.862436464994261	3435	tags=14%	list=23%	signal=11%	8277/2539/2026/5315/5214/5723/26227/84532/2023/80201/226/3101/3099/5226
hsa04340	Hedgehog signaling pathway	39	0.170859416340618	0.528061123682427	0.978615071283096	1	0.862436464994261	9418	tags=67%	list=62%	signal=25%	23432/132884/2735/374654/1454/53944/2737/64750/2121/1453/596/156/1455/11127/408/1954/50937/894/2932/339745/409/23291/5567/57154/8405/8452
hsa04130	SNARE interactions in vesicular transport	33	0.169250694361599	0.515582298340633	0.980572597137014	1	0.862436464994261	10760	tags=70%	list=71%	signal=20%	6804/6809/6843/10652/10228/2054/8417/8675/6810/143187/53407/9570/662/415117/8676/9341/8673/51272/8773/9527/6845/6811/55014
hsa00310	Lysine degradation	55	0.167575605679718	0.540255312672848	0.983935742971888	1	0.862436464994261	4098	tags=22%	list=27%	signal=16%	56979/2146/7468/79723/84787/10919/5352/84444/6839/79709/387893/54904
hsa04917	Prolactin signaling pathway	56	0.16661626945694	0.538980237069064	0.986960882647944	1	0.862436464994261	8299	tags=54%	list=55%	signal=24%	8792/5603/5293/6300/3972/4893/6772/6714/5602/30837/3659/3717/10000/5595/3265/2100/2885/5291/6776/9655/3845/5601/5290/5599/5894/894/5618/2932/122809/5594
hsa00513	Various types of N-glycan biosynthesis	34	0.166401874790336	0.508905911764794	0.98159509202454	1	0.862436464994261	12340	tags=91%	list=81%	signal=17%	283358/7991/338707/2530/1650/11320/83539/6185/8704/8703/3703/6184/284004/11253/79087/201595/79796/10905/10195/1603/440138/4124/3073/6487/79868/199857/3074/4122/2683/85365/56052
hsa00532	Glycosaminoglycan biosynthesis - chondroitin sulfate / dermatan sulfate	19	-0.164649300223985	-0.746275705491584	0.784313725490196	1	0.862436464994261	11050	tags=89%	list=73%	signal=24%	113189/29940/22856/26229/64132/64131/54480/55790/55454/56548/126792/166012/11285/79586/337876/10090
hsa04923	Regulation of lipolysis in adipocytes	41	-0.162543846001805	-0.985969527424239	0.538461538461538	0.961380832282472	0.829129886506936	1128	tags=27%	list=7%	signal=25%	5295/3667/4881/196883/107/4886/2167/154/153/5346
hsa04213	Longevity regulating pathway - multiple species	53	0.161313479623565	0.518308569832578	0.987951807228916	1	0.862436464994261	7213	tags=40%	list=48%	signal=21%	3310/5293/3304/3066/4893/113/3065/109/3480/10000/3265/111/3303/6199/112/6198/5291/3305/5571/3845/3306
hsa05216	Thyroid cancer	35	0.158753752083997	0.487546629772837	0.986748216106014	1	0.862436464994261	7200	tags=46%	list=47%	signal=24%	4914/578/83439/4893/7170/7849/581/5595/3265/8030/5468/1026/999/1643/7175/3845
hsa04211	Longevity regulating pathway	79	0.15587378033265	0.519576739355143	0.991983967935872	1	0.862436464994261	11070	tags=72%	list=73%	signal=20%	90993/5293/10919/9586/4893/113/1978/109/3480/143686/581/148327/814/10000/3265/111/5468/6199/1385/10488/26060/1388/112/7248/6198/83667/5291/468/5571/3845/5290/60673/1386/6794/79813/5567/57521/6009/1977/5562/64764/84335/9470/10645/9776/8408/5563/23411/5564/5296/7157/9474/4790/5970/2309/7249/2475
hsa04140	Autophagy - animal	125	0.154987477383922	0.532563533404256	1	1	0.862436464994261	11114	tags=78%	list=73%	signal=21%	441925/116442/5293/5580/4893/5588/64121/58528/285973/5602/9711/3480/10000/5595/22800/3265/55578/596/3091/6885/6199/84971/89849/54541/23192/3476/7248/6198/5291/140775/3146/81671/55255/1612/8878/55062/3845/64422/5601/1613/10325/5290/60673/5599/5894/51100/6794/5289/5515/8678/10533/64419/64223/5594/7405/7879/572/5567/57521/338382/5604/6009/5562/6237/8897/29110/5605/84335/79065/55626/598/10645/9776/84…
hsa05213	Endometrial cancer	55	-0.154892549203161	-0.972635027200032	0.5	0.961077844311377	0.828868578632209	10079	tags=91%	list=66%	signal=31%	5595/3265/8312/2885/1950/1026/5291/999/1643/3845/3611/5290/5894/4292/2932/5594/1956/2002/572/673/10297/5604/842/51176/1495/5605/5296/7157/2064/324/2309/6655/6932/6654/1499/369/208/207/51426/6934/4609/5728/8503/5170/5295/1647/4616/10912/1496
hsa00190	Oxidative phosphorylation	106	-0.149547623142389	NA	1	1	0.862436464994261	6107	tags=82%	list=40%	signal=49%	529/4710/509/4709/4713/4725/533/1347/523/1351/10632/4711/514/528/516/10476/9114/527/539/4726/506/1350/54539/515/498/1337/4722/9377/4702/4716/526/4717/5464/7386/9551/1340/4712/4695/51382/4700/518/1355/4728/4704/10063/4724/8992/29796/1537/4706/1349/51606/4698/4705/4694/4731/7381/6391/522/9550/4708/1329/126328/1352/4697/4723/521/4715/4718/7384/4719/4701/4720/51079/27068/374291/1339/6390/7385/6392/47…
hsa04152	AMPK signaling pathway	107	0.141423113441855	0.482128618540366	1	1	0.862436464994261	2403	tags=10%	list=16%	signal=9%	890/8900/5521/5210/90993/79966/5523/5214/5293/1080/5209
hsa04141	Protein processing in endoplasmic reticulum	151	0.136946976068839	0.476936889864493	1	1	0.862436464994261	12259	tags=81%	list=81%	signal=16%	285126/3310/133022/7991/578/10970/3304/7186/5602/1649/23645/1650/54431/85479/581/7321/118424/258010/3326/596/80331/823/55757/3303/6745/6185/10277/1388/3703/468/3305/10130/10483/9978/29927/3306/6746/55432/7322/5601/55176/55666/23640/51726/26270/7841/10808/5599/51465/55968/30001/9532/821/6396/10961/5610/6184/3337/10525/5886/55741/11253/23193/7353/6048/2923/55768/55829/56893/6747/201595/23480/27102/…
hsa04910	Insulin signaling pathway	122	0.127959468857241	0.43931427501695	1	1	0.862436464994261	9338	tags=57%	list=62%	signal=22%	27124/10603/5293/80201/9322/5584/3101/4893/3099/1978/5602/5509/5501/2997/23433/92579/3636/10000/5595/867/3265/5834/5499/805/8569/2885/6199/10211/5261/7248/5500/6198/5291/808/5571/5770/31/3845/5601/5590/2319/5792/5576/8789/5290/2889/5599/6194/5894/5256/2932/122809/5594/3551/5260/1399/163688/868/23265/2002/572/5567/673/57521/5604/6009/5255/1977/5562
hsa04920	Adipocytokine signaling pathway	56	-0.120988779091424	-0.747494258517084	0.8	1	0.862436464994261	674	tags=20%	list=4%	signal=19%	3667/3953/5106/2180/6517/2538/51703/5105/23305/6258
hsa05012	Parkinson disease	111	-0.119409414450545	NA	1	1	0.862436464994261	6251	tags=79%	list=41%	signal=47%	2771/9167/2861/4710/842/509/4709/7416/7419/4713/4725/1347/54205/7318/1351/4711/514/516/10476/7327/539/4726/506/1350/54539/515/498/1337/4722/9377/4702/4716/4717/7386/1340/4712/4695/11315/4700/518/4728/4704/4724/29796/1537/4706/1349/4698/4705/7326/4694/4731/7381/6391/522/4708/1329/126328/4697/120892/7314/4723/4715/4718/7384/4719/4701/135/4720/51079/2770/10105/6531/374291/1339/6390/7385/2774/5071/29…
hsa04931	Insulin resistance	97	0.102778645279663	0.348430955607901	1	1	0.862436464994261	7681	tags=37%	list=51%	signal=18%	6513/90993/7124/5579/5293/5580/6195/9586/9945/1375/5588/57761/5602/5509/5501/2997/92579/148327/10000/5834/5499/6199/1385/10488/5500/6198/5291/11000/5571/5770/200186/5601/5590/5792/5290/5599
hsa04922	Glucagon signaling pathway	87	0.0985252420576662	0.331030624051212	1	1	0.862436464994261	10335	tags=64%	list=68%	signal=21%	6513/3710/90993/5315/23236/5214/9586/1375/3276/3945/5331/2997/92579/5330/148327/10000/5834/805/1385/5261/10488/2778/468/5332/808/5571/31/3948/200186/5531/817/5213/8789/818/1386/5256/92483/2033/150094/5260/163688/5223/5567/5255/5533/5562/64764/3939/5532/5211/1387/126129/5563/23411/57223/5564
hsa04932	Non-alcoholic fatty liver disease (NAFLD)	126	0.0880068344903481	0.302475384538693	1	1	0.862436464994261	1470	tags=5%	list=10%	signal=4%	170712/356/7124/56901/125965/3552
hsa04714	Thermogenesis	194	0.0773382368916543	0.271790301308663	1	1	0.862436464994261	6401	tags=24%	list=42%	signal=14%	1268/170712/4879/8193/90993/56901/125965/5603/2260/656/86/6300/6195/6602/23028/9586/4893/1375/113/6599/6598/109/7388/440567/6601/353500/6597/6604/148327/55744/3265/6605/111/8289/2885/5468/71/6199/1385/55818/10488/2778/51548/517/112/7248/6198
